# Supplementary material for: A Three-Module Machine Learning Framework for Protein Sequence- and Temperature-Dependent k cat/K m Prediction in β‑Glucosidases
Source: ACS Synth Biol. 2025 Oct 2;14(10):3927–39. doi: 10.1021/acssynbio.5c00257 (PMC12538591; doi:10.1021/acssynbio.5c00257)
Supplement: Supplementary file 1 [file sb5c00257_si_001.xlsx]

## Sheet: Sheet1
Organism Name	Mutation	Kingdom	wild type or mutant	Optimum Temperature (oC)	Assay Temperature (oC)	Relative Activity Normalized to kcat/Km,max	kcat/Km with pNP-Glc (1/smM)	Protein Sequence	kcat/Km References	Sequence Reference
Acidothermus cellulolyticus		bacteria	wild	70	70	1	72	MTQIEERDQVESRPTLRFPDRFVWGVATSAYQIEGAVAEDGRGPSIWDTFSHTPGKVVGGDTGDVAADHYHRYVGDVRLMADLGVTSYRFSVAWPRILPSGSGAVNRAGLDFYSRLVDELLNHGITPALTLYHWDLPQALQDQGGWTNRATAQRFAEYAVVVARELGDRVNFWITLNEPWCAAFLGYGAGVHAPGHTDSAEALTAAHHLLLAHGLAVQALGSVLPPDCQMAITLNPAVARPASLAEEDVAAARKVDGLQNRLWLDPLFHGTYPQDVVNFTSKVTDWSFVRDNDLAVIATPFDILGVNYYNPVIVGHYAGSGSRGRDGHGQGTGETWPGCPDIQFPEWPFRRTAMGWPIDPSGLYELLIRLNRDYPRPIMITENGAAFDDVVTDNNRVRD…	https://doi.org/10.1007/s40242-018-7408-7	https://www.ncbi.nlm.nih.gov/protein/ABK51908.1/
Acidothermus cellulolyticus		bacteria	wild	70	30	0.1	7.2	MTQIEERDQVESRPTLRFPDRFVWGVATSAYQIEGAVAEDGRGPSIWDTFSHTPGKVVGGDTGDVAADHYHRYVGDVRLMADLGVTSYRFSVAWPRILPSGSGAVNRAGLDFYSRLVDELLNHGITPALTLYHWDLPQALQDQGGWTNRATAQRFAEYAVVVARELGDRVNFWITLNEPWCAAFLGYGAGVHAPGHTDSAEALTAAHHLLLAHGLAVQALGSVLPPDCQMAITLNPAVARPASLAEEDVAAARKVDGLQNRLWLDPLFHGTYPQDVVNFTSKVTDWSFVRDNDLAVIATPFDILGVNYYNPVIVGHYAGSGSRGRDGHGQGTGETWPGCPDIQFPEWPFRRTAMGWPIDPSGLYELLIRLNRDYPRPIMITENGAAFDDVVTDNNRVRD…	https://doi.org/10.1007/s40242-018-7408-7	https://www.ncbi.nlm.nih.gov/protein/ABK51908.1/
Acidothermus cellulolyticus		bacteria	wild	70	40	0.2	14.4	MTQIEERDQVESRPTLRFPDRFVWGVATSAYQIEGAVAEDGRGPSIWDTFSHTPGKVVGGDTGDVAADHYHRYVGDVRLMADLGVTSYRFSVAWPRILPSGSGAVNRAGLDFYSRLVDELLNHGITPALTLYHWDLPQALQDQGGWTNRATAQRFAEYAVVVARELGDRVNFWITLNEPWCAAFLGYGAGVHAPGHTDSAEALTAAHHLLLAHGLAVQALGSVLPPDCQMAITLNPAVARPASLAEEDVAAARKVDGLQNRLWLDPLFHGTYPQDVVNFTSKVTDWSFVRDNDLAVIATPFDILGVNYYNPVIVGHYAGSGSRGRDGHGQGTGETWPGCPDIQFPEWPFRRTAMGWPIDPSGLYELLIRLNRDYPRPIMITENGAAFDDVVTDNNRVRD…	https://doi.org/10.1007/s40242-018-7408-7	https://www.ncbi.nlm.nih.gov/protein/ABK51908.1/
Acidothermus cellulolyticus		bacteria	wild	70	50	0.3	21.6	MTQIEERDQVESRPTLRFPDRFVWGVATSAYQIEGAVAEDGRGPSIWDTFSHTPGKVVGGDTGDVAADHYHRYVGDVRLMADLGVTSYRFSVAWPRILPSGSGAVNRAGLDFYSRLVDELLNHGITPALTLYHWDLPQALQDQGGWTNRATAQRFAEYAVVVARELGDRVNFWITLNEPWCAAFLGYGAGVHAPGHTDSAEALTAAHHLLLAHGLAVQALGSVLPPDCQMAITLNPAVARPASLAEEDVAAARKVDGLQNRLWLDPLFHGTYPQDVVNFTSKVTDWSFVRDNDLAVIATPFDILGVNYYNPVIVGHYAGSGSRGRDGHGQGTGETWPGCPDIQFPEWPFRRTAMGWPIDPSGLYELLIRLNRDYPRPIMITENGAAFDDVVTDNNRVRD…	https://doi.org/10.1007/s40242-018-7408-7	https://www.ncbi.nlm.nih.gov/protein/ABK51908.1/
Acidothermus cellulolyticus		bacteria	wild	70	60	0.6	43.2	MTQIEERDQVESRPTLRFPDRFVWGVATSAYQIEGAVAEDGRGPSIWDTFSHTPGKVVGGDTGDVAADHYHRYVGDVRLMADLGVTSYRFSVAWPRILPSGSGAVNRAGLDFYSRLVDELLNHGITPALTLYHWDLPQALQDQGGWTNRATAQRFAEYAVVVARELGDRVNFWITLNEPWCAAFLGYGAGVHAPGHTDSAEALTAAHHLLLAHGLAVQALGSVLPPDCQMAITLNPAVARPASLAEEDVAAARKVDGLQNRLWLDPLFHGTYPQDVVNFTSKVTDWSFVRDNDLAVIATPFDILGVNYYNPVIVGHYAGSGSRGRDGHGQGTGETWPGCPDIQFPEWPFRRTAMGWPIDPSGLYELLIRLNRDYPRPIMITENGAAFDDVVTDNNRVRD…	https://doi.org/10.1007/s40242-018-7408-7	https://www.ncbi.nlm.nih.gov/protein/ABK51908.1/
Acidothermus cellulolyticus		bacteria	wild	70	65	0.7	50.4	MTQIEERDQVESRPTLRFPDRFVWGVATSAYQIEGAVAEDGRGPSIWDTFSHTPGKVVGGDTGDVAADHYHRYVGDVRLMADLGVTSYRFSVAWPRILPSGSGAVNRAGLDFYSRLVDELLNHGITPALTLYHWDLPQALQDQGGWTNRATAQRFAEYAVVVARELGDRVNFWITLNEPWCAAFLGYGAGVHAPGHTDSAEALTAAHHLLLAHGLAVQALGSVLPPDCQMAITLNPAVARPASLAEEDVAAARKVDGLQNRLWLDPLFHGTYPQDVVNFTSKVTDWSFVRDNDLAVIATPFDILGVNYYNPVIVGHYAGSGSRGRDGHGQGTGETWPGCPDIQFPEWPFRRTAMGWPIDPSGLYELLIRLNRDYPRPIMITENGAAFDDVVTDNNRVRD…	https://doi.org/10.1007/s40242-018-7408-7	https://www.ncbi.nlm.nih.gov/protein/ABK51908.1/
Acidothermus cellulolyticus		bacteria	wild	70	75	0.9	64.8	MTQIEERDQVESRPTLRFPDRFVWGVATSAYQIEGAVAEDGRGPSIWDTFSHTPGKVVGGDTGDVAADHYHRYVGDVRLMADLGVTSYRFSVAWPRILPSGSGAVNRAGLDFYSRLVDELLNHGITPALTLYHWDLPQALQDQGGWTNRATAQRFAEYAVVVARELGDRVNFWITLNEPWCAAFLGYGAGVHAPGHTDSAEALTAAHHLLLAHGLAVQALGSVLPPDCQMAITLNPAVARPASLAEEDVAAARKVDGLQNRLWLDPLFHGTYPQDVVNFTSKVTDWSFVRDNDLAVIATPFDILGVNYYNPVIVGHYAGSGSRGRDGHGQGTGETWPGCPDIQFPEWPFRRTAMGWPIDPSGLYELLIRLNRDYPRPIMITENGAAFDDVVTDNNRVRD…	https://doi.org/10.1007/s40242-018-7408-7	https://www.ncbi.nlm.nih.gov/protein/ABK51908.1/
Acidothermus cellulolyticus		bacteria	wild	70	80	0.1	7.2	MTQIEERDQVESRPTLRFPDRFVWGVATSAYQIEGAVAEDGRGPSIWDTFSHTPGKVVGGDTGDVAADHYHRYVGDVRLMADLGVTSYRFSVAWPRILPSGSGAVNRAGLDFYSRLVDELLNHGITPALTLYHWDLPQALQDQGGWTNRATAQRFAEYAVVVARELGDRVNFWITLNEPWCAAFLGYGAGVHAPGHTDSAEALTAAHHLLLAHGLAVQALGSVLPPDCQMAITLNPAVARPASLAEEDVAAARKVDGLQNRLWLDPLFHGTYPQDVVNFTSKVTDWSFVRDNDLAVIATPFDILGVNYYNPVIVGHYAGSGSRGRDGHGQGTGETWPGCPDIQFPEWPFRRTAMGWPIDPSGLYELLIRLNRDYPRPIMITENGAAFDDVVTDNNRVRD…	https://doi.org/10.1007/s40242-018-7408-7	https://www.ncbi.nlm.nih.gov/protein/ABK51908.1/
Actinomadura amylolytica		bacteria	wild	50	5	0.4	0.668	MNLPADFLFGAATSAYQIEGAPAADGRLPSIWDDFCRVPGAIAGGDTGDVACDHYHRWREDVALMRRLGLDAYRFSVAWPRVVPRGTGEVNRPGLDFYDRLVDALLAAGIRPFVTLYHWDLPSALQERGGWPSRDTAAHFADYAAVVAARLGDRVTDWTTLNEPLCTAWIGHLEGRFAPGVRDLRQAVHASHHLLLAHGLGAAAIRANASAPPSIGLVNNLSPIQAASDRPEDVRAAIRADGHVNRWWLDPAHGRGYPADMIEVYGVEPPVRDGDLETIAAPVEYVGLNYYFRQIVADDPDGPAPYARQVPVPGAQTTAMGWEVHADGLAELLLRLSEDYTAPRIYVTESGSAWDDKVGADGSINDQDRIAYLEDHLAAVARAAEAGAPVQGYFVWSLL…	https://doi.org/10.3389/fmicb.2018.03149	https://www.ncbi.nlm.nih.gov/nuccore/MH974516.1/
Actinomadura amylolytica		bacteria	wild	50	70	0.7	1.169	MNLPADFLFGAATSAYQIEGAPAADGRLPSIWDDFCRVPGAIAGGDTGDVACDHYHRWREDVALMRRLGLDAYRFSVAWPRVVPRGTGEVNRPGLDFYDRLVDALLAAGIRPFVTLYHWDLPSALQERGGWPSRDTAAHFADYAAVVAARLGDRVTDWTTLNEPLCTAWIGHLEGRFAPGVRDLRQAVHASHHLLLAHGLGAAAIRANASAPPSIGLVNNLSPIQAASDRPEDVRAAIRADGHVNRWWLDPAHGRGYPADMIEVYGVEPPVRDGDLETIAAPVEYVGLNYYFRQIVADDPDGPAPYARQVPVPGAQTTAMGWEVHADGLAELLLRLSEDYTAPRIYVTESGSAWDDKVGADGSINDQDRIAYLEDHLAAVARAAEAGAPVQGYFVWSLL…	https://doi.org/10.3389/fmicb.2018.03149	https://www.ncbi.nlm.nih.gov/nuccore/MH974516.1/
Actinomadura amylolytica		bacteria	wild	50	75	0.6	1.002	MNLPADFLFGAATSAYQIEGAPAADGRLPSIWDDFCRVPGAIAGGDTGDVACDHYHRWREDVALMRRLGLDAYRFSVAWPRVVPRGTGEVNRPGLDFYDRLVDALLAAGIRPFVTLYHWDLPSALQERGGWPSRDTAAHFADYAAVVAARLGDRVTDWTTLNEPLCTAWIGHLEGRFAPGVRDLRQAVHASHHLLLAHGLGAAAIRANASAPPSIGLVNNLSPIQAASDRPEDVRAAIRADGHVNRWWLDPAHGRGYPADMIEVYGVEPPVRDGDLETIAAPVEYVGLNYYFRQIVADDPDGPAPYARQVPVPGAQTTAMGWEVHADGLAELLLRLSEDYTAPRIYVTESGSAWDDKVGADGSINDQDRIAYLEDHLAAVARAAEAGAPVQGYFVWSLL…	https://doi.org/10.3389/fmicb.2018.03149	https://www.ncbi.nlm.nih.gov/nuccore/MH974516.1/
Actinomadura amylolytica		bacteria	wild	50	80	0.4	0.668	MNLPADFLFGAATSAYQIEGAPAADGRLPSIWDDFCRVPGAIAGGDTGDVACDHYHRWREDVALMRRLGLDAYRFSVAWPRVVPRGTGEVNRPGLDFYDRLVDALLAAGIRPFVTLYHWDLPSALQERGGWPSRDTAAHFADYAAVVAARLGDRVTDWTTLNEPLCTAWIGHLEGRFAPGVRDLRQAVHASHHLLLAHGLGAAAIRANASAPPSIGLVNNLSPIQAASDRPEDVRAAIRADGHVNRWWLDPAHGRGYPADMIEVYGVEPPVRDGDLETIAAPVEYVGLNYYFRQIVADDPDGPAPYARQVPVPGAQTTAMGWEVHADGLAELLLRLSEDYTAPRIYVTESGSAWDDKVGADGSINDQDRIAYLEDHLAAVARAAEAGAPVQGYFVWSLL…	https://doi.org/10.3389/fmicb.2018.03149	https://www.ncbi.nlm.nih.gov/nuccore/MH974516.1/
Actinomadura amylolytica		bacteria	wild	50	50	1	2.33	MTAHETQAQIREPATAPFPQDFRWGAATSAYQIEGAVAEDGRGRSIWDTFCDTPGAVLGGDTAAEAVDHYHRYREDVALMAGLGLNAYRFSLSWPRIQPSGTGPADQRGLDFYRRLVDELLEAGIEPWITLYHWDLPQALEDKGGWPERDTALRFAEFAALAHGALGDRVSNWMTINEPWCAAYLGYASGEHAPGRREPAAALEAAHHLLLGHGLAVEAMRGQRSGARIGPAVNLYAVSPAADTPEDLDAARRIDGLQNRFFLDALLLGRYPDDLLEDLAPFGFADCVRDGDMRVVGVRNDLLGINYYTRHTVSGRPGDATQAVSSPFSTVSPWVGSEHVRFVGQGKPVTGMGWEVDPDGLLEVLARLHREYPAVPLYITENGAGYDDVLDADDAVRDD…	https://doi.org/10.3389/fmicb.2018.03149	https://www.ncbi.nlm.nih.gov/nuccore/MH974517.1/
Actinomadura amylolytica		bacteria	wild	50	25	0.1	0.233	MTAHETQAQIREPATAPFPQDFRWGAATSAYQIEGAVAEDGRGRSIWDTFCDTPGAVLGGDTAAEAVDHYHRYREDVALMAGLGLNAYRFSLSWPRIQPSGTGPADQRGLDFYRRLVDELLEAGIEPWITLYHWDLPQALEDKGGWPERDTALRFAEFAALAHGALGDRVSNWMTINEPWCAAYLGYASGEHAPGRREPAAALEAAHHLLLGHGLAVEAMRGQRSGARIGPAVNLYAVSPAADTPEDLDAARRIDGLQNRFFLDALLLGRYPDDLLEDLAPFGFADCVRDGDMRVVGVRNDLLGINYYTRHTVSGRPGDATQAVSSPFSTVSPWVGSEHVRFVGQGKPVTGMGWEVDPDGLLEVLARLHREYPAVPLYITENGAGYDDVLDADDAVRDD…	https://doi.org/10.3389/fmicb.2018.03149	https://www.ncbi.nlm.nih.gov/nuccore/MH974517.1/
Actinomadura amylolytica		bacteria	wild	50	30	0.2	0.466	MTAHETQAQIREPATAPFPQDFRWGAATSAYQIEGAVAEDGRGRSIWDTFCDTPGAVLGGDTAAEAVDHYHRYREDVALMAGLGLNAYRFSLSWPRIQPSGTGPADQRGLDFYRRLVDELLEAGIEPWITLYHWDLPQALEDKGGWPERDTALRFAEFAALAHGALGDRVSNWMTINEPWCAAYLGYASGEHAPGRREPAAALEAAHHLLLGHGLAVEAMRGQRSGARIGPAVNLYAVSPAADTPEDLDAARRIDGLQNRFFLDALLLGRYPDDLLEDLAPFGFADCVRDGDMRVVGVRNDLLGINYYTRHTVSGRPGDATQAVSSPFSTVSPWVGSEHVRFVGQGKPVTGMGWEVDPDGLLEVLARLHREYPAVPLYITENGAGYDDVLDADDAVRDD…	https://doi.org/10.3389/fmicb.2018.03149	https://www.ncbi.nlm.nih.gov/nuccore/MH974517.1/
Actinomadura amylolytica		bacteria	wild	50	35	0.25	0.5825	MTAHETQAQIREPATAPFPQDFRWGAATSAYQIEGAVAEDGRGRSIWDTFCDTPGAVLGGDTAAEAVDHYHRYREDVALMAGLGLNAYRFSLSWPRIQPSGTGPADQRGLDFYRRLVDELLEAGIEPWITLYHWDLPQALEDKGGWPERDTALRFAEFAALAHGALGDRVSNWMTINEPWCAAYLGYASGEHAPGRREPAAALEAAHHLLLGHGLAVEAMRGQRSGARIGPAVNLYAVSPAADTPEDLDAARRIDGLQNRFFLDALLLGRYPDDLLEDLAPFGFADCVRDGDMRVVGVRNDLLGINYYTRHTVSGRPGDATQAVSSPFSTVSPWVGSEHVRFVGQGKPVTGMGWEVDPDGLLEVLARLHREYPAVPLYITENGAGYDDVLDADDAVRDD…	https://doi.org/10.3389/fmicb.2018.03149	https://www.ncbi.nlm.nih.gov/nuccore/MH974517.1/
Actinomadura amylolytica		bacteria	wild	50	40	0.4	0.932	MTAHETQAQIREPATAPFPQDFRWGAATSAYQIEGAVAEDGRGRSIWDTFCDTPGAVLGGDTAAEAVDHYHRYREDVALMAGLGLNAYRFSLSWPRIQPSGTGPADQRGLDFYRRLVDELLEAGIEPWITLYHWDLPQALEDKGGWPERDTALRFAEFAALAHGALGDRVSNWMTINEPWCAAYLGYASGEHAPGRREPAAALEAAHHLLLGHGLAVEAMRGQRSGARIGPAVNLYAVSPAADTPEDLDAARRIDGLQNRFFLDALLLGRYPDDLLEDLAPFGFADCVRDGDMRVVGVRNDLLGINYYTRHTVSGRPGDATQAVSSPFSTVSPWVGSEHVRFVGQGKPVTGMGWEVDPDGLLEVLARLHREYPAVPLYITENGAGYDDVLDADDAVRDD…	https://doi.org/10.3389/fmicb.2018.03149	https://www.ncbi.nlm.nih.gov/nuccore/MH974517.1/
Actinomadura amylolytica		bacteria	wild	50	45	0.4	0.932	MTAHETQAQIREPATAPFPQDFRWGAATSAYQIEGAVAEDGRGRSIWDTFCDTPGAVLGGDTAAEAVDHYHRYREDVALMAGLGLNAYRFSLSWPRIQPSGTGPADQRGLDFYRRLVDELLEAGIEPWITLYHWDLPQALEDKGGWPERDTALRFAEFAALAHGALGDRVSNWMTINEPWCAAYLGYASGEHAPGRREPAAALEAAHHLLLGHGLAVEAMRGQRSGARIGPAVNLYAVSPAADTPEDLDAARRIDGLQNRFFLDALLLGRYPDDLLEDLAPFGFADCVRDGDMRVVGVRNDLLGINYYTRHTVSGRPGDATQAVSSPFSTVSPWVGSEHVRFVGQGKPVTGMGWEVDPDGLLEVLARLHREYPAVPLYITENGAGYDDVLDADDAVRDD…	https://doi.org/10.3389/fmicb.2018.03149	https://www.ncbi.nlm.nih.gov/nuccore/MH974517.1/
Actinomadura amylolytica		bacteria	wild	50	55	0.9	2.097	MTAHETQAQIREPATAPFPQDFRWGAATSAYQIEGAVAEDGRGRSIWDTFCDTPGAVLGGDTAAEAVDHYHRYREDVALMAGLGLNAYRFSLSWPRIQPSGTGPADQRGLDFYRRLVDELLEAGIEPWITLYHWDLPQALEDKGGWPERDTALRFAEFAALAHGALGDRVSNWMTINEPWCAAYLGYASGEHAPGRREPAAALEAAHHLLLGHGLAVEAMRGQRSGARIGPAVNLYAVSPAADTPEDLDAARRIDGLQNRFFLDALLLGRYPDDLLEDLAPFGFADCVRDGDMRVVGVRNDLLGINYYTRHTVSGRPGDATQAVSSPFSTVSPWVGSEHVRFVGQGKPVTGMGWEVDPDGLLEVLARLHREYPAVPLYITENGAGYDDVLDADDAVRDD…	https://doi.org/10.3389/fmicb.2018.03149	https://www.ncbi.nlm.nih.gov/nuccore/MH974517.1/
Actinomadura amylolytica		bacteria	wild	50	60	0.45	1.0485	MTAHETQAQIREPATAPFPQDFRWGAATSAYQIEGAVAEDGRGRSIWDTFCDTPGAVLGGDTAAEAVDHYHRYREDVALMAGLGLNAYRFSLSWPRIQPSGTGPADQRGLDFYRRLVDELLEAGIEPWITLYHWDLPQALEDKGGWPERDTALRFAEFAALAHGALGDRVSNWMTINEPWCAAYLGYASGEHAPGRREPAAALEAAHHLLLGHGLAVEAMRGQRSGARIGPAVNLYAVSPAADTPEDLDAARRIDGLQNRFFLDALLLGRYPDDLLEDLAPFGFADCVRDGDMRVVGVRNDLLGINYYTRHTVSGRPGDATQAVSSPFSTVSPWVGSEHVRFVGQGKPVTGMGWEVDPDGLLEVLARLHREYPAVPLYITENGAGYDDVLDADDAVRDD…	https://doi.org/10.3389/fmicb.2018.03149	https://www.ncbi.nlm.nih.gov/nuccore/MH974517.1/
Actinomadura amylolytica		bacteria	wild	50	65	0.1	0.233	MTAHETQAQIREPATAPFPQDFRWGAATSAYQIEGAVAEDGRGRSIWDTFCDTPGAVLGGDTAAEAVDHYHRYREDVALMAGLGLNAYRFSLSWPRIQPSGTGPADQRGLDFYRRLVDELLEAGIEPWITLYHWDLPQALEDKGGWPERDTALRFAEFAALAHGALGDRVSNWMTINEPWCAAYLGYASGEHAPGRREPAAALEAAHHLLLGHGLAVEAMRGQRSGARIGPAVNLYAVSPAADTPEDLDAARRIDGLQNRFFLDALLLGRYPDDLLEDLAPFGFADCVRDGDMRVVGVRNDLLGINYYTRHTVSGRPGDATQAVSSPFSTVSPWVGSEHVRFVGQGKPVTGMGWEVDPDGLLEVLARLHREYPAVPLYITENGAGYDDVLDADDAVRDD…	https://doi.org/10.3389/fmicb.2018.03149	https://www.ncbi.nlm.nih.gov/nuccore/MH974517.1/
Actinomadura amylolytica		bacteria	wild	50	70	0.05	0.1165	MTAHETQAQIREPATAPFPQDFRWGAATSAYQIEGAVAEDGRGRSIWDTFCDTPGAVLGGDTAAEAVDHYHRYREDVALMAGLGLNAYRFSLSWPRIQPSGTGPADQRGLDFYRRLVDELLEAGIEPWITLYHWDLPQALEDKGGWPERDTALRFAEFAALAHGALGDRVSNWMTINEPWCAAYLGYASGEHAPGRREPAAALEAAHHLLLGHGLAVEAMRGQRSGARIGPAVNLYAVSPAADTPEDLDAARRIDGLQNRFFLDALLLGRYPDDLLEDLAPFGFADCVRDGDMRVVGVRNDLLGINYYTRHTVSGRPGDATQAVSSPFSTVSPWVGSEHVRFVGQGKPVTGMGWEVDPDGLLEVLARLHREYPAVPLYITENGAGYDDVLDADDAVRDD…	https://doi.org/10.3389/fmicb.2018.03149	https://www.ncbi.nlm.nih.gov/nuccore/MH974517.1/
Actinomadura amylolytica		bacteria	wild	50	50	1	1.67	MNLPADFLFGAATSAYQIEGAPAADGRLPSIWDDFCRVPGAIAGGDTGDVACDHYHRWREDVALMRRLGLDAYRFSVAWPRVVPRGTGEVNRPGLDFYDRLVDALLAAGIRPFVTLYHWDLPSALQERGGWPSRDTAAHFADYAAVVAARLGDRVTDWTTLNEPLCTAWIGHLEGRFAPGVRDLRQAVHASHHLLLAHGLGAAAIRANASAPPSIGLVNNLSPIQAASDRPEDVRAAIRADGHVNRWWLDPAHGRGYPADMIEVYGVEPPVRDGDLETIAAPVEYVGLNYYFRQIVADDPDGPAPYARQVPVPGAQTTAMGWEVHADGLAELLLRLSEDYTAPRIYVTESGSAWDDKVGADGSINDQDRIAYLEDHLAAVARAAEAGAPVQGYFVWSLL…	https://doi.org/10.3389/fmicb.2018.03149	https://www.ncbi.nlm.nih.gov/nuccore/MH974516.1/
Agrobacterium tumefaciens		bacteria	wild	52	52	1	89.644	MTDHKALAARFPGDFLFGVATASFQIEGATKVDGRKPSIWDAFCNMPGHVFGRHNGDVACDHYNRWEDDLDLIKEMGVEAYRFSIAWPRIIPDGFGPINEKGLDFYDRLVDGCKARGIKTYATLYHWDLPLTLMGDGGWASRSTAHAFQRYAKTVMARLGDRLDAVATFNEPWCAVWLSHLYGIHAPGERNMEAALAAMHHINLAHGFGVEASRHVAPKVPVGLVLNAHSVIPASDSDADLKAAERAFQFHNGAFFDPVFKGEYPAEMMEALGSRMPVVEAEDLSIISQKLDWWGLNYYTPMRVADDATEGAEFPATKQAPAVSDVKTDIGWEVYAPALHSLVETLYERYELPDCYITENGACYNMGVENGEVDDQPRLDYYAEHLGIVADLVKDGYPV…	https://doi.org/10.1093/protein/gzx039	https://www.uniprot.org/uniparc/UPI00023A1D43
Agrobacterium tumefaciens	C174V	bacteria	mutant	46	46	1	36.3985	MTDHKALAARFPGDFLFGVATASFQIEGATKVDGRKPSIWDAFCNMPGHVFGRHNGDVACDHYNRWEDDLDLIKEMGVEAYRFSIAWPRIIPDGFGPINEKGLDFYDRLVDGCKARGIKTYATLYHWDLPLTLMGDGGWASRSTAHAFQRYAKTVMARLGDRLDAVATFNEPWVAVWLSHLYGIHAPGERNMEAALAAMHHINLAHGFGVEASRHVAPKVPVGLVLNAHSVIPASDSDADLKAAERAFQFHNGAFFDPVFKGEYPAEMMEALGSRMPVVEAEDLSIISQKLDWWGLNYYTPMRVADDATEGAEFPATKQAPAVSDVKTDIGWEVYAPALHSLVETLYERYELPDCYITENGACYNMGVENGEVDDQPRLDYYAEHLGIVADLVKDGYPV…	https://doi.org/10.1093/protein/gzx039	Not Available
Agrobacterium tumefaciens	H229S	bacteria	mutant	52	52	1	70.438	MTDHKALAARFPGDFLFGVATASFQIEGATKVDGRKPSIWDAFCNMPGHVFGRHNGDVACDHYNRWEDDLDLIKEMGVEAYRFSIAWPRIIPDGFGPINEKGLDFYDRLVDGCKARGIKTYATLYHWDLPLTLMGDGGWASRSTAHAFQRYAKTVMARLGDRLDAVATFNEPWCAVWLSHLYGIHAPGERNMEAALAAMHHINLAHGFGVEASRHVAPKVPVGLVLNASSVIPASDSDADLKAAERAFQFHNGAFFDPVFKGEYPAEMMEALGSRMPVVEAEDLSIISQKLDWWGLNYYTPMRVADDATEGAEFPATKQAPAVSDVKTDIGWEVYAPALHSLVETLYERYELPDCYITENGACYNMGVENGEVDDQPRLDYYAEHLGIVADLVKDGYPV…	https://doi.org/10.1093/protein/gzx039	Not Available
Agrobacterium tumefaciens	L178A	bacteria	mutant	52	52	1	78.1563	MTDHKALAARFPGDFLFGVATASFQIEGATKVDGRKPSIWDAFCNMPGHVFGRHNGDVACDHYNRWEDDLDLIKEMGVEAYRFSIAWPRIIPDGFGPINEKGLDFYDRLVDGCKARGIKTYATLYHWDLPLTLMGDGGWASRSTAHAFQRYAKTVMARLGDRLDAVATFNEPWCAVWASHLYGIHAPGERNMEAALAAMHHINLAHGFGVEASRHVAPKVPVGLVLNAHSVIPASDSDADLKAAERAFQFHNGAFFDPVFKGEYPAEMMEALGSRMPVVEAEDLSIISQKLDWWGLNYYTPMRVADDATEGAEFPATKQAPAVSDVKTDIGWEVYAPALHSLVETLYERYELPDCYITENGACYNMGVENGEVDDQPRLDYYAEHLGIVADLVKDGYPV…	https://doi.org/10.1093/protein/gzx039	Not Available
Agrobacterium tumefaciens	L178E	bacteria	mutant	53	53	1	45.3	MTDHKALAARFPGDFLFGVATASFQIEGATKVDGRKPSIWDAFCNMPGHVFGRHNGDVACDHYNRWEDDLDLIKEMGVEAYRFSIAWPRIIPDGFGPINEKGLDFYDRLVDGCKARGIKTYATLYHWDLPLTLMGDGGWASRSTAHAFQRYAKTVMARLGDRLDAVATFNEPWCAVWESHLYGIHAPGERNMEAALAAMHHINLAHGFGVEASRHVAPKVPVGLVLNAHSVIPASDSDADLKAAERAFQFHNGAFFDPVFKGEYPAEMMEALGSRMPVVEAEDLSIISQKLDWWGLNYYTPMRVADDATEGAEFPATKQAPAVSDVKTDIGWEVYAPALHSLVETLYERYELPDCYITENGACYNMGVENGEVDDQPRLDYYAEHLGIVADLVKDGYPV…	https://doi.org/10.1093/protein/gzx039	Not Available
Agrobacterium tumefaciens	V176A	bacteria	mutant	52	52	1	41.5929	MTDHKALAARFPGDFLFGVATASFQIEGATKVDGRKPSIWDAFCNMPGHVFGRHNGDVACDHYNRWEDDLDLIKEMGVEAYRFSIAWPRIIPDGFGPINEKGLDFYDRLVDGCKARGIKTYATLYHWDLPLTLMGDGGWASRSTAHAFQRYAKTVMARLGDRLDAVATFNEPWCAAWLSHLYGIHAPGERNMEAALAAMHHINLAHGFGVEASRHVAPKVPVGLVLNAHSVIPASDSDADLKAAERAFQFHNGAFFDPVFKGEYPAEMMEALGSRMPVVEAEDLSIISQKLDWWGLNYYTPMRVADDATEGAEFPATKQAPAVSDVKTDIGWEVYAPALHSLVETLYERYELPDCYITENGACYNMGVENGEVDDQPRLDYYAEHLGIVADLVKDGYPV…	https://doi.org/10.1093/protein/gzx039	Not Available
Agrobacterium tumefaciens	W127F	bacteria	mutant	55	55	1	28.4768	MTDHKALAARFPGDFLFGVATASFQIEGATKVDGRKPSIWDAFCNMPGHVFGRHNGDVACDHYNRWEDDLDLIKEMGVEAYRFSIAWPRIIPDGFGPINEKGLDFYDRLVDGCKARGIKTYATLYHFDLPLTLMGDGGWASRSTAHAFQRYAKTVMARLGDRLDAVATFNEPWCAVWLSHLYGIHAPGERNMEAALAAMHHINLAHGFGVEASRHVAPKVPVGLVLNAHSVIPASDSDADLKAAERAFQFHNGAFFDPVFKGEYPAEMMEALGSRMPVVEAEDLSIISQKLDWWGLNYYTPMRVADDATEGAEFPATKQAPAVSDVKTDIGWEVYAPALHSLVETLYERYELPDCYITENGACYNMGVENGEVDDQPRLDYYAEHLGIVADLVKDGYPV…	https://doi.org/10.1093/protein/gzx039	Not Available
Alteromonas sp.		bacteria	wild	40	40	1	36.5	MDILAEAGSPFAQRDFTIGVATSSFQIEGDADNRELSIWDTFCNKPGKIADASHGLVACDHVNRIEEDLSIINALNVDAYRFSVSWPRIIRQDGSVNQQGLDFYGKILDTLARNNIKAYVTLYHWDLPQYLEDTGGWLNRKTADAFANYVDVVTKAFGDRVFSYATLNEPFCSAYLGYEIGVHAPGLVGKEYGKKAIHHLLLAHGKAMPIIRKNAPKAEAGIVLNFTPFYSNSPSEEDIRATKLAHDHHNDWYIKPLIHGEYPSLIEQIPPAHRPDIKDGDMDIIAAPLDYLGVNYYTRAKVKDDGTSDPCQLPPPEGSETTAMGWEVYPQGLTDLLVQLHTDYTLPPLLITENGLASDDFLNDEGEVNDTQRIRYLATHLQAVANAMEAGVNITGYFV…	https://doi.org/10.1007/s12010-020-03373-z	https://www.uniprot.org/uniprotkb/A0A6M6A8Z2
Alteromonas sp.		bacteria	wild	40	5	0.18	6.57	MDILAEAGSPFAQRDFTIGVATSSFQIEGDADNRELSIWDTFCNKPGKIADASHGLVACDHVNRIEEDLSIINALNVDAYRFSVSWPRIIRQDGSVNQQGLDFYGKILDTLARNNIKAYVTLYHWDLPQYLEDTGGWLNRKTADAFANYVDVVTKAFGDRVFSYATLNEPFCSAYLGYEIGVHAPGLVGKEYGKKAIHHLLLAHGKAMPIIRKNAPKAEAGIVLNFTPFYSNSPSEEDIRATKLAHDHHNDWYIKPLIHGEYPSLIEQIPPAHRPDIKDGDMDIIAAPLDYLGVNYYTRAKVKDDGTSDPCQLPPPEGSETTAMGWEVYPQGLTDLLVQLHTDYTLPPLLITENGLASDDFLNDEGEVNDTQRIRYLATHLQAVANAMEAGVNITGYFV…	https://doi.org/10.1007/s12010-020-03373-z	https://www.uniprot.org/uniprotkb/A0A6M6A8Z2
Alteromonas sp.		bacteria	wild	40	10	0.22	8.03	MDILAEAGSPFAQRDFTIGVATSSFQIEGDADNRELSIWDTFCNKPGKIADASHGLVACDHVNRIEEDLSIINALNVDAYRFSVSWPRIIRQDGSVNQQGLDFYGKILDTLARNNIKAYVTLYHWDLPQYLEDTGGWLNRKTADAFANYVDVVTKAFGDRVFSYATLNEPFCSAYLGYEIGVHAPGLVGKEYGKKAIHHLLLAHGKAMPIIRKNAPKAEAGIVLNFTPFYSNSPSEEDIRATKLAHDHHNDWYIKPLIHGEYPSLIEQIPPAHRPDIKDGDMDIIAAPLDYLGVNYYTRAKVKDDGTSDPCQLPPPEGSETTAMGWEVYPQGLTDLLVQLHTDYTLPPLLITENGLASDDFLNDEGEVNDTQRIRYLATHLQAVANAMEAGVNITGYFV…	https://doi.org/10.1007/s12010-020-03373-z	https://www.uniprot.org/uniprotkb/A0A6M6A8Z2
Alteromonas sp.		bacteria	wild	40	15	0.3	10.95	MDILAEAGSPFAQRDFTIGVATSSFQIEGDADNRELSIWDTFCNKPGKIADASHGLVACDHVNRIEEDLSIINALNVDAYRFSVSWPRIIRQDGSVNQQGLDFYGKILDTLARNNIKAYVTLYHWDLPQYLEDTGGWLNRKTADAFANYVDVVTKAFGDRVFSYATLNEPFCSAYLGYEIGVHAPGLVGKEYGKKAIHHLLLAHGKAMPIIRKNAPKAEAGIVLNFTPFYSNSPSEEDIRATKLAHDHHNDWYIKPLIHGEYPSLIEQIPPAHRPDIKDGDMDIIAAPLDYLGVNYYTRAKVKDDGTSDPCQLPPPEGSETTAMGWEVYPQGLTDLLVQLHTDYTLPPLLITENGLASDDFLNDEGEVNDTQRIRYLATHLQAVANAMEAGVNITGYFV…	https://doi.org/10.1007/s12010-020-03373-z	https://www.uniprot.org/uniprotkb/A0A6M6A8Z2
Alteromonas sp.		bacteria	wild	40	20	0.47	17.155	MDILAEAGSPFAQRDFTIGVATSSFQIEGDADNRELSIWDTFCNKPGKIADASHGLVACDHVNRIEEDLSIINALNVDAYRFSVSWPRIIRQDGSVNQQGLDFYGKILDTLARNNIKAYVTLYHWDLPQYLEDTGGWLNRKTADAFANYVDVVTKAFGDRVFSYATLNEPFCSAYLGYEIGVHAPGLVGKEYGKKAIHHLLLAHGKAMPIIRKNAPKAEAGIVLNFTPFYSNSPSEEDIRATKLAHDHHNDWYIKPLIHGEYPSLIEQIPPAHRPDIKDGDMDIIAAPLDYLGVNYYTRAKVKDDGTSDPCQLPPPEGSETTAMGWEVYPQGLTDLLVQLHTDYTLPPLLITENGLASDDFLNDEGEVNDTQRIRYLATHLQAVANAMEAGVNITGYFV…	https://doi.org/10.1007/s12010-020-03373-z	https://www.uniprot.org/uniprotkb/A0A6M6A8Z2
Alteromonas sp.		bacteria	wild	40	25	0.5	18.25	MDILAEAGSPFAQRDFTIGVATSSFQIEGDADNRELSIWDTFCNKPGKIADASHGLVACDHVNRIEEDLSIINALNVDAYRFSVSWPRIIRQDGSVNQQGLDFYGKILDTLARNNIKAYVTLYHWDLPQYLEDTGGWLNRKTADAFANYVDVVTKAFGDRVFSYATLNEPFCSAYLGYEIGVHAPGLVGKEYGKKAIHHLLLAHGKAMPIIRKNAPKAEAGIVLNFTPFYSNSPSEEDIRATKLAHDHHNDWYIKPLIHGEYPSLIEQIPPAHRPDIKDGDMDIIAAPLDYLGVNYYTRAKVKDDGTSDPCQLPPPEGSETTAMGWEVYPQGLTDLLVQLHTDYTLPPLLITENGLASDDFLNDEGEVNDTQRIRYLATHLQAVANAMEAGVNITGYFV…	https://doi.org/10.1007/s12010-020-03373-z	https://www.uniprot.org/uniprotkb/A0A6M6A8Z2
Alteromonas sp.		bacteria	wild	40	30	0.6	21.9	MDILAEAGSPFAQRDFTIGVATSSFQIEGDADNRELSIWDTFCNKPGKIADASHGLVACDHVNRIEEDLSIINALNVDAYRFSVSWPRIIRQDGSVNQQGLDFYGKILDTLARNNIKAYVTLYHWDLPQYLEDTGGWLNRKTADAFANYVDVVTKAFGDRVFSYATLNEPFCSAYLGYEIGVHAPGLVGKEYGKKAIHHLLLAHGKAMPIIRKNAPKAEAGIVLNFTPFYSNSPSEEDIRATKLAHDHHNDWYIKPLIHGEYPSLIEQIPPAHRPDIKDGDMDIIAAPLDYLGVNYYTRAKVKDDGTSDPCQLPPPEGSETTAMGWEVYPQGLTDLLVQLHTDYTLPPLLITENGLASDDFLNDEGEVNDTQRIRYLATHLQAVANAMEAGVNITGYFV…	https://doi.org/10.1007/s12010-020-03373-z	https://www.uniprot.org/uniprotkb/A0A6M6A8Z2
Alteromonas sp.		bacteria	wild	40	35	0.7	25.55	MDILAEAGSPFAQRDFTIGVATSSFQIEGDADNRELSIWDTFCNKPGKIADASHGLVACDHVNRIEEDLSIINALNVDAYRFSVSWPRIIRQDGSVNQQGLDFYGKILDTLARNNIKAYVTLYHWDLPQYLEDTGGWLNRKTADAFANYVDVVTKAFGDRVFSYATLNEPFCSAYLGYEIGVHAPGLVGKEYGKKAIHHLLLAHGKAMPIIRKNAPKAEAGIVLNFTPFYSNSPSEEDIRATKLAHDHHNDWYIKPLIHGEYPSLIEQIPPAHRPDIKDGDMDIIAAPLDYLGVNYYTRAKVKDDGTSDPCQLPPPEGSETTAMGWEVYPQGLTDLLVQLHTDYTLPPLLITENGLASDDFLNDEGEVNDTQRIRYLATHLQAVANAMEAGVNITGYFV…	https://doi.org/10.1007/s12010-020-03373-z	https://www.uniprot.org/uniprotkb/A0A6M6A8Z2
Alteromonas sp.		bacteria	wild	40	45	0.8	29.2	MDILAEAGSPFAQRDFTIGVATSSFQIEGDADNRELSIWDTFCNKPGKIADASHGLVACDHVNRIEEDLSIINALNVDAYRFSVSWPRIIRQDGSVNQQGLDFYGKILDTLARNNIKAYVTLYHWDLPQYLEDTGGWLNRKTADAFANYVDVVTKAFGDRVFSYATLNEPFCSAYLGYEIGVHAPGLVGKEYGKKAIHHLLLAHGKAMPIIRKNAPKAEAGIVLNFTPFYSNSPSEEDIRATKLAHDHHNDWYIKPLIHGEYPSLIEQIPPAHRPDIKDGDMDIIAAPLDYLGVNYYTRAKVKDDGTSDPCQLPPPEGSETTAMGWEVYPQGLTDLLVQLHTDYTLPPLLITENGLASDDFLNDEGEVNDTQRIRYLATHLQAVANAMEAGVNITGYFV…	https://doi.org/10.1007/s12010-020-03373-z	https://www.uniprot.org/uniprotkb/A0A6M6A8Z2
Alteromonas sp.		bacteria	wild	40	50	0.25	9.125	MDILAEAGSPFAQRDFTIGVATSSFQIEGDADNRELSIWDTFCNKPGKIADASHGLVACDHVNRIEEDLSIINALNVDAYRFSVSWPRIIRQDGSVNQQGLDFYGKILDTLARNNIKAYVTLYHWDLPQYLEDTGGWLNRKTADAFANYVDVVTKAFGDRVFSYATLNEPFCSAYLGYEIGVHAPGLVGKEYGKKAIHHLLLAHGKAMPIIRKNAPKAEAGIVLNFTPFYSNSPSEEDIRATKLAHDHHNDWYIKPLIHGEYPSLIEQIPPAHRPDIKDGDMDIIAAPLDYLGVNYYTRAKVKDDGTSDPCQLPPPEGSETTAMGWEVYPQGLTDLLVQLHTDYTLPPLLITENGLASDDFLNDEGEVNDTQRIRYLATHLQAVANAMEAGVNITGYFV…	https://doi.org/10.1007/s12010-020-03373-z	https://www.uniprot.org/uniprotkb/A0A6M6A8Z2
Alteromonas sp.		bacteria	wild	40	55	0.15	5.475	MDILAEAGSPFAQRDFTIGVATSSFQIEGDADNRELSIWDTFCNKPGKIADASHGLVACDHVNRIEEDLSIINALNVDAYRFSVSWPRIIRQDGSVNQQGLDFYGKILDTLARNNIKAYVTLYHWDLPQYLEDTGGWLNRKTADAFANYVDVVTKAFGDRVFSYATLNEPFCSAYLGYEIGVHAPGLVGKEYGKKAIHHLLLAHGKAMPIIRKNAPKAEAGIVLNFTPFYSNSPSEEDIRATKLAHDHHNDWYIKPLIHGEYPSLIEQIPPAHRPDIKDGDMDIIAAPLDYLGVNYYTRAKVKDDGTSDPCQLPPPEGSETTAMGWEVYPQGLTDLLVQLHTDYTLPPLLITENGLASDDFLNDEGEVNDTQRIRYLATHLQAVANAMEAGVNITGYFV…	https://doi.org/10.1007/s12010-020-03373-z	https://www.uniprot.org/uniprotkb/A0A6M6A8Z2
Alteromonas sp.		bacteria	wild	40	60	0.05	1.825	MDILAEAGSPFAQRDFTIGVATSSFQIEGDADNRELSIWDTFCNKPGKIADASHGLVACDHVNRIEEDLSIINALNVDAYRFSVSWPRIIRQDGSVNQQGLDFYGKILDTLARNNIKAYVTLYHWDLPQYLEDTGGWLNRKTADAFANYVDVVTKAFGDRVFSYATLNEPFCSAYLGYEIGVHAPGLVGKEYGKKAIHHLLLAHGKAMPIIRKNAPKAEAGIVLNFTPFYSNSPSEEDIRATKLAHDHHNDWYIKPLIHGEYPSLIEQIPPAHRPDIKDGDMDIIAAPLDYLGVNYYTRAKVKDDGTSDPCQLPPPEGSETTAMGWEVYPQGLTDLLVQLHTDYTLPPLLITENGLASDDFLNDEGEVNDTQRIRYLATHLQAVANAMEAGVNITGYFV…	https://doi.org/10.1007/s12010-020-03373-z	https://www.uniprot.org/uniprotkb/A0A6M6A8Z2
Alteromonas sp.		bacteria	wild	40	40	1	135.1	MTKKLSLPSTSPMMQPSFLFGTATSSFQIEGDAEGRLECIWDVFCRQAGAIADKSDGLRACEHVERWEEDVNLIHSLGVDAYRLSISWPRVMHANGEINEQGLAFYKQLIDKLNSLNIKAFVTLYHWDLPQYLEQRGGWLNRQTAYEFENYVDKISAALGERVYSYATFNEPFCSAYLGYEIGVHAPGKTGREHGRTAAHHILLAHGLGMKMLKKNVPNAQNGIVLNFTPCYSASDSPADIAATKKADQYINQWYMQPVMEGCYPDVIHELTEKDKPPIQDGDMETICQPLDFLGINFYTRLHYSAPRNHDELYFEHPHYEPKTDIGWEIHPPALTHLLTSLHQRYALPPVYITENGAAMADEVVDGRVEDNDRIEYYQNHLLAVEKAMDEGVKVSGYF…	https://doi.org/10.1007/s12275-018-8018-2	https://www.uniprot.org/uniprotkb/A0A346PYX0
Alteromonas sp.		bacteria	wild	40	5	0.1	13.51	MTKKLSLPSTSPMMQPSFLFGTATSSFQIEGDAEGRLECIWDVFCRQAGAIADKSDGLRACEHVERWEEDVNLIHSLGVDAYRLSISWPRVMHANGEINEQGLAFYKQLIDKLNSLNIKAFVTLYHWDLPQYLEQRGGWLNRQTAYEFENYVDKISAALGERVYSYATFNEPFCSAYLGYEIGVHAPGKTGREHGRTAAHHILLAHGLGMKMLKKNVPNAQNGIVLNFTPCYSASDSPADIAATKKADQYINQWYMQPVMEGCYPDVIHELTEKDKPPIQDGDMETICQPLDFLGINFYTRLHYSAPRNHDELYFEHPHYEPKTDIGWEIHPPALTHLLTSLHQRYALPPVYITENGAAMADEVVDGRVEDNDRIEYYQNHLLAVEKAMDEGVKVSGYF…	https://doi.org/10.1007/s12275-018-8018-2	https://www.uniprot.org/uniprotkb/A0A346PYX0
Alteromonas sp.		bacteria	wild	40	10	0.15	20.265	MTKKLSLPSTSPMMQPSFLFGTATSSFQIEGDAEGRLECIWDVFCRQAGAIADKSDGLRACEHVERWEEDVNLIHSLGVDAYRLSISWPRVMHANGEINEQGLAFYKQLIDKLNSLNIKAFVTLYHWDLPQYLEQRGGWLNRQTAYEFENYVDKISAALGERVYSYATFNEPFCSAYLGYEIGVHAPGKTGREHGRTAAHHILLAHGLGMKMLKKNVPNAQNGIVLNFTPCYSASDSPADIAATKKADQYINQWYMQPVMEGCYPDVIHELTEKDKPPIQDGDMETICQPLDFLGINFYTRLHYSAPRNHDELYFEHPHYEPKTDIGWEIHPPALTHLLTSLHQRYALPPVYITENGAAMADEVVDGRVEDNDRIEYYQNHLLAVEKAMDEGVKVSGYF…	https://doi.org/10.1007/s12275-018-8018-2	https://www.uniprot.org/uniprotkb/A0A346PYX0
Alteromonas sp.		bacteria	wild	40	15	0.25	33.775	MTKKLSLPSTSPMMQPSFLFGTATSSFQIEGDAEGRLECIWDVFCRQAGAIADKSDGLRACEHVERWEEDVNLIHSLGVDAYRLSISWPRVMHANGEINEQGLAFYKQLIDKLNSLNIKAFVTLYHWDLPQYLEQRGGWLNRQTAYEFENYVDKISAALGERVYSYATFNEPFCSAYLGYEIGVHAPGKTGREHGRTAAHHILLAHGLGMKMLKKNVPNAQNGIVLNFTPCYSASDSPADIAATKKADQYINQWYMQPVMEGCYPDVIHELTEKDKPPIQDGDMETICQPLDFLGINFYTRLHYSAPRNHDELYFEHPHYEPKTDIGWEIHPPALTHLLTSLHQRYALPPVYITENGAAMADEVVDGRVEDNDRIEYYQNHLLAVEKAMDEGVKVSGYF…	https://doi.org/10.1007/s12275-018-8018-2	https://www.uniprot.org/uniprotkb/A0A346PYX0
Alteromonas sp.		bacteria	wild	40	20	0.3	40.53	MTKKLSLPSTSPMMQPSFLFGTATSSFQIEGDAEGRLECIWDVFCRQAGAIADKSDGLRACEHVERWEEDVNLIHSLGVDAYRLSISWPRVMHANGEINEQGLAFYKQLIDKLNSLNIKAFVTLYHWDLPQYLEQRGGWLNRQTAYEFENYVDKISAALGERVYSYATFNEPFCSAYLGYEIGVHAPGKTGREHGRTAAHHILLAHGLGMKMLKKNVPNAQNGIVLNFTPCYSASDSPADIAATKKADQYINQWYMQPVMEGCYPDVIHELTEKDKPPIQDGDMETICQPLDFLGINFYTRLHYSAPRNHDELYFEHPHYEPKTDIGWEIHPPALTHLLTSLHQRYALPPVYITENGAAMADEVVDGRVEDNDRIEYYQNHLLAVEKAMDEGVKVSGYF…	https://doi.org/10.1007/s12275-018-8018-2	https://www.uniprot.org/uniprotkb/A0A346PYX0
Alteromonas sp.		bacteria	wild	40	25	0.5	67.55	MTKKLSLPSTSPMMQPSFLFGTATSSFQIEGDAEGRLECIWDVFCRQAGAIADKSDGLRACEHVERWEEDVNLIHSLGVDAYRLSISWPRVMHANGEINEQGLAFYKQLIDKLNSLNIKAFVTLYHWDLPQYLEQRGGWLNRQTAYEFENYVDKISAALGERVYSYATFNEPFCSAYLGYEIGVHAPGKTGREHGRTAAHHILLAHGLGMKMLKKNVPNAQNGIVLNFTPCYSASDSPADIAATKKADQYINQWYMQPVMEGCYPDVIHELTEKDKPPIQDGDMETICQPLDFLGINFYTRLHYSAPRNHDELYFEHPHYEPKTDIGWEIHPPALTHLLTSLHQRYALPPVYITENGAAMADEVVDGRVEDNDRIEYYQNHLLAVEKAMDEGVKVSGYF…	https://doi.org/10.1007/s12275-018-8018-2	https://www.uniprot.org/uniprotkb/A0A346PYX0
Alteromonas sp.		bacteria	wild	40	30	0.6	81.06	MTKKLSLPSTSPMMQPSFLFGTATSSFQIEGDAEGRLECIWDVFCRQAGAIADKSDGLRACEHVERWEEDVNLIHSLGVDAYRLSISWPRVMHANGEINEQGLAFYKQLIDKLNSLNIKAFVTLYHWDLPQYLEQRGGWLNRQTAYEFENYVDKISAALGERVYSYATFNEPFCSAYLGYEIGVHAPGKTGREHGRTAAHHILLAHGLGMKMLKKNVPNAQNGIVLNFTPCYSASDSPADIAATKKADQYINQWYMQPVMEGCYPDVIHELTEKDKPPIQDGDMETICQPLDFLGINFYTRLHYSAPRNHDELYFEHPHYEPKTDIGWEIHPPALTHLLTSLHQRYALPPVYITENGAAMADEVVDGRVEDNDRIEYYQNHLLAVEKAMDEGVKVSGYF…	https://doi.org/10.1007/s12275-018-8018-2	https://www.uniprot.org/uniprotkb/A0A346PYX0
Alteromonas sp.		bacteria	wild	40	35	0.8	108.08	MTKKLSLPSTSPMMQPSFLFGTATSSFQIEGDAEGRLECIWDVFCRQAGAIADKSDGLRACEHVERWEEDVNLIHSLGVDAYRLSISWPRVMHANGEINEQGLAFYKQLIDKLNSLNIKAFVTLYHWDLPQYLEQRGGWLNRQTAYEFENYVDKISAALGERVYSYATFNEPFCSAYLGYEIGVHAPGKTGREHGRTAAHHILLAHGLGMKMLKKNVPNAQNGIVLNFTPCYSASDSPADIAATKKADQYINQWYMQPVMEGCYPDVIHELTEKDKPPIQDGDMETICQPLDFLGINFYTRLHYSAPRNHDELYFEHPHYEPKTDIGWEIHPPALTHLLTSLHQRYALPPVYITENGAAMADEVVDGRVEDNDRIEYYQNHLLAVEKAMDEGVKVSGYF…	https://doi.org/10.1007/s12275-018-8018-2	https://www.uniprot.org/uniprotkb/A0A346PYX0
Alteromonas sp.		bacteria	wild	40	45	0.8	108.08	MTKKLSLPSTSPMMQPSFLFGTATSSFQIEGDAEGRLECIWDVFCRQAGAIADKSDGLRACEHVERWEEDVNLIHSLGVDAYRLSISWPRVMHANGEINEQGLAFYKQLIDKLNSLNIKAFVTLYHWDLPQYLEQRGGWLNRQTAYEFENYVDKISAALGERVYSYATFNEPFCSAYLGYEIGVHAPGKTGREHGRTAAHHILLAHGLGMKMLKKNVPNAQNGIVLNFTPCYSASDSPADIAATKKADQYINQWYMQPVMEGCYPDVIHELTEKDKPPIQDGDMETICQPLDFLGINFYTRLHYSAPRNHDELYFEHPHYEPKTDIGWEIHPPALTHLLTSLHQRYALPPVYITENGAAMADEVVDGRVEDNDRIEYYQNHLLAVEKAMDEGVKVSGYF…	https://doi.org/10.1007/s12275-018-8018-2	https://www.uniprot.org/uniprotkb/A0A346PYX0
Alteromonas sp.		bacteria	wild	40	50	0.4	54.04	MTKKLSLPSTSPMMQPSFLFGTATSSFQIEGDAEGRLECIWDVFCRQAGAIADKSDGLRACEHVERWEEDVNLIHSLGVDAYRLSISWPRVMHANGEINEQGLAFYKQLIDKLNSLNIKAFVTLYHWDLPQYLEQRGGWLNRQTAYEFENYVDKISAALGERVYSYATFNEPFCSAYLGYEIGVHAPGKTGREHGRTAAHHILLAHGLGMKMLKKNVPNAQNGIVLNFTPCYSASDSPADIAATKKADQYINQWYMQPVMEGCYPDVIHELTEKDKPPIQDGDMETICQPLDFLGINFYTRLHYSAPRNHDELYFEHPHYEPKTDIGWEIHPPALTHLLTSLHQRYALPPVYITENGAAMADEVVDGRVEDNDRIEYYQNHLLAVEKAMDEGVKVSGYF…	https://doi.org/10.1007/s12275-018-8018-2	https://www.uniprot.org/uniprotkb/A0A346PYX0
Alteromonas sp.		bacteria	wild	40	55	0.3	40.53	MTKKLSLPSTSPMMQPSFLFGTATSSFQIEGDAEGRLECIWDVFCRQAGAIADKSDGLRACEHVERWEEDVNLIHSLGVDAYRLSISWPRVMHANGEINEQGLAFYKQLIDKLNSLNIKAFVTLYHWDLPQYLEQRGGWLNRQTAYEFENYVDKISAALGERVYSYATFNEPFCSAYLGYEIGVHAPGKTGREHGRTAAHHILLAHGLGMKMLKKNVPNAQNGIVLNFTPCYSASDSPADIAATKKADQYINQWYMQPVMEGCYPDVIHELTEKDKPPIQDGDMETICQPLDFLGINFYTRLHYSAPRNHDELYFEHPHYEPKTDIGWEIHPPALTHLLTSLHQRYALPPVYITENGAAMADEVVDGRVEDNDRIEYYQNHLLAVEKAMDEGVKVSGYF…	https://doi.org/10.1007/s12275-018-8018-2	https://www.uniprot.org/uniprotkb/A0A346PYX0
Alteromonas sp.		bacteria	wild	40	60	0.15	20.265	MTKKLSLPSTSPMMQPSFLFGTATSSFQIEGDAEGRLECIWDVFCRQAGAIADKSDGLRACEHVERWEEDVNLIHSLGVDAYRLSISWPRVMHANGEINEQGLAFYKQLIDKLNSLNIKAFVTLYHWDLPQYLEQRGGWLNRQTAYEFENYVDKISAALGERVYSYATFNEPFCSAYLGYEIGVHAPGKTGREHGRTAAHHILLAHGLGMKMLKKNVPNAQNGIVLNFTPCYSASDSPADIAATKKADQYINQWYMQPVMEGCYPDVIHELTEKDKPPIQDGDMETICQPLDFLGINFYTRLHYSAPRNHDELYFEHPHYEPKTDIGWEIHPPALTHLLTSLHQRYALPPVYITENGAAMADEVVDGRVEDNDRIEYYQNHLLAVEKAMDEGVKVSGYF…	https://doi.org/10.1007/s12275-018-8018-2	https://www.uniprot.org/uniprotkb/A0A346PYX0
Alteromonas sp.	F171W	bacteria	mutant	45	40	0.9	43.1	MDILAEAGSPFAQRDFTIGVATSSFQIEGDADNRELSIWDTFCNKPGKIADASHGLVACDHVNRIEEDLSIINALNVDAYRFSVSWPRIIRQDGSVNQQGLDFYGKILDTLARNNIKAYVTLYHWDLPQYLEDTGGWLNRKTADAFANYVDVVTKAFGDRVFSYATLNEPWCSAYLGYEIGVHAPGLVGKEYGKKAIHHLLLAHGKAMPIIRKNAPKAEAGIVLNFTPFYSNSPSEEDIRATKLAHDHHNDWYIKPLIHGEYPSLIEQIPPAHRPDIKDGDMDIIAAPLDYLGVNYYTRAKVKDDGTSDPCQLPPPEGSETTAMGWEVYPQGLTDLLVQLHTDYTLPPLLITENGLASDDFLNDEGEVNDTQRIRYLATHLQAVANAMEAGVNITGYFV…	https://doi.org/10.1007/s12010-020-03373-z	Not Available
Alteromonas sp.	F171W	bacteria	mutant	45	5	0.1	4.78889	MDILAEAGSPFAQRDFTIGVATSSFQIEGDADNRELSIWDTFCNKPGKIADASHGLVACDHVNRIEEDLSIINALNVDAYRFSVSWPRIIRQDGSVNQQGLDFYGKILDTLARNNIKAYVTLYHWDLPQYLEDTGGWLNRKTADAFANYVDVVTKAFGDRVFSYATLNEPWCSAYLGYEIGVHAPGLVGKEYGKKAIHHLLLAHGKAMPIIRKNAPKAEAGIVLNFTPFYSNSPSEEDIRATKLAHDHHNDWYIKPLIHGEYPSLIEQIPPAHRPDIKDGDMDIIAAPLDYLGVNYYTRAKVKDDGTSDPCQLPPPEGSETTAMGWEVYPQGLTDLLVQLHTDYTLPPLLITENGLASDDFLNDEGEVNDTQRIRYLATHLQAVANAMEAGVNITGYFV…	https://doi.org/10.1007/s12010-020-03373-z	Not Available
Alteromonas sp.	F171W	bacteria	mutant	45	10	0.15	7.18333	MDILAEAGSPFAQRDFTIGVATSSFQIEGDADNRELSIWDTFCNKPGKIADASHGLVACDHVNRIEEDLSIINALNVDAYRFSVSWPRIIRQDGSVNQQGLDFYGKILDTLARNNIKAYVTLYHWDLPQYLEDTGGWLNRKTADAFANYVDVVTKAFGDRVFSYATLNEPWCSAYLGYEIGVHAPGLVGKEYGKKAIHHLLLAHGKAMPIIRKNAPKAEAGIVLNFTPFYSNSPSEEDIRATKLAHDHHNDWYIKPLIHGEYPSLIEQIPPAHRPDIKDGDMDIIAAPLDYLGVNYYTRAKVKDDGTSDPCQLPPPEGSETTAMGWEVYPQGLTDLLVQLHTDYTLPPLLITENGLASDDFLNDEGEVNDTQRIRYLATHLQAVANAMEAGVNITGYFV…	https://doi.org/10.1007/s12010-020-03373-z	Not Available
Alteromonas sp.	F171W	bacteria	mutant	45	15	0.2	9.57778	MDILAEAGSPFAQRDFTIGVATSSFQIEGDADNRELSIWDTFCNKPGKIADASHGLVACDHVNRIEEDLSIINALNVDAYRFSVSWPRIIRQDGSVNQQGLDFYGKILDTLARNNIKAYVTLYHWDLPQYLEDTGGWLNRKTADAFANYVDVVTKAFGDRVFSYATLNEPWCSAYLGYEIGVHAPGLVGKEYGKKAIHHLLLAHGKAMPIIRKNAPKAEAGIVLNFTPFYSNSPSEEDIRATKLAHDHHNDWYIKPLIHGEYPSLIEQIPPAHRPDIKDGDMDIIAAPLDYLGVNYYTRAKVKDDGTSDPCQLPPPEGSETTAMGWEVYPQGLTDLLVQLHTDYTLPPLLITENGLASDDFLNDEGEVNDTQRIRYLATHLQAVANAMEAGVNITGYFV…	https://doi.org/10.1007/s12010-020-03373-z	Not Available
Alteromonas sp.	F171W	bacteria	mutant	45	20	0.25	11.9722	MDILAEAGSPFAQRDFTIGVATSSFQIEGDADNRELSIWDTFCNKPGKIADASHGLVACDHVNRIEEDLSIINALNVDAYRFSVSWPRIIRQDGSVNQQGLDFYGKILDTLARNNIKAYVTLYHWDLPQYLEDTGGWLNRKTADAFANYVDVVTKAFGDRVFSYATLNEPWCSAYLGYEIGVHAPGLVGKEYGKKAIHHLLLAHGKAMPIIRKNAPKAEAGIVLNFTPFYSNSPSEEDIRATKLAHDHHNDWYIKPLIHGEYPSLIEQIPPAHRPDIKDGDMDIIAAPLDYLGVNYYTRAKVKDDGTSDPCQLPPPEGSETTAMGWEVYPQGLTDLLVQLHTDYTLPPLLITENGLASDDFLNDEGEVNDTQRIRYLATHLQAVANAMEAGVNITGYFV…	https://doi.org/10.1007/s12010-020-03373-z	Not Available
Alteromonas sp.	F171W	bacteria	mutant	45	25	0.3	14.3667	MDILAEAGSPFAQRDFTIGVATSSFQIEGDADNRELSIWDTFCNKPGKIADASHGLVACDHVNRIEEDLSIINALNVDAYRFSVSWPRIIRQDGSVNQQGLDFYGKILDTLARNNIKAYVTLYHWDLPQYLEDTGGWLNRKTADAFANYVDVVTKAFGDRVFSYATLNEPWCSAYLGYEIGVHAPGLVGKEYGKKAIHHLLLAHGKAMPIIRKNAPKAEAGIVLNFTPFYSNSPSEEDIRATKLAHDHHNDWYIKPLIHGEYPSLIEQIPPAHRPDIKDGDMDIIAAPLDYLGVNYYTRAKVKDDGTSDPCQLPPPEGSETTAMGWEVYPQGLTDLLVQLHTDYTLPPLLITENGLASDDFLNDEGEVNDTQRIRYLATHLQAVANAMEAGVNITGYFV…	https://doi.org/10.1007/s12010-020-03373-z	Not Available
Alteromonas sp.	F171W	bacteria	mutant	45	30	0.4	19.1556	MDILAEAGSPFAQRDFTIGVATSSFQIEGDADNRELSIWDTFCNKPGKIADASHGLVACDHVNRIEEDLSIINALNVDAYRFSVSWPRIIRQDGSVNQQGLDFYGKILDTLARNNIKAYVTLYHWDLPQYLEDTGGWLNRKTADAFANYVDVVTKAFGDRVFSYATLNEPWCSAYLGYEIGVHAPGLVGKEYGKKAIHHLLLAHGKAMPIIRKNAPKAEAGIVLNFTPFYSNSPSEEDIRATKLAHDHHNDWYIKPLIHGEYPSLIEQIPPAHRPDIKDGDMDIIAAPLDYLGVNYYTRAKVKDDGTSDPCQLPPPEGSETTAMGWEVYPQGLTDLLVQLHTDYTLPPLLITENGLASDDFLNDEGEVNDTQRIRYLATHLQAVANAMEAGVNITGYFV…	https://doi.org/10.1007/s12010-020-03373-z	Not Available
Alteromonas sp.	F171W	bacteria	mutant	45	35	0.5	23.9444	MDILAEAGSPFAQRDFTIGVATSSFQIEGDADNRELSIWDTFCNKPGKIADASHGLVACDHVNRIEEDLSIINALNVDAYRFSVSWPRIIRQDGSVNQQGLDFYGKILDTLARNNIKAYVTLYHWDLPQYLEDTGGWLNRKTADAFANYVDVVTKAFGDRVFSYATLNEPWCSAYLGYEIGVHAPGLVGKEYGKKAIHHLLLAHGKAMPIIRKNAPKAEAGIVLNFTPFYSNSPSEEDIRATKLAHDHHNDWYIKPLIHGEYPSLIEQIPPAHRPDIKDGDMDIIAAPLDYLGVNYYTRAKVKDDGTSDPCQLPPPEGSETTAMGWEVYPQGLTDLLVQLHTDYTLPPLLITENGLASDDFLNDEGEVNDTQRIRYLATHLQAVANAMEAGVNITGYFV…	https://doi.org/10.1007/s12010-020-03373-z	Not Available
Alteromonas sp.	F171W	bacteria	mutant	45	45	1	47.8889	MDILAEAGSPFAQRDFTIGVATSSFQIEGDADNRELSIWDTFCNKPGKIADASHGLVACDHVNRIEEDLSIINALNVDAYRFSVSWPRIIRQDGSVNQQGLDFYGKILDTLARNNIKAYVTLYHWDLPQYLEDTGGWLNRKTADAFANYVDVVTKAFGDRVFSYATLNEPWCSAYLGYEIGVHAPGLVGKEYGKKAIHHLLLAHGKAMPIIRKNAPKAEAGIVLNFTPFYSNSPSEEDIRATKLAHDHHNDWYIKPLIHGEYPSLIEQIPPAHRPDIKDGDMDIIAAPLDYLGVNYYTRAKVKDDGTSDPCQLPPPEGSETTAMGWEVYPQGLTDLLVQLHTDYTLPPLLITENGLASDDFLNDEGEVNDTQRIRYLATHLQAVANAMEAGVNITGYFV…	https://doi.org/10.1007/s12010-020-03373-z	Not Available
Alteromonas sp.	F171W	bacteria	mutant	45	50	0.6	28.7333	MDILAEAGSPFAQRDFTIGVATSSFQIEGDADNRELSIWDTFCNKPGKIADASHGLVACDHVNRIEEDLSIINALNVDAYRFSVSWPRIIRQDGSVNQQGLDFYGKILDTLARNNIKAYVTLYHWDLPQYLEDTGGWLNRKTADAFANYVDVVTKAFGDRVFSYATLNEPWCSAYLGYEIGVHAPGLVGKEYGKKAIHHLLLAHGKAMPIIRKNAPKAEAGIVLNFTPFYSNSPSEEDIRATKLAHDHHNDWYIKPLIHGEYPSLIEQIPPAHRPDIKDGDMDIIAAPLDYLGVNYYTRAKVKDDGTSDPCQLPPPEGSETTAMGWEVYPQGLTDLLVQLHTDYTLPPLLITENGLASDDFLNDEGEVNDTQRIRYLATHLQAVANAMEAGVNITGYFV…	https://doi.org/10.1007/s12010-020-03373-z	Not Available
Alteromonas sp.	F171W	bacteria	mutant	45	55	0.2	9.57778	MDILAEAGSPFAQRDFTIGVATSSFQIEGDADNRELSIWDTFCNKPGKIADASHGLVACDHVNRIEEDLSIINALNVDAYRFSVSWPRIIRQDGSVNQQGLDFYGKILDTLARNNIKAYVTLYHWDLPQYLEDTGGWLNRKTADAFANYVDVVTKAFGDRVFSYATLNEPWCSAYLGYEIGVHAPGLVGKEYGKKAIHHLLLAHGKAMPIIRKNAPKAEAGIVLNFTPFYSNSPSEEDIRATKLAHDHHNDWYIKPLIHGEYPSLIEQIPPAHRPDIKDGDMDIIAAPLDYLGVNYYTRAKVKDDGTSDPCQLPPPEGSETTAMGWEVYPQGLTDLLVQLHTDYTLPPLLITENGLASDDFLNDEGEVNDTQRIRYLATHLQAVANAMEAGVNITGYFV…	https://doi.org/10.1007/s12010-020-03373-z	Not Available
Alteromonas sp.	F171W	bacteria	mutant	45	60	0.15	7.18333	MDILAEAGSPFAQRDFTIGVATSSFQIEGDADNRELSIWDTFCNKPGKIADASHGLVACDHVNRIEEDLSIINALNVDAYRFSVSWPRIIRQDGSVNQQGLDFYGKILDTLARNNIKAYVTLYHWDLPQYLEDTGGWLNRKTADAFANYVDVVTKAFGDRVFSYATLNEPWCSAYLGYEIGVHAPGLVGKEYGKKAIHHLLLAHGKAMPIIRKNAPKAEAGIVLNFTPFYSNSPSEEDIRATKLAHDHHNDWYIKPLIHGEYPSLIEQIPPAHRPDIKDGDMDIIAAPLDYLGVNYYTRAKVKDDGTSDPCQLPPPEGSETTAMGWEVYPQGLTDLLVQLHTDYTLPPLLITENGLASDDFLNDEGEVNDTQRIRYLATHLQAVANAMEAGVNITGYFV…	https://doi.org/10.1007/s12010-020-03373-z	Not Available
Anoxybacillus sp.		bacteria	wild	70	60	0.7	3694.09	MFQFPKDFIWGAATSSYQIEGTATGEDKIYSIWDHFSRIPGKVANGDNGDIAIDHYNRYVEDVALMKALHLKAYRFSTSWARLYCETPGKFNEKGLDFYKRLVHELLENNIEPMLTIYHWDMPQALQEKGGWENRDIVHYFQEYAAFLYENLGDVVKKWITHNEPWVVTYLGYGNGEHAPGIQNFTSFLKAAHHVLLSHGEAVKAFREIGPKDGEIGITLNLTPGYAVDPKDEKAVDAARKWDGFMNRWFLDPVFKGQYPADMLEVYKDYLPDVYQDRDLQTIQQPIDFFGFNYYSTATLKDWKKGEYEPIVFDHVSTGRPVTDMNWEVNPNGLFDLLVRLKKDYGDIPLYITENGAAYKDRVNEDGKIEDDERVTYIREHLIACHRAIEQGVNLKGYY…	https://doi.org/10.1186/s13068-016-0587-x	https://www.uniprot.org/uniparc/UPI0002C0273E
Anoxybacillus sp.		bacteria	wild	70	30	0.15	791.591	MFQFPKDFIWGAATSSYQIEGTATGEDKIYSIWDHFSRIPGKVANGDNGDIAIDHYNRYVEDVALMKALHLKAYRFSTSWARLYCETPGKFNEKGLDFYKRLVHELLENNIEPMLTIYHWDMPQALQEKGGWENRDIVHYFQEYAAFLYENLGDVVKKWITHNEPWVVTYLGYGNGEHAPGIQNFTSFLKAAHHVLLSHGEAVKAFREIGPKDGEIGITLNLTPGYAVDPKDEKAVDAARKWDGFMNRWFLDPVFKGQYPADMLEVYKDYLPDVYQDRDLQTIQQPIDFFGFNYYSTATLKDWKKGEYEPIVFDHVSTGRPVTDMNWEVNPNGLFDLLVRLKKDYGDIPLYITENGAAYKDRVNEDGKIEDDERVTYIREHLIACHRAIEQGVNLKGYY…	https://doi.org/10.1186/s13068-016-0587-x	https://www.uniprot.org/uniparc/UPI0002C0273E
Anoxybacillus sp.		bacteria	wild	70	40	0.25	1319.32	MFQFPKDFIWGAATSSYQIEGTATGEDKIYSIWDHFSRIPGKVANGDNGDIAIDHYNRYVEDVALMKALHLKAYRFSTSWARLYCETPGKFNEKGLDFYKRLVHELLENNIEPMLTIYHWDMPQALQEKGGWENRDIVHYFQEYAAFLYENLGDVVKKWITHNEPWVVTYLGYGNGEHAPGIQNFTSFLKAAHHVLLSHGEAVKAFREIGPKDGEIGITLNLTPGYAVDPKDEKAVDAARKWDGFMNRWFLDPVFKGQYPADMLEVYKDYLPDVYQDRDLQTIQQPIDFFGFNYYSTATLKDWKKGEYEPIVFDHVSTGRPVTDMNWEVNPNGLFDLLVRLKKDYGDIPLYITENGAAYKDRVNEDGKIEDDERVTYIREHLIACHRAIEQGVNLKGYY…	https://doi.org/10.1186/s13068-016-0587-x	https://www.uniprot.org/uniparc/UPI0002C0273E
Anoxybacillus sp.		bacteria	wild	70	50	0.4	2110.91	MFQFPKDFIWGAATSSYQIEGTATGEDKIYSIWDHFSRIPGKVANGDNGDIAIDHYNRYVEDVALMKALHLKAYRFSTSWARLYCETPGKFNEKGLDFYKRLVHELLENNIEPMLTIYHWDMPQALQEKGGWENRDIVHYFQEYAAFLYENLGDVVKKWITHNEPWVVTYLGYGNGEHAPGIQNFTSFLKAAHHVLLSHGEAVKAFREIGPKDGEIGITLNLTPGYAVDPKDEKAVDAARKWDGFMNRWFLDPVFKGQYPADMLEVYKDYLPDVYQDRDLQTIQQPIDFFGFNYYSTATLKDWKKGEYEPIVFDHVSTGRPVTDMNWEVNPNGLFDLLVRLKKDYGDIPLYITENGAAYKDRVNEDGKIEDDERVTYIREHLIACHRAIEQGVNLKGYY…	https://doi.org/10.1186/s13068-016-0587-x	https://www.uniprot.org/uniparc/UPI0002C0273E
Anoxybacillus sp.		bacteria	wild	70	55	0.5	2638.64	MFQFPKDFIWGAATSSYQIEGTATGEDKIYSIWDHFSRIPGKVANGDNGDIAIDHYNRYVEDVALMKALHLKAYRFSTSWARLYCETPGKFNEKGLDFYKRLVHELLENNIEPMLTIYHWDMPQALQEKGGWENRDIVHYFQEYAAFLYENLGDVVKKWITHNEPWVVTYLGYGNGEHAPGIQNFTSFLKAAHHVLLSHGEAVKAFREIGPKDGEIGITLNLTPGYAVDPKDEKAVDAARKWDGFMNRWFLDPVFKGQYPADMLEVYKDYLPDVYQDRDLQTIQQPIDFFGFNYYSTATLKDWKKGEYEPIVFDHVSTGRPVTDMNWEVNPNGLFDLLVRLKKDYGDIPLYITENGAAYKDRVNEDGKIEDDERVTYIREHLIACHRAIEQGVNLKGYY…	https://doi.org/10.1186/s13068-016-0587-x	https://www.uniprot.org/uniparc/UPI0002C0273E
Anoxybacillus sp.		bacteria	wild	70	65	0.85	4485.68	MFQFPKDFIWGAATSSYQIEGTATGEDKIYSIWDHFSRIPGKVANGDNGDIAIDHYNRYVEDVALMKALHLKAYRFSTSWARLYCETPGKFNEKGLDFYKRLVHELLENNIEPMLTIYHWDMPQALQEKGGWENRDIVHYFQEYAAFLYENLGDVVKKWITHNEPWVVTYLGYGNGEHAPGIQNFTSFLKAAHHVLLSHGEAVKAFREIGPKDGEIGITLNLTPGYAVDPKDEKAVDAARKWDGFMNRWFLDPVFKGQYPADMLEVYKDYLPDVYQDRDLQTIQQPIDFFGFNYYSTATLKDWKKGEYEPIVFDHVSTGRPVTDMNWEVNPNGLFDLLVRLKKDYGDIPLYITENGAAYKDRVNEDGKIEDDERVTYIREHLIACHRAIEQGVNLKGYY…	https://doi.org/10.1186/s13068-016-0587-x	https://www.uniprot.org/uniparc/UPI0002C0273E
Anoxybacillus sp.		bacteria	wild	70	70	1	5277.27	MFQFPKDFIWGAATSSYQIEGTATGEDKIYSIWDHFSRIPGKVANGDNGDIAIDHYNRYVEDVALMKALHLKAYRFSTSWARLYCETPGKFNEKGLDFYKRLVHELLENNIEPMLTIYHWDMPQALQEKGGWENRDIVHYFQEYAAFLYENLGDVVKKWITHNEPWVVTYLGYGNGEHAPGIQNFTSFLKAAHHVLLSHGEAVKAFREIGPKDGEIGITLNLTPGYAVDPKDEKAVDAARKWDGFMNRWFLDPVFKGQYPADMLEVYKDYLPDVYQDRDLQTIQQPIDFFGFNYYSTATLKDWKKGEYEPIVFDHVSTGRPVTDMNWEVNPNGLFDLLVRLKKDYGDIPLYITENGAAYKDRVNEDGKIEDDERVTYIREHLIACHRAIEQGVNLKGYY…	https://doi.org/10.1186/s13068-016-0587-x	https://www.uniprot.org/uniparc/UPI0002C0273E
Anoxybacillus sp.		bacteria	wild	70	75	0.5	2638.64	MFQFPKDFIWGAATSSYQIEGTATGEDKIYSIWDHFSRIPGKVANGDNGDIAIDHYNRYVEDVALMKALHLKAYRFSTSWARLYCETPGKFNEKGLDFYKRLVHELLENNIEPMLTIYHWDMPQALQEKGGWENRDIVHYFQEYAAFLYENLGDVVKKWITHNEPWVVTYLGYGNGEHAPGIQNFTSFLKAAHHVLLSHGEAVKAFREIGPKDGEIGITLNLTPGYAVDPKDEKAVDAARKWDGFMNRWFLDPVFKGQYPADMLEVYKDYLPDVYQDRDLQTIQQPIDFFGFNYYSTATLKDWKKGEYEPIVFDHVSTGRPVTDMNWEVNPNGLFDLLVRLKKDYGDIPLYITENGAAYKDRVNEDGKIEDDERVTYIREHLIACHRAIEQGVNLKGYY…	https://doi.org/10.1186/s13068-016-0587-x	https://www.uniprot.org/uniparc/UPI0002C0273E
Anoxybacillus sp.		bacteria	wild	70	80	0.15	791.591	MFQFPKDFIWGAATSSYQIEGTATGEDKIYSIWDHFSRIPGKVANGDNGDIAIDHYNRYVEDVALMKALHLKAYRFSTSWARLYCETPGKFNEKGLDFYKRLVHELLENNIEPMLTIYHWDMPQALQEKGGWENRDIVHYFQEYAAFLYENLGDVVKKWITHNEPWVVTYLGYGNGEHAPGIQNFTSFLKAAHHVLLSHGEAVKAFREIGPKDGEIGITLNLTPGYAVDPKDEKAVDAARKWDGFMNRWFLDPVFKGQYPADMLEVYKDYLPDVYQDRDLQTIQQPIDFFGFNYYSTATLKDWKKGEYEPIVFDHVSTGRPVTDMNWEVNPNGLFDLLVRLKKDYGDIPLYITENGAAYKDRVNEDGKIEDDERVTYIREHLIACHRAIEQGVNLKGYY…	https://doi.org/10.1186/s13068-016-0587-x	https://www.uniprot.org/uniparc/UPI0002C0273E
Anoxybacillus sp.		bacteria	wild	70	90	0.05	263.864	MFQFPKDFIWGAATSSYQIEGTATGEDKIYSIWDHFSRIPGKVANGDNGDIAIDHYNRYVEDVALMKALHLKAYRFSTSWARLYCETPGKFNEKGLDFYKRLVHELLENNIEPMLTIYHWDMPQALQEKGGWENRDIVHYFQEYAAFLYENLGDVVKKWITHNEPWVVTYLGYGNGEHAPGIQNFTSFLKAAHHVLLSHGEAVKAFREIGPKDGEIGITLNLTPGYAVDPKDEKAVDAARKWDGFMNRWFLDPVFKGQYPADMLEVYKDYLPDVYQDRDLQTIQQPIDFFGFNYYSTATLKDWKKGEYEPIVFDHVSTGRPVTDMNWEVNPNGLFDLLVRLKKDYGDIPLYITENGAAYKDRVNEDGKIEDDERVTYIREHLIACHRAIEQGVNLKGYY…	https://doi.org/10.1186/s13068-016-0587-x	https://www.uniprot.org/uniparc/UPI0002C0273E
Anoxybacillus sp.		bacteria	wild	70	100	0.05	263.864	MFQFPKDFIWGAATSSYQIEGTATGEDKIYSIWDHFSRIPGKVANGDNGDIAIDHYNRYVEDVALMKALHLKAYRFSTSWARLYCETPGKFNEKGLDFYKRLVHELLENNIEPMLTIYHWDMPQALQEKGGWENRDIVHYFQEYAAFLYENLGDVVKKWITHNEPWVVTYLGYGNGEHAPGIQNFTSFLKAAHHVLLSHGEAVKAFREIGPKDGEIGITLNLTPGYAVDPKDEKAVDAARKWDGFMNRWFLDPVFKGQYPADMLEVYKDYLPDVYQDRDLQTIQQPIDFFGFNYYSTATLKDWKKGEYEPIVFDHVSTGRPVTDMNWEVNPNGLFDLLVRLKKDYGDIPLYITENGAAYKDRVNEDGKIEDDERVTYIREHLIACHRAIEQGVNLKGYY…	https://doi.org/10.1186/s13068-016-0587-x	https://www.uniprot.org/uniparc/UPI0002C0273E
Anoxybacillus thermarum		bacteria	wild	65	65	1	18000	MIQFPKDFVWGAATSSYQIEGTATGEDKIYSIWDHFSRIPGKVANGDNGDIAIDHYNRYVEDIALMKALHLKAYRFSTSWARLYCETPGKFNEKGLDFYKRLVHELLENGIEPMLTIYHWDMPQALQEKGGWENRDIVHYFQEYAAFLYENLGDVVKKWITHNEPWVVTYLGYGNGEHAPGIQNFTSFLKAAHHVLLSHGEAVKAFRTIGPKDGEIGITLNLTPGYAADPKDEKAVDAARKWDGFMNRWFLDPVFKGQYPADMLEVYKDYLPDVYKEGDLQTIQQPIDFFGFNYYSTATLKDWKKGDREPIVFEHVSTGRPVTDMNWEVNPNGLFDLMVRLKKDYGDIPLYITENGAAYKDRVNEKGEVEDDERVAYIREHLIACHRAIEQGVNLKGYY…	https://doi.org/10.1016/j.procbio.2020.08.013	https://www.uniprot.org/uniprotkb/A0A0D0Q9A4
Anoxybacillus thermarum		bacteria	wild	65	55	0.9	16200	MIQFPKDFVWGAATSSYQIEGTATGEDKIYSIWDHFSRIPGKVANGDNGDIAIDHYNRYVEDIALMKALHLKAYRFSTSWARLYCETPGKFNEKGLDFYKRLVHELLENGIEPMLTIYHWDMPQALQEKGGWENRDIVHYFQEYAAFLYENLGDVVKKWITHNEPWVVTYLGYGNGEHAPGIQNFTSFLKAAHHVLLSHGEAVKAFRTIGPKDGEIGITLNLTPGYAADPKDEKAVDAARKWDGFMNRWFLDPVFKGQYPADMLEVYKDYLPDVYKEGDLQTIQQPIDFFGFNYYSTATLKDWKKGDREPIVFEHVSTGRPVTDMNWEVNPNGLFDLMVRLKKDYGDIPLYITENGAAYKDRVNEKGEVEDDERVAYIREHLIACHRAIEQGVNLKGYY…	https://doi.org/10.1016/j.procbio.2020.08.013	https://www.uniprot.org/uniprotkb/A0A0D0Q9A4
Anoxybacillus thermarum		bacteria	wild	65	60	0.95	17100	MIQFPKDFVWGAATSSYQIEGTATGEDKIYSIWDHFSRIPGKVANGDNGDIAIDHYNRYVEDIALMKALHLKAYRFSTSWARLYCETPGKFNEKGLDFYKRLVHELLENGIEPMLTIYHWDMPQALQEKGGWENRDIVHYFQEYAAFLYENLGDVVKKWITHNEPWVVTYLGYGNGEHAPGIQNFTSFLKAAHHVLLSHGEAVKAFRTIGPKDGEIGITLNLTPGYAADPKDEKAVDAARKWDGFMNRWFLDPVFKGQYPADMLEVYKDYLPDVYKEGDLQTIQQPIDFFGFNYYSTATLKDWKKGDREPIVFEHVSTGRPVTDMNWEVNPNGLFDLMVRLKKDYGDIPLYITENGAAYKDRVNEKGEVEDDERVAYIREHLIACHRAIEQGVNLKGYY…	https://doi.org/10.1016/j.procbio.2020.08.013	https://www.uniprot.org/uniprotkb/A0A0D0Q9A4
Anoxybacillus thermarum		bacteria	wild	65	70	0.8	14400	MIQFPKDFVWGAATSSYQIEGTATGEDKIYSIWDHFSRIPGKVANGDNGDIAIDHYNRYVEDIALMKALHLKAYRFSTSWARLYCETPGKFNEKGLDFYKRLVHELLENGIEPMLTIYHWDMPQALQEKGGWENRDIVHYFQEYAAFLYENLGDVVKKWITHNEPWVVTYLGYGNGEHAPGIQNFTSFLKAAHHVLLSHGEAVKAFRTIGPKDGEIGITLNLTPGYAADPKDEKAVDAARKWDGFMNRWFLDPVFKGQYPADMLEVYKDYLPDVYKEGDLQTIQQPIDFFGFNYYSTATLKDWKKGDREPIVFEHVSTGRPVTDMNWEVNPNGLFDLMVRLKKDYGDIPLYITENGAAYKDRVNEKGEVEDDERVAYIREHLIACHRAIEQGVNLKGYY…	https://doi.org/10.1016/j.procbio.2020.08.013	https://www.uniprot.org/uniprotkb/A0A0D0Q9A4
Anoxybacillus thermarum		bacteria	wild	65	75	0.3	5400	MIQFPKDFVWGAATSSYQIEGTATGEDKIYSIWDHFSRIPGKVANGDNGDIAIDHYNRYVEDIALMKALHLKAYRFSTSWARLYCETPGKFNEKGLDFYKRLVHELLENGIEPMLTIYHWDMPQALQEKGGWENRDIVHYFQEYAAFLYENLGDVVKKWITHNEPWVVTYLGYGNGEHAPGIQNFTSFLKAAHHVLLSHGEAVKAFRTIGPKDGEIGITLNLTPGYAADPKDEKAVDAARKWDGFMNRWFLDPVFKGQYPADMLEVYKDYLPDVYKEGDLQTIQQPIDFFGFNYYSTATLKDWKKGDREPIVFEHVSTGRPVTDMNWEVNPNGLFDLMVRLKKDYGDIPLYITENGAAYKDRVNEKGEVEDDERVAYIREHLIACHRAIEQGVNLKGYY…	https://doi.org/10.1016/j.procbio.2020.08.013	https://www.uniprot.org/uniprotkb/A0A0D0Q9A4
Anoxybacillus thermarum		bacteria	wild	65	80	0.2	3600	MIQFPKDFVWGAATSSYQIEGTATGEDKIYSIWDHFSRIPGKVANGDNGDIAIDHYNRYVEDIALMKALHLKAYRFSTSWARLYCETPGKFNEKGLDFYKRLVHELLENGIEPMLTIYHWDMPQALQEKGGWENRDIVHYFQEYAAFLYENLGDVVKKWITHNEPWVVTYLGYGNGEHAPGIQNFTSFLKAAHHVLLSHGEAVKAFRTIGPKDGEIGITLNLTPGYAADPKDEKAVDAARKWDGFMNRWFLDPVFKGQYPADMLEVYKDYLPDVYKEGDLQTIQQPIDFFGFNYYSTATLKDWKKGDREPIVFEHVSTGRPVTDMNWEVNPNGLFDLMVRLKKDYGDIPLYITENGAAYKDRVNEKGEVEDDERVAYIREHLIACHRAIEQGVNLKGYY…	https://doi.org/10.1016/j.procbio.2020.08.013	https://www.uniprot.org/uniprotkb/A0A0D0Q9A4
Aspergillus fumigatus		fungi	wild	60	50	0.9	161.76	MRFGWLEVAALTAASVANAQELAFSPPFYPSPWADGQGEWADAHRRAVEIVSQMTLAEKVNLTTGTGWEMDRCVGQTGSVPRLGINWGLCGQDSPLGIRFSDLNSAFPAGTNVAATWDKTLAYLRGKAMGEEFNDKGVDILLGPAAGPLGKYPDGGRIWEGFSPDPVLTGVLFAETIKGIQDAGVIATAKHYILNEQEHFRQVGEAQGYGYNITETISSNVDDKTMHELYLWPFADAVRAGVGAVMCSYNQINNSYGCQNSQTLNKLLKAELGFQGFVMSDWSAHHSGVGAALAGLDMSMPGDISFDDGLSFWGTNLTVSVLNGTVPAWRVDDMAVRIMTAYYKVGRDRLRIPPNFSSWTRDEYGWEHSAVSEGAWTKVNDFVNVQRSHSQIIREIGAA…	https://doi.org/10.1186/1475-2859-11-25	https://www.ncbi.nlm.nih.gov/nuccore/HQ836475.1/
Aspergillus fumigatus		fungi	wild	60	20	0.3	53.92	MRFGWLEVAALTAASVANAQELAFSPPFYPSPWADGQGEWADAHRRAVEIVSQMTLAEKVNLTTGTGWEMDRCVGQTGSVPRLGINWGLCGQDSPLGIRFSDLNSAFPAGTNVAATWDKTLAYLRGKAMGEEFNDKGVDILLGPAAGPLGKYPDGGRIWEGFSPDPVLTGVLFAETIKGIQDAGVIATAKHYILNEQEHFRQVGEAQGYGYNITETISSNVDDKTMHELYLWPFADAVRAGVGAVMCSYNQINNSYGCQNSQTLNKLLKAELGFQGFVMSDWSAHHSGVGAALAGLDMSMPGDISFDDGLSFWGTNLTVSVLNGTVPAWRVDDMAVRIMTAYYKVGRDRLRIPPNFSSWTRDEYGWEHSAVSEGAWTKVNDFVNVQRSHSQIIREIGAA…	https://doi.org/10.1186/1475-2859-11-25	https://www.ncbi.nlm.nih.gov/nuccore/HQ836475.1/
Aspergillus fumigatus		fungi	wild	60	30	0.4	71.8933	MRFGWLEVAALTAASVANAQELAFSPPFYPSPWADGQGEWADAHRRAVEIVSQMTLAEKVNLTTGTGWEMDRCVGQTGSVPRLGINWGLCGQDSPLGIRFSDLNSAFPAGTNVAATWDKTLAYLRGKAMGEEFNDKGVDILLGPAAGPLGKYPDGGRIWEGFSPDPVLTGVLFAETIKGIQDAGVIATAKHYILNEQEHFRQVGEAQGYGYNITETISSNVDDKTMHELYLWPFADAVRAGVGAVMCSYNQINNSYGCQNSQTLNKLLKAELGFQGFVMSDWSAHHSGVGAALAGLDMSMPGDISFDDGLSFWGTNLTVSVLNGTVPAWRVDDMAVRIMTAYYKVGRDRLRIPPNFSSWTRDEYGWEHSAVSEGAWTKVNDFVNVQRSHSQIIREIGAA…	https://doi.org/10.1186/1475-2859-11-25	https://www.ncbi.nlm.nih.gov/nuccore/HQ836475.1/
Aspergillus fumigatus		fungi	wild	60	40	0.6	107.84	MRFGWLEVAALTAASVANAQELAFSPPFYPSPWADGQGEWADAHRRAVEIVSQMTLAEKVNLTTGTGWEMDRCVGQTGSVPRLGINWGLCGQDSPLGIRFSDLNSAFPAGTNVAATWDKTLAYLRGKAMGEEFNDKGVDILLGPAAGPLGKYPDGGRIWEGFSPDPVLTGVLFAETIKGIQDAGVIATAKHYILNEQEHFRQVGEAQGYGYNITETISSNVDDKTMHELYLWPFADAVRAGVGAVMCSYNQINNSYGCQNSQTLNKLLKAELGFQGFVMSDWSAHHSGVGAALAGLDMSMPGDISFDDGLSFWGTNLTVSVLNGTVPAWRVDDMAVRIMTAYYKVGRDRLRIPPNFSSWTRDEYGWEHSAVSEGAWTKVNDFVNVQRSHSQIIREIGAA…	https://doi.org/10.1186/1475-2859-11-25	https://www.ncbi.nlm.nih.gov/nuccore/HQ836475.1/
Aspergillus fumigatus		fungi	wild	60	60	1	179.733	MRFGWLEVAALTAASVANAQELAFSPPFYPSPWADGQGEWADAHRRAVEIVSQMTLAEKVNLTTGTGWEMDRCVGQTGSVPRLGINWGLCGQDSPLGIRFSDLNSAFPAGTNVAATWDKTLAYLRGKAMGEEFNDKGVDILLGPAAGPLGKYPDGGRIWEGFSPDPVLTGVLFAETIKGIQDAGVIATAKHYILNEQEHFRQVGEAQGYGYNITETISSNVDDKTMHELYLWPFADAVRAGVGAVMCSYNQINNSYGCQNSQTLNKLLKAELGFQGFVMSDWSAHHSGVGAALAGLDMSMPGDISFDDGLSFWGTNLTVSVLNGTVPAWRVDDMAVRIMTAYYKVGRDRLRIPPNFSSWTRDEYGWEHSAVSEGAWTKVNDFVNVQRSHSQIIREIGAA…	https://doi.org/10.1186/1475-2859-11-25	https://www.ncbi.nlm.nih.gov/nuccore/HQ836475.1/
Aspergillus fumigatus		fungi	wild	60	70	0.65	116.827	MRFGWLEVAALTAASVANAQELAFSPPFYPSPWADGQGEWADAHRRAVEIVSQMTLAEKVNLTTGTGWEMDRCVGQTGSVPRLGINWGLCGQDSPLGIRFSDLNSAFPAGTNVAATWDKTLAYLRGKAMGEEFNDKGVDILLGPAAGPLGKYPDGGRIWEGFSPDPVLTGVLFAETIKGIQDAGVIATAKHYILNEQEHFRQVGEAQGYGYNITETISSNVDDKTMHELYLWPFADAVRAGVGAVMCSYNQINNSYGCQNSQTLNKLLKAELGFQGFVMSDWSAHHSGVGAALAGLDMSMPGDISFDDGLSFWGTNLTVSVLNGTVPAWRVDDMAVRIMTAYYKVGRDRLRIPPNFSSWTRDEYGWEHSAVSEGAWTKVNDFVNVQRSHSQIIREIGAA…	https://doi.org/10.1186/1475-2859-11-25	https://www.ncbi.nlm.nih.gov/nuccore/HQ836475.1/
Aspergillus fumigatus		fungi	wild	60	80	0.3	53.92	MRFGWLEVAALTAASVANAQELAFSPPFYPSPWADGQGEWADAHRRAVEIVSQMTLAEKVNLTTGTGWEMDRCVGQTGSVPRLGINWGLCGQDSPLGIRFSDLNSAFPAGTNVAATWDKTLAYLRGKAMGEEFNDKGVDILLGPAAGPLGKYPDGGRIWEGFSPDPVLTGVLFAETIKGIQDAGVIATAKHYILNEQEHFRQVGEAQGYGYNITETISSNVDDKTMHELYLWPFADAVRAGVGAVMCSYNQINNSYGCQNSQTLNKLLKAELGFQGFVMSDWSAHHSGVGAALAGLDMSMPGDISFDDGLSFWGTNLTVSVLNGTVPAWRVDDMAVRIMTAYYKVGRDRLRIPPNFSSWTRDEYGWEHSAVSEGAWTKVNDFVNVQRSHSQIIREIGAA…	https://doi.org/10.1186/1475-2859-11-25	https://www.ncbi.nlm.nih.gov/nuccore/HQ836475.1/
Aspergillus fumigatus		fungi	wild	60	90	0.1	17.9733	MRFGWLEVAALTAASVANAQELAFSPPFYPSPWADGQGEWADAHRRAVEIVSQMTLAEKVNLTTGTGWEMDRCVGQTGSVPRLGINWGLCGQDSPLGIRFSDLNSAFPAGTNVAATWDKTLAYLRGKAMGEEFNDKGVDILLGPAAGPLGKYPDGGRIWEGFSPDPVLTGVLFAETIKGIQDAGVIATAKHYILNEQEHFRQVGEAQGYGYNITETISSNVDDKTMHELYLWPFADAVRAGVGAVMCSYNQINNSYGCQNSQTLNKLLKAELGFQGFVMSDWSAHHSGVGAALAGLDMSMPGDISFDDGLSFWGTNLTVSVLNGTVPAWRVDDMAVRIMTAYYKVGRDRLRIPPNFSSWTRDEYGWEHSAVSEGAWTKVNDFVNVQRSHSQIIREIGAA…	https://doi.org/10.1186/1475-2859-11-25	https://www.ncbi.nlm.nih.gov/nuccore/HQ836475.1/
Aspergillus niger		fungi	wild	60	70	0.6	538.8	MRFTLIEAVALTAVSLASADELAYSPPYYPSPWANGQGDWAQAYQRAVDIVSQMTLDEKVNLTTGTGWELELCVGQTGGVPRLGVPGMCLQDSPLGVRDSDYNSAFPAGMNVAATWDKNLAYLRGKAMGQEFSDKGADIQLGPAAGPLGRSPDGGRNWEGFSPDPALSGVLFAETIKGIQDAGVVATAKHYIAYEQEHFRQAPEAQGYGFNISESGSANLDDKTMHELYLWPFADAIRAGAGAVMCSYNQINNSYGCQNSYTLNKLLKAELGFQGFVMSDWAAHHAGVSGALAGLDMSMPGDVDYDSGTSYWGTNLTISVLDGTVPQWRVDDMAVRIMAAYYKVGRDRLWTPPNFSSWTRDEYGYKYYYVSEGPYEKVNQYVNVQRNHSELIRRIGADS…	https://doi.org/10.1134/S0026261713030181	https://www.uniprot.org/uniprot/Q0PHW1
Aspergillus niger		fungi	wild	60	25	0.075	60.9333	MRFTLIEAVALTAVSLASADELAYSPPYYPSPWANGQGDWAQAYQRAVDIVSQMTLDEKVNLTTGTGWELELCVGQTGGVPRLGVPGMCLQDSPLGVRDSDYNSAFPAGMNVAATWDKNLAYLRGKAMGQEFSDKGADIQLGPAAGPLGRSPDGGRNWEGFSPDPALSGVLFAETIKGIQDAGVVATAKHYIAYEQEHFRQAPEAQGFGFNISESGSANLDDKTMHELYLWPFADAIRAGAGAVMCSYNQINNSYGCQNSYTLNKLLKAELGFQGFVMSDWAAHHAGVSGALAGLDMSMPGDVDYDSGTSYWGTNLTISVLNGTVPQWRVDDMAVRIMAAYYKVGRDRLWTPPNFSSWTRDEYGYKYYYVSEGPYEKVNQYVNVQRNHSELIRRIGADS…	https://doi.org/10.1080/09168451.2014.915727	https://www.uniprot.org/uniprotkb/Q9P8F4
Aspergillus niger		fungi	wild	45	45	1	11.6544	MRFTLIEAVALTAVSLASADELAYSPPYYPSPWANGQGDWAEAYQRAVDIVSQMTLAEKVNLTTGTGWELELCVGQTGGVPRLGVPGMCAQDSPLGVRDSDYNSAFPAGVNVAATWDKNLAYLRGQAMGQEFSDKGADIQLGPAAGPLGRSPDGGRNWEGFSPDPALSGVLFAETIKGIQDAGVVATAKHYIAYEQEHFRQAPEAQGYGFNITESGSANLDDKTMHELYLWPFADAIRAGAGAVMCSYNQINNSYGCQNSYTLNKLLKAELGFQGFVMSDWAAHHAGVSGALAGLDMSMPGDVDYDSGTSYWGTNLTISVLNGTVPQWRVDDMAVRIMAAYYKVGRDRLWTPPNFSSWTRDEYGFKYYYVSGGPYEKVNQFVNVQRNHSELIRRIGADS…	https://doi.org/10.1016/j.biortech.2010.12.110	https://www.uniprot.org/uniprotkb/Q30BH9/
Aspergillus niger		fungi	wild	70	40	1	480	MRFTLIEAVALTAVSLASADELAYSPPYYPSPWANGQGDWAQAYQRAVDIVSQMTLDEKVNLTTGTGWELELCVGQTGGVPRLGVPGMCLQDSPLGVRDSDYNSAFPAGMNVAATWDKNLAYLRGKAMGQEFSDKGADIQLGPAAGPLGRSPDGGRNWEGFSPDPALSGVLFAETIKGIQDAGVVATAKHYIAYEQEHFRQAPEAQGFGFNISESGSANLDDKTMHELYLWPFADAIRAGAGAVMCSYNQINNSYGCQNSYTLNKLLKAELGFQGFVMSDWAAHHAGVSGALAGLDMSMPGDVDYDSGTSYWGTNLTISVLNGTVPQWRVDDMAVRIMAAYYKVGRDRLWTPPNFSSWTRDEYGYKYYYVSEGPYEKVNQYVNVQRNHSELIRRIGADS…	https://doi.org/10.1080/09168451.2014.915727	https://www.uniprot.org/uniprotkb/Q9P8F4
Aspergillus niger		fungi	wild	60	60	1	898	MRFTLIEAVALTAVSLASADELAYSPPYYPSPWANGQGDWAQAYQRAVDIVSQMTLDEKVNLTTGTGWELELCVGQTGGVPRLGVPGMCLQDSPLGVRDSDYNSAFPAGMNVAATWDKNLAYLRGKAMGQEFSDKGADIQLGPAAGPLGRSPDGGRNWEGFSPDPALSGVLFAETIKGIQDAGVVATAKHYIAYEQEHFRQAPEAQGYGFNISESGSANLDDKTMHELYLWPFADAIRAGAGAVMCSYNQINNSYGCQNSYTLNKLLKAELGFQGFVMSDWAAHHAGVSGALAGLDMSMPGDVDYDSGTSYWGTNLTISVLDGTVPQWRVDDMAVRIMAAYYKVGRDRLWTPPNFSSWTRDEYGYKYYYVSEGPYEKVNQYVNVQRNHSELIRRIGADS…	https://doi.org/10.1134/S0026261713030181	https://www.uniprot.org/uniprot/Q0PHW1
Aspergillus niger		fungi	wild	60	20	0.05	44.9	MRFTLIEAVALTAVSLASADELAYSPPYYPSPWANGQGDWAQAYQRAVDIVSQMTLDEKVNLTTGTGWELELCVGQTGGVPRLGVPGMCLQDSPLGVRDSDYNSAFPAGMNVAATWDKNLAYLRGKAMGQEFSDKGADIQLGPAAGPLGRSPDGGRNWEGFSPDPALSGVLFAETIKGIQDAGVVATAKHYIAYEQEHFRQAPEAQGYGFNISESGSANLDDKTMHELYLWPFADAIRAGAGAVMCSYNQINNSYGCQNSYTLNKLLKAELGFQGFVMSDWAAHHAGVSGALAGLDMSMPGDVDYDSGTSYWGTNLTISVLDGTVPQWRVDDMAVRIMAAYYKVGRDRLWTPPNFSSWTRDEYGYKYYYVSEGPYEKVNQYVNVQRNHSELIRRIGADS…	https://doi.org/10.1134/S0026261713030181	https://www.uniprot.org/uniprot/Q0PHW1
Aspergillus niger		fungi	wild	60	30	0.1	89.8	MRFTLIEAVALTAVSLASADELAYSPPYYPSPWANGQGDWAQAYQRAVDIVSQMTLDEKVNLTTGTGWELELCVGQTGGVPRLGVPGMCLQDSPLGVRDSDYNSAFPAGMNVAATWDKNLAYLRGKAMGQEFSDKGADIQLGPAAGPLGRSPDGGRNWEGFSPDPALSGVLFAETIKGIQDAGVVATAKHYIAYEQEHFRQAPEAQGYGFNISESGSANLDDKTMHELYLWPFADAIRAGAGAVMCSYNQINNSYGCQNSYTLNKLLKAELGFQGFVMSDWAAHHAGVSGALAGLDMSMPGDVDYDSGTSYWGTNLTISVLDGTVPQWRVDDMAVRIMAAYYKVGRDRLWTPPNFSSWTRDEYGYKYYYVSEGPYEKVNQYVNVQRNHSELIRRIGADS…	https://doi.org/10.1134/S0026261713030181	https://www.uniprot.org/uniprot/Q0PHW1
Aspergillus niger		fungi	wild	60	40	0.3	269.4	MRFTLIEAVALTAVSLASADELAYSPPYYPSPWANGQGDWAQAYQRAVDIVSQMTLDEKVNLTTGTGWELELCVGQTGGVPRLGVPGMCLQDSPLGVRDSDYNSAFPAGMNVAATWDKNLAYLRGKAMGQEFSDKGADIQLGPAAGPLGRSPDGGRNWEGFSPDPALSGVLFAETIKGIQDAGVVATAKHYIAYEQEHFRQAPEAQGYGFNISESGSANLDDKTMHELYLWPFADAIRAGAGAVMCSYNQINNSYGCQNSYTLNKLLKAELGFQGFVMSDWAAHHAGVSGALAGLDMSMPGDVDYDSGTSYWGTNLTISVLDGTVPQWRVDDMAVRIMAAYYKVGRDRLWTPPNFSSWTRDEYGYKYYYVSEGPYEKVNQYVNVQRNHSELIRRIGADS…	https://doi.org/10.1134/S0026261713030181	https://www.uniprot.org/uniprot/Q0PHW1
Aspergillus niger		fungi	wild	60	50	0.8	718.4	MRFTLIEAVALTAVSLASADELAYSPPYYPSPWANGQGDWAQAYQRAVDIVSQMTLDEKVNLTTGTGWELELCVGQTGGVPRLGVPGMCLQDSPLGVRDSDYNSAFPAGMNVAATWDKNLAYLRGKAMGQEFSDKGADIQLGPAAGPLGRSPDGGRNWEGFSPDPALSGVLFAETIKGIQDAGVVATAKHYIAYEQEHFRQAPEAQGYGFNISESGSANLDDKTMHELYLWPFADAIRAGAGAVMCSYNQINNSYGCQNSYTLNKLLKAELGFQGFVMSDWAAHHAGVSGALAGLDMSMPGDVDYDSGTSYWGTNLTISVLDGTVPQWRVDDMAVRIMAAYYKVGRDRLWTPPNFSSWTRDEYGYKYYYVSEGPYEKVNQYVNVQRNHSELIRRIGADS…	https://doi.org/10.1134/S0026261713030181	https://www.uniprot.org/uniprot/Q0PHW1
Aspergillus oryzae		fungi	wild	50	50	1	868	MASIAHLVVSGLLAATAVNGQNYGGSGRSDDAFSYVQPRNTTILGQYGHSPAVLPSPNATGAGGWEEALAKAQQFVAQLTLEEKADMVTGQPGPCVGNIVAIPRLGFKGLCLQDGPLAIRVADYASVFSAGVTAASTWDKDILYERGVAMGEEFKGKGAHVALGPVAGPLGRSGYGGRNWEGFAADPYLTGVAMERTIQGYQDAGVQACAKHFIGNEQETQRNPNYNPNGTLTDVIQEAISSNIDDRTIHELYLWPFANAARAKVASVMCSYQRLNGSYACQNSKVLNGLLKEELGFQGYVQSDWGGTHSGVSSIEGGLDMNMPGGLGQYGQTPEAGSFFGKNVTFAVNNGTVDISRVDDMIVRIMTPYYWLGQDQGYPEIDPSSADLNTFSPRSTWLR…	https://doi.org/10.1016/j.jbiosc.2015.03.019	https://www.uniprot.org/uniprot/Q2U325
Aspergillus oryzae		fungi	wild	50	20	0.4	347.2	MASIAHLVVSGLLAATAVNGQNYGGSGRSDDAFSYVQPRNTTILGQYGHSPAVLPSPNATGAGGWEEALAKAQQFVAQLTLEEKADMVTGQPGPCVGNIVAIPRLGFKGLCLQDGPLAIRVADYASVFSAGVTAASTWDKDILYERGVAMGEEFKGKGAHVALGPVAGPLGRSGYGGRNWEGFAADPYLTGVAMERTIQGYQDAGVQACAKHFIGNEQETQRNPNYNPNGTLTDVIQEAISSNIDDRTIHELYLWPFANAARAKVASVMCSYQRLNGSYACQNSKVLNGLLKEELGFQGYVQSDWGGTHSGVSSIEGGLDMNMPGGLGQYGQTPEAGSFFGKNVTFAVNNGTVDISRVDDMIVRIMTPYYWLGQDQGYPEIDPSSADLNTFSPRSTWLR…	https://doi.org/10.1016/j.jbiosc.2015.03.019	https://www.uniprot.org/uniprot/Q2U325
Aspergillus oryzae		fungi	wild	50	30	0.7	607.6	MASIAHLVVSGLLAATAVNGQNYGGSGRSDDAFSYVQPRNTTILGQYGHSPAVLPSPNATGAGGWEEALAKAQQFVAQLTLEEKADMVTGQPGPCVGNIVAIPRLGFKGLCLQDGPLAIRVADYASVFSAGVTAASTWDKDILYERGVAMGEEFKGKGAHVALGPVAGPLGRSGYGGRNWEGFAADPYLTGVAMERTIQGYQDAGVQACAKHFIGNEQETQRNPNYNPNGTLTDVIQEAISSNIDDRTIHELYLWPFANAARAKVASVMCSYQRLNGSYACQNSKVLNGLLKEELGFQGYVQSDWGGTHSGVSSIEGGLDMNMPGGLGQYGQTPEAGSFFGKNVTFAVNNGTVDISRVDDMIVRIMTPYYWLGQDQGYPEIDPSSADLNTFSPRSTWLR…	https://doi.org/10.1016/j.jbiosc.2015.03.019	https://www.uniprot.org/uniprot/Q2U325
Aspergillus oryzae		fungi	wild	50	40	0.9	781.2	MASIAHLVVSGLLAATAVNGQNYGGSGRSDDAFSYVQPRNTTILGQYGHSPAVLPSPNATGAGGWEEALAKAQQFVAQLTLEEKADMVTGQPGPCVGNIVAIPRLGFKGLCLQDGPLAIRVADYASVFSAGVTAASTWDKDILYERGVAMGEEFKGKGAHVALGPVAGPLGRSGYGGRNWEGFAADPYLTGVAMERTIQGYQDAGVQACAKHFIGNEQETQRNPNYNPNGTLTDVIQEAISSNIDDRTIHELYLWPFANAARAKVASVMCSYQRLNGSYACQNSKVLNGLLKEELGFQGYVQSDWGGTHSGVSSIEGGLDMNMPGGLGQYGQTPEAGSFFGKNVTFAVNNGTVDISRVDDMIVRIMTPYYWLGQDQGYPEIDPSSADLNTFSPRSTWLR…	https://doi.org/10.1016/j.jbiosc.2015.03.019	https://www.uniprot.org/uniprot/Q2U325
Aspergillus oryzae		fungi	wild	50	60	0.95	824.6	MASIAHLVVSGLLAATAVNGQNYGGSGRSDDAFSYVQPRNTTILGQYGHSPAVLPSPNATGAGGWEEALAKAQQFVAQLTLEEKADMVTGQPGPCVGNIVAIPRLGFKGLCLQDGPLAIRVADYASVFSAGVTAASTWDKDILYERGVAMGEEFKGKGAHVALGPVAGPLGRSGYGGRNWEGFAADPYLTGVAMERTIQGYQDAGVQACAKHFIGNEQETQRNPNYNPNGTLTDVIQEAISSNIDDRTIHELYLWPFANAARAKVASVMCSYQRLNGSYACQNSKVLNGLLKEELGFQGYVQSDWGGTHSGVSSIEGGLDMNMPGGLGQYGQTPEAGSFFGKNVTFAVNNGTVDISRVDDMIVRIMTPYYWLGQDQGYPEIDPSSADLNTFSPRSTWLR…	https://doi.org/10.1016/j.jbiosc.2015.03.019	https://www.uniprot.org/uniprot/Q2U325
Aspergillus oryzae		fungi	wild	50	70	0.15	130.2	MASIAHLVVSGLLAATAVNGQNYGGSGRSDDAFSYVQPRNTTILGQYGHSPAVLPSPNATGAGGWEEALAKAQQFVAQLTLEEKADMVTGQPGPCVGNIVAIPRLGFKGLCLQDGPLAIRVADYASVFSAGVTAASTWDKDILYERGVAMGEEFKGKGAHVALGPVAGPLGRSGYGGRNWEGFAADPYLTGVAMERTIQGYQDAGVQACAKHFIGNEQETQRNPNYNPNGTLTDVIQEAISSNIDDRTIHELYLWPFANAARAKVASVMCSYQRLNGSYACQNSKVLNGLLKEELGFQGYVQSDWGGTHSGVSSIEGGLDMNMPGGLGQYGQTPEAGSFFGKNVTFAVNNGTVDISRVDDMIVRIMTPYYWLGQDQGYPEIDPSSADLNTFSPRSTWLR…	https://doi.org/10.1016/j.jbiosc.2015.03.019	https://www.uniprot.org/uniprot/Q2U325
Aspergillus oryzae		fungi	wild	50	80	0.1	86.8	MASIAHLVVSGLLAATAVNGQNYGGSGRSDDAFSYVQPRNTTILGQYGHSPAVLPSPNATGAGGWEEALAKAQQFVAQLTLEEKADMVTGQPGPCVGNIVAIPRLGFKGLCLQDGPLAIRVADYASVFSAGVTAASTWDKDILYERGVAMGEEFKGKGAHVALGPVAGPLGRSGYGGRNWEGFAADPYLTGVAMERTIQGYQDAGVQACAKHFIGNEQETQRNPNYNPNGTLTDVIQEAISSNIDDRTIHELYLWPFANAARAKVASVMCSYQRLNGSYACQNSKVLNGLLKEELGFQGYVQSDWGGTHSGVSSIEGGLDMNMPGGLGQYGQTPEAGSFFGKNVTFAVNNGTVDISRVDDMIVRIMTPYYWLGQDQGYPEIDPSSADLNTFSPRSTWLR…	https://doi.org/10.1016/j.jbiosc.2015.03.019	https://www.uniprot.org/uniprot/Q2U325
Aspergillus oryzae		fungi	wild	40	40	1	777	MLTSPTARTSVRISRPATTERPNTVLTSGSLDIAMVQVVSRTLTPPTSNMKLSAALSTLAALQPAVGAAVQNRASDVADLEHYWSYGHSEPVYPTPETKGLGDWEEAFTKARSLVAQMTDKEKNNITYGYSSTANGCGGTSGGVPRLGFPGICLQDAGNGVRGTDMVNSYASGVHVGASWNRDLTYSRAQYMGAEFKRKGVNVALGPVAGPIGRIARGGRNWEGFSNDPYLSGALTGDTVRGLQESVIACVKHLIGNEQETHRSTPSMLANSRNQSSSSNLDDKTMHELYLWPFQDAVKAGAGSVMCSYNRINNSYGCQNSKAMNGLLKGELGFQGFVVSDWGAQHTGIASAAAGLDMAMPSSSYWENGTLALAVKNESLPSTRLDDMATRIVATWYKY…	https://doi.org/10.1016/j.jbiosc.2015.03.019	https://www.uniprot.org/uniprot/Q2UIR4
Aspergillus oryzae		fungi	wild	40	10	0.2	155.4	MLTSPTARTSVRISRPATTERPNTVLTSGSLDIAMVQVVSRTLTPPTSNMKLSAALSTLAALQPAVGAAVQNRASDVADLEHYWSYGHSEPVYPTPETKGLGDWEEAFTKARSLVAQMTDKEKNNITYGYSSTANGCGGTSGGVPRLGFPGICLQDAGNGVRGTDMVNSYASGVHVGASWNRDLTYSRAQYMGAEFKRKGVNVALGPVAGPIGRIARGGRNWEGFSNDPYLSGALTGDTVRGLQESVIACVKHLIGNEQETHRSTPSMLANSRNQSSSSNLDDKTMHELYLWPFQDAVKAGAGSVMCSYNRINNSYGCQNSKAMNGLLKGELGFQGFVVSDWGAQHTGIASAAAGLDMAMPSSSYWENGTLALAVKNESLPSTRLDDMATRIVATWYKY…	https://doi.org/10.1016/j.jbiosc.2015.03.019	https://www.uniprot.org/uniprot/Q2UIR4
Aspergillus oryzae		fungi	wild	40	20	0.4	310.8	MLTSPTARTSVRISRPATTERPNTVLTSGSLDIAMVQVVSRTLTPPTSNMKLSAALSTLAALQPAVGAAVQNRASDVADLEHYWSYGHSEPVYPTPETKGLGDWEEAFTKARSLVAQMTDKEKNNITYGYSSTANGCGGTSGGVPRLGFPGICLQDAGNGVRGTDMVNSYASGVHVGASWNRDLTYSRAQYMGAEFKRKGVNVALGPVAGPIGRIARGGRNWEGFSNDPYLSGALTGDTVRGLQESVIACVKHLIGNEQETHRSTPSMLANSRNQSSSSNLDDKTMHELYLWPFQDAVKAGAGSVMCSYNRINNSYGCQNSKAMNGLLKGELGFQGFVVSDWGAQHTGIASAAAGLDMAMPSSSYWENGTLALAVKNESLPSTRLDDMATRIVATWYKY…	https://doi.org/10.1016/j.jbiosc.2015.03.019	https://www.uniprot.org/uniprot/Q2UIR4
Aspergillus oryzae		fungi	wild	40	30	0.7	543.9	MLTSPTARTSVRISRPATTERPNTVLTSGSLDIAMVQVVSRTLTPPTSNMKLSAALSTLAALQPAVGAAVQNRASDVADLEHYWSYGHSEPVYPTPETKGLGDWEEAFTKARSLVAQMTDKEKNNITYGYSSTANGCGGTSGGVPRLGFPGICLQDAGNGVRGTDMVNSYASGVHVGASWNRDLTYSRAQYMGAEFKRKGVNVALGPVAGPIGRIARGGRNWEGFSNDPYLSGALTGDTVRGLQESVIACVKHLIGNEQETHRSTPSMLANSRNQSSSSNLDDKTMHELYLWPFQDAVKAGAGSVMCSYNRINNSYGCQNSKAMNGLLKGELGFQGFVVSDWGAQHTGIASAAAGLDMAMPSSSYWENGTLALAVKNESLPSTRLDDMATRIVATWYKY…	https://doi.org/10.1016/j.jbiosc.2015.03.019	https://www.uniprot.org/uniprot/Q2UIR4
Aspergillus oryzae		fungi	wild	40	35	0.9	699.3	MLTSPTARTSVRISRPATTERPNTVLTSGSLDIAMVQVVSRTLTPPTSNMKLSAALSTLAALQPAVGAAVQNRASDVADLEHYWSYGHSEPVYPTPETKGLGDWEEAFTKARSLVAQMTDKEKNNITYGYSSTANGCGGTSGGVPRLGFPGICLQDAGNGVRGTDMVNSYASGVHVGASWNRDLTYSRAQYMGAEFKRKGVNVALGPVAGPIGRIARGGRNWEGFSNDPYLSGALTGDTVRGLQESVIACVKHLIGNEQETHRSTPSMLANSRNQSSSSNLDDKTMHELYLWPFQDAVKAGAGSVMCSYNRINNSYGCQNSKAMNGLLKGELGFQGFVVSDWGAQHTGIASAAAGLDMAMPSSSYWENGTLALAVKNESLPSTRLDDMATRIVATWYKY…	https://doi.org/10.1016/j.jbiosc.2015.03.019	https://www.uniprot.org/uniprot/Q2UIR4
Aspergillus oryzae		fungi	wild	40	45	0.7	543.9	MLTSPTARTSVRISRPATTERPNTVLTSGSLDIAMVQVVSRTLTPPTSNMKLSAALSTLAALQPAVGAAVQNRASDVADLEHYWSYGHSEPVYPTPETKGLGDWEEAFTKARSLVAQMTDKEKNNITYGYSSTANGCGGTSGGVPRLGFPGICLQDAGNGVRGTDMVNSYASGVHVGASWNRDLTYSRAQYMGAEFKRKGVNVALGPVAGPIGRIARGGRNWEGFSNDPYLSGALTGDTVRGLQESVIACVKHLIGNEQETHRSTPSMLANSRNQSSSSNLDDKTMHELYLWPFQDAVKAGAGSVMCSYNRINNSYGCQNSKAMNGLLKGELGFQGFVVSDWGAQHTGIASAAAGLDMAMPSSSYWENGTLALAVKNESLPSTRLDDMATRIVATWYKY…	https://doi.org/10.1016/j.jbiosc.2015.03.019	https://www.uniprot.org/uniprot/Q2UIR4
Aspergillus oryzae		fungi	wild	40	50	0.1	77.7	MLTSPTARTSVRISRPATTERPNTVLTSGSLDIAMVQVVSRTLTPPTSNMKLSAALSTLAALQPAVGAAVQNRASDVADLEHYWSYGHSEPVYPTPETKGLGDWEEAFTKARSLVAQMTDKEKNNITYGYSSTANGCGGTSGGVPRLGFPGICLQDAGNGVRGTDMVNSYASGVHVGASWNRDLTYSRAQYMGAEFKRKGVNVALGPVAGPIGRIARGGRNWEGFSNDPYLSGALTGDTVRGLQESVIACVKHLIGNEQETHRSTPSMLANSRNQSSSSNLDDKTMHELYLWPFQDAVKAGAGSVMCSYNRINNSYGCQNSKAMNGLLKGELGFQGFVVSDWGAQHTGIASAAAGLDMAMPSSSYWENGTLALAVKNESLPSTRLDDMATRIVATWYKY…	https://doi.org/10.1016/j.jbiosc.2015.03.019	https://www.uniprot.org/uniprot/Q2UIR4
Aspergillus oryzae		fungi	wild	50	50	1	343	MKLGWIEVAALAAASVVSAKDDLAYSPPFYPSPWADGQGEWAEVYKRAVDIVSQMTLTEKVNLTTGTGWQLERCVGQTGSVPRLNIPSLCLQDSPLGIRFSDYNSAFPAGVNVAATWDKTLAYLRGQAMGEEFSDKGIDVQLGPAAGPLGAHPDGGRNWEGFSPDPALTGVLFAETIKGIQDAGVIATAKHYIMNEQEHFRQQPEAAGYGFNVSDSLSSNVDDKTMHELYLWPFADAVRAGVGAVMCSYNQINNSYGCENSETLNKLLKAELGFQGFVMSDWTAHHSGVGAALAGLDMSMPGDVTFDSGTSFWGANLTVGVLNGTIPQWRVDDMAVRIMAAYYKVGRDTKYTPPNFSSWTRDEYGFAHNHVSEGAYERVNEFVDVQRDHADLIRRIGAQ…	https://doi.org/10.1007/s12010-012-9936-9	https://www.uniprot.org/uniprotkb/Q2UUD6
Aspergillus oryzae		fungi	wild	50	30	0.67	229.81	MKLGWIEVAALAAASVVSAKDDLAYSPPFYPSPWADGQGEWAEVYKRAVDIVSQMTLTEKVNLTTGTGWQLERCVGQTGSVPRLNIPSLCLQDSPLGIRFSDYNSAFPAGVNVAATWDKTLAYLRGQAMGEEFSDKGIDVQLGPAAGPLGAHPDGGRNWEGFSPDPALTGVLFAETIKGIQDAGVIATAKHYIMNEQEHFRQQPEAAGYGFNVSDSLSSNVDDKTMHELYLWPFADAVRAGVGAVMCSYNQINNSYGCENSETLNKLLKAELGFQGFVMSDWTAHHSGVGAALAGLDMSMPGDVTFDSGTSFWGANLTVGVLNGTIPQWRVDDMAVRIMAAYYKVGRDTKYTPPNFSSWTRDEYGFAHNHVSEGAYERVNEFVDVQRDHADLIRRIGAQ…	https://doi.org/10.1007/s12010-012-9936-9	https://www.uniprot.org/uniprotkb/Q2UUD6
Aspergillus oryzae		fungi	wild	50	40	0.87	298.41	MKLGWIEVAALAAASVVSAKDDLAYSPPFYPSPWADGQGEWAEVYKRAVDIVSQMTLTEKVNLTTGTGWQLERCVGQTGSVPRLNIPSLCLQDSPLGIRFSDYNSAFPAGVNVAATWDKTLAYLRGQAMGEEFSDKGIDVQLGPAAGPLGAHPDGGRNWEGFSPDPALTGVLFAETIKGIQDAGVIATAKHYIMNEQEHFRQQPEAAGYGFNVSDSLSSNVDDKTMHELYLWPFADAVRAGVGAVMCSYNQINNSYGCENSETLNKLLKAELGFQGFVMSDWTAHHSGVGAALAGLDMSMPGDVTFDSGTSFWGANLTVGVLNGTIPQWRVDDMAVRIMAAYYKVGRDTKYTPPNFSSWTRDEYGFAHNHVSEGAYERVNEFVDVQRDHADLIRRIGAQ…	https://doi.org/10.1007/s12010-012-9936-9	https://www.uniprot.org/uniprotkb/Q2UUD6
Aspergillus oryzae		fungi	wild	50	55	0.92	315.56	MKLGWIEVAALAAASVVSAKDDLAYSPPFYPSPWADGQGEWAEVYKRAVDIVSQMTLTEKVNLTTGTGWQLERCVGQTGSVPRLNIPSLCLQDSPLGIRFSDYNSAFPAGVNVAATWDKTLAYLRGQAMGEEFSDKGIDVQLGPAAGPLGAHPDGGRNWEGFSPDPALTGVLFAETIKGIQDAGVIATAKHYIMNEQEHFRQQPEAAGYGFNVSDSLSSNVDDKTMHELYLWPFADAVRAGVGAVMCSYNQINNSYGCENSETLNKLLKAELGFQGFVMSDWTAHHSGVGAALAGLDMSMPGDVTFDSGTSFWGANLTVGVLNGTIPQWRVDDMAVRIMAAYYKVGRDTKYTPPNFSSWTRDEYGFAHNHVSEGAYERVNEFVDVQRDHADLIRRIGAQ…	https://doi.org/10.1007/s12010-012-9936-9	https://www.uniprot.org/uniprotkb/Q2UUD6
Aspergillus oryzae		fungi	wild	50	60	0.8	274.4	MKLGWIEVAALAAASVVSAKDDLAYSPPFYPSPWADGQGEWAEVYKRAVDIVSQMTLTEKVNLTTGTGWQLERCVGQTGSVPRLNIPSLCLQDSPLGIRFSDYNSAFPAGVNVAATWDKTLAYLRGQAMGEEFSDKGIDVQLGPAAGPLGAHPDGGRNWEGFSPDPALTGVLFAETIKGIQDAGVIATAKHYIMNEQEHFRQQPEAAGYGFNVSDSLSSNVDDKTMHELYLWPFADAVRAGVGAVMCSYNQINNSYGCENSETLNKLLKAELGFQGFVMSDWTAHHSGVGAALAGLDMSMPGDVTFDSGTSFWGANLTVGVLNGTIPQWRVDDMAVRIMAAYYKVGRDTKYTPPNFSSWTRDEYGFAHNHVSEGAYERVNEFVDVQRDHADLIRRIGAQ…	https://doi.org/10.1007/s12010-012-9936-9	https://www.uniprot.org/uniprotkb/Q2UUD6
Aspergillus oryzae		fungi	wild	50	65	0.62	212.66	MKLGWIEVAALAAASVVSAKDDLAYSPPFYPSPWADGQGEWAEVYKRAVDIVSQMTLTEKVNLTTGTGWQLERCVGQTGSVPRLNIPSLCLQDSPLGIRFSDYNSAFPAGVNVAATWDKTLAYLRGQAMGEEFSDKGIDVQLGPAAGPLGAHPDGGRNWEGFSPDPALTGVLFAETIKGIQDAGVIATAKHYIMNEQEHFRQQPEAAGYGFNVSDSLSSNVDDKTMHELYLWPFADAVRAGVGAVMCSYNQINNSYGCENSETLNKLLKAELGFQGFVMSDWTAHHSGVGAALAGLDMSMPGDVTFDSGTSFWGANLTVGVLNGTIPQWRVDDMAVRIMAAYYKVGRDTKYTPPNFSSWTRDEYGFAHNHVSEGAYERVNEFVDVQRDHADLIRRIGAQ…	https://doi.org/10.1007/s12010-012-9936-9	https://www.uniprot.org/uniprotkb/Q2UUD6
Aspergillus oryzae		fungi	wild	50	70	0.5	171.5	MKLGWIEVAALAAASVVSAKDDLAYSPPFYPSPWADGQGEWAEVYKRAVDIVSQMTLTEKVNLTTGTGWQLERCVGQTGSVPRLNIPSLCLQDSPLGIRFSDYNSAFPAGVNVAATWDKTLAYLRGQAMGEEFSDKGIDVQLGPAAGPLGAHPDGGRNWEGFSPDPALTGVLFAETIKGIQDAGVIATAKHYIMNEQEHFRQQPEAAGYGFNVSDSLSSNVDDKTMHELYLWPFADAVRAGVGAVMCSYNQINNSYGCENSETLNKLLKAELGFQGFVMSDWTAHHSGVGAALAGLDMSMPGDVTFDSGTSFWGANLTVGVLNGTIPQWRVDDMAVRIMAAYYKVGRDTKYTPPNFSSWTRDEYGFAHNHVSEGAYERVNEFVDVQRDHADLIRRIGAQ…	https://doi.org/10.1007/s12010-012-9936-9	https://www.uniprot.org/uniprotkb/Q2UUD6
Azospirillum irakense		bacteria	wild	45	45	1	126	MGALRLLGSISIVALTCGGIHASTAIAQEGAAPAAILHPEKWPRPATQRLIDPAVEKRVDALLKQLSVEEKVGQVIQGDIGTITPEDLRKYPLGSILAGGNSGPNGDDRAPPKEWLDLADAFYRVSLEKRPGHTPIPVLFGIDAVHGHGNIGSATIFPHNIALGATHDPELLRRIGEVTAVEMAATGIDWTFAPALSVVRDDRWGRTYEGFSEDPEIVAAYSAAIVEGVQGKFGSKDFMAPGRIVASAKHFLADGGTDQGRDQGDARISEDELIRIHNAGYPPAIDAGVLTVMASFSSWQGIKHHGHKQLLTDVLKGQMGFNGFIVGDWNAHDQVPGCTKFNCPTSLIAGLDMYMAADSWKQLYENTLAQVKDGTIPMARLDDAVRRILRVKVLAGLFE…	https://doi.org/10.1128/AEM.67.5.2380-2383.2001	https://www.uniprot.org/uniprotkb/Q9F0N9
Bacillus cellulosilyticus		bacteria	wild	40	40	1	70.3	MAIIQFPKDMRWGTATASYQIEGAANIDGRGPSIWDTFSKTPGKVLNGDNGDVACDSYHRYKEDVAIMKDLGITTYRFSFAWPRVIPNGTGEVNQLGLDFYHNFIDELIANDIEPMATLYHWDLPQALQDKGGWGSRETIDAFVEYAELMFKEFNGKIKYWITFNEPWCASFLSHYGGEHAPGFTDLQLGMDAAHHMLVSHGKAVQKYRELGVKGGQIGYAPNVEWNEPYSNKQEDIDACRRAGGFFIEWFMDPVFKGSYPQFMLDWFKEKEGVEPPIQDGDLEIISQPIDFLGINYYTGSVGRYVEDQAAQQHSLFNHERVDQGYQKTDIGWNVYPEGFYNVLKYVTDLYGQVPIYITENGSCYNDEPENGVVKDDKRIDYLRQHLTALRRAMDSGVN…	https://doi.org/10.1016/j.ijbiomac.2017.11.072	https://www.uniprot.org/uniprotkb/E6TUY6
Bacillus cellulosilyticus		bacteria	wild	40	4	0.272	19.1216	MAIIQFPKDMRWGTATASYQIEGAANIDGRGPSIWDTFSKTPGKVLNGDNGDVACDSYHRYKEDVAIMKDLGITTYRFSFAWPRVIPNGTGEVNQLGLDFYHNFIDELIANDIEPMATLYHWDLPQALQDKGGWGSRETIDAFVEYAELMFKEFNGKIKYWITFNEPWCASFLSHYGGEHAPGFTDLQLGMDAAHHMLVSHGKAVQKYRELGVKGGQIGYAPNVEWNEPYSNKQEDIDACRRAGGFFIEWFMDPVFKGSYPQFMLDWFKEKEGVEPPIQDGDLEIISQPIDFLGINYYTGSVGRYVEDQAAQQHSLFNHERVDQGYQKTDIGWNVYPEGFYNVLKYVTDLYGQVPIYITENGSCYNDEPENGVVKDDKRIDYLRQHLTALRRAMDSGVN…	https://doi.org/10.1016/j.ijbiomac.2017.11.072	https://www.uniprot.org/uniprotkb/E6TUY6
Bacillus cellulosilyticus		bacteria	wild	40	20	0.465	32.6895	MAIIQFPKDMRWGTATASYQIEGAANIDGRGPSIWDTFSKTPGKVLNGDNGDVACDSYHRYKEDVAIMKDLGITTYRFSFAWPRVIPNGTGEVNQLGLDFYHNFIDELIANDIEPMATLYHWDLPQALQDKGGWGSRETIDAFVEYAELMFKEFNGKIKYWITFNEPWCASFLSHYGGEHAPGFTDLQLGMDAAHHMLVSHGKAVQKYRELGVKGGQIGYAPNVEWNEPYSNKQEDIDACRRAGGFFIEWFMDPVFKGSYPQFMLDWFKEKEGVEPPIQDGDLEIISQPIDFLGINYYTGSVGRYVEDQAAQQHSLFNHERVDQGYQKTDIGWNVYPEGFYNVLKYVTDLYGQVPIYITENGSCYNDEPENGVVKDDKRIDYLRQHLTALRRAMDSGVN…	https://doi.org/10.1016/j.ijbiomac.2017.11.072	https://www.uniprot.org/uniprotkb/E6TUY6
Bacillus cellulosilyticus		bacteria	wild	40	30	0.7	49.21	MAIIQFPKDMRWGTATASYQIEGAANIDGRGPSIWDTFSKTPGKVLNGDNGDVACDSYHRYKEDVAIMKDLGITTYRFSFAWPRVIPNGTGEVNQLGLDFYHNFIDELIANDIEPMATLYHWDLPQALQDKGGWGSRETIDAFVEYAELMFKEFNGKIKYWITFNEPWCASFLSHYGGEHAPGFTDLQLGMDAAHHMLVSHGKAVQKYRELGVKGGQIGYAPNVEWNEPYSNKQEDIDACRRAGGFFIEWFMDPVFKGSYPQFMLDWFKEKEGVEPPIQDGDLEIISQPIDFLGINYYTGSVGRYVEDQAAQQHSLFNHERVDQGYQKTDIGWNVYPEGFYNVLKYVTDLYGQVPIYITENGSCYNDEPENGVVKDDKRIDYLRQHLTALRRAMDSGVN…	https://doi.org/10.1016/j.ijbiomac.2017.11.072	https://www.uniprot.org/uniprotkb/E6TUY6
Bacillus cellulosilyticus		bacteria	wild	40	35	0.82	57.646	MAIIQFPKDMRWGTATASYQIEGAANIDGRGPSIWDTFSKTPGKVLNGDNGDVACDSYHRYKEDVAIMKDLGITTYRFSFAWPRVIPNGTGEVNQLGLDFYHNFIDELIANDIEPMATLYHWDLPQALQDKGGWGSRETIDAFVEYAELMFKEFNGKIKYWITFNEPWCASFLSHYGGEHAPGFTDLQLGMDAAHHMLVSHGKAVQKYRELGVKGGQIGYAPNVEWNEPYSNKQEDIDACRRAGGFFIEWFMDPVFKGSYPQFMLDWFKEKEGVEPPIQDGDLEIISQPIDFLGINYYTGSVGRYVEDQAAQQHSLFNHERVDQGYQKTDIGWNVYPEGFYNVLKYVTDLYGQVPIYITENGSCYNDEPENGVVKDDKRIDYLRQHLTALRRAMDSGVN…	https://doi.org/10.1016/j.ijbiomac.2017.11.072	https://www.uniprot.org/uniprotkb/E6TUY6
Bacillus cellulosilyticus		bacteria	wild	40	45	0.9	63.27	MAIIQFPKDMRWGTATASYQIEGAANIDGRGPSIWDTFSKTPGKVLNGDNGDVACDSYHRYKEDVAIMKDLGITTYRFSFAWPRVIPNGTGEVNQLGLDFYHNFIDELIANDIEPMATLYHWDLPQALQDKGGWGSRETIDAFVEYAELMFKEFNGKIKYWITFNEPWCASFLSHYGGEHAPGFTDLQLGMDAAHHMLVSHGKAVQKYRELGVKGGQIGYAPNVEWNEPYSNKQEDIDACRRAGGFFIEWFMDPVFKGSYPQFMLDWFKEKEGVEPPIQDGDLEIISQPIDFLGINYYTGSVGRYVEDQAAQQHSLFNHERVDQGYQKTDIGWNVYPEGFYNVLKYVTDLYGQVPIYITENGSCYNDEPENGVVKDDKRIDYLRQHLTALRRAMDSGVN…	https://doi.org/10.1016/j.ijbiomac.2017.11.072	https://www.uniprot.org/uniprotkb/E6TUY6
Bacillus cellulosilyticus		bacteria	wild	40	50	0.87	61.161	MAIIQFPKDMRWGTATASYQIEGAANIDGRGPSIWDTFSKTPGKVLNGDNGDVACDSYHRYKEDVAIMKDLGITTYRFSFAWPRVIPNGTGEVNQLGLDFYHNFIDELIANDIEPMATLYHWDLPQALQDKGGWGSRETIDAFVEYAELMFKEFNGKIKYWITFNEPWCASFLSHYGGEHAPGFTDLQLGMDAAHHMLVSHGKAVQKYRELGVKGGQIGYAPNVEWNEPYSNKQEDIDACRRAGGFFIEWFMDPVFKGSYPQFMLDWFKEKEGVEPPIQDGDLEIISQPIDFLGINYYTGSVGRYVEDQAAQQHSLFNHERVDQGYQKTDIGWNVYPEGFYNVLKYVTDLYGQVPIYITENGSCYNDEPENGVVKDDKRIDYLRQHLTALRRAMDSGVN…	https://doi.org/10.1016/j.ijbiomac.2017.11.072	https://www.uniprot.org/uniprotkb/E6TUY6
Bacillus cellulosilyticus		bacteria	wild	40	60	0.48	33.744	MAIIQFPKDMRWGTATASYQIEGAANIDGRGPSIWDTFSKTPGKVLNGDNGDVACDSYHRYKEDVAIMKDLGITTYRFSFAWPRVIPNGTGEVNQLGLDFYHNFIDELIANDIEPMATLYHWDLPQALQDKGGWGSRETIDAFVEYAELMFKEFNGKIKYWITFNEPWCASFLSHYGGEHAPGFTDLQLGMDAAHHMLVSHGKAVQKYRELGVKGGQIGYAPNVEWNEPYSNKQEDIDACRRAGGFFIEWFMDPVFKGSYPQFMLDWFKEKEGVEPPIQDGDLEIISQPIDFLGINYYTGSVGRYVEDQAAQQHSLFNHERVDQGYQKTDIGWNVYPEGFYNVLKYVTDLYGQVPIYITENGSCYNDEPENGVVKDDKRIDYLRQHLTALRRAMDSGVN…	https://doi.org/10.1016/j.ijbiomac.2017.11.072	https://www.uniprot.org/uniprotkb/E6TUY6
Bacillus cellulosilyticus		bacteria	wild	40	70	0.05	3.515	MAIIQFPKDMRWGTATASYQIEGAANIDGRGPSIWDTFSKTPGKVLNGDNGDVACDSYHRYKEDVAIMKDLGITTYRFSFAWPRVIPNGTGEVNQLGLDFYHNFIDELIANDIEPMATLYHWDLPQALQDKGGWGSRETIDAFVEYAELMFKEFNGKIKYWITFNEPWCASFLSHYGGEHAPGFTDLQLGMDAAHHMLVSHGKAVQKYRELGVKGGQIGYAPNVEWNEPYSNKQEDIDACRRAGGFFIEWFMDPVFKGSYPQFMLDWFKEKEGVEPPIQDGDLEIISQPIDFLGINYYTGSVGRYVEDQAAQQHSLFNHERVDQGYQKTDIGWNVYPEGFYNVLKYVTDLYGQVPIYITENGSCYNDEPENGVVKDDKRIDYLRQHLTALRRAMDSGVN…	https://doi.org/10.1016/j.ijbiomac.2017.11.072	https://www.uniprot.org/uniprotkb/E6TUY6
Bacillus halodurans		bacteria	wild	45	45	1	0.1875	MSIIQFPKEMKWGVATASYQIEGAINAGGRGASIWDVFAKTPGKVKNGDNGDVACDSYHRYEEDIEIMKDLGVDMYRFSVAWPRIFPNGTGEVSREGLDYYHRLVDRLTENGIQPMCTLYHWDLPQALQEKGGWDNRDTIDAFVRYAEVMFKEFGDKINHWITFNELWCVSFLSNYIGVHAPGNTDLQLATNVAHHLLVAHGKAVQSYRKMGLDGQIGYAPNVEWNEPFSNQMEDAEACKRGNGWFIEWFMDPVFKGAYPSFLVEWFEKKGITVPIEAGDMETIQQPIDFLGINYYTGSVARYKENEGLFDLEKVDAGYEKTDIGWNIYPEGFYKVLYYITEQYGQIPIYITENGSCYNDEPVNGQVKDEGRIRYLSQHLTALKRSMESGVNIKGYMAW…	https://doi.org/10.1134/s0006297910040164	https://www.uniprot.org/uniprot/Q9KBK3
Bacillus halodurans		bacteria	wild	45	35	0.7	0.13125	MSIIQFPKEMKWGVATASYQIEGAINAGGRGASIWDVFAKTPGKVKNGDNGDVACDSYHRYEEDIEIMKDLGVDMYRFSVAWPRIFPNGTGEVSREGLDYYHRLVDRLTENGIQPMCTLYHWDLPQALQEKGGWDNRDTIDAFVRYAEVMFKEFGDKINHWITFNELWCVSFLSNYIGVHAPGNTDLQLATNVAHHLLVAHGKAVQSYRKMGLDGQIGYAPNVEWNEPFSNQMEDAEACKRGNGWFIEWFMDPVFKGAYPSFLVEWFEKKGITVPIEAGDMETIQQPIDFLGINYYTGSVARYKENEGLFDLEKVDAGYEKTDIGWNIYPEGFYKVLYYITEQYGQIPIYITENGSCYNDEPVNGQVKDEGRIRYLSQHLTALKRSMESGVNIKGYMAW…	https://doi.org/10.1134/s0006297910040164	https://www.uniprot.org/uniprot/Q9KBK3
Bacillus halodurans		bacteria	wild	45	40	0.8	0.15	MSIIQFPKEMKWGVATASYQIEGAINAGGRGASIWDVFAKTPGKVKNGDNGDVACDSYHRYEEDIEIMKDLGVDMYRFSVAWPRIFPNGTGEVSREGLDYYHRLVDRLTENGIQPMCTLYHWDLPQALQEKGGWDNRDTIDAFVRYAEVMFKEFGDKINHWITFNELWCVSFLSNYIGVHAPGNTDLQLATNVAHHLLVAHGKAVQSYRKMGLDGQIGYAPNVEWNEPFSNQMEDAEACKRGNGWFIEWFMDPVFKGAYPSFLVEWFEKKGITVPIEAGDMETIQQPIDFLGINYYTGSVARYKENEGLFDLEKVDAGYEKTDIGWNIYPEGFYKVLYYITEQYGQIPIYITENGSCYNDEPVNGQVKDEGRIRYLSQHLTALKRSMESGVNIKGYMAW…	https://doi.org/10.1134/s0006297910040164	https://www.uniprot.org/uniprot/Q9KBK3
Bacillus halodurans		bacteria	wild	45	50	0.85	0.159375	MSIIQFPKEMKWGVATASYQIEGAINAGGRGASIWDVFAKTPGKVKNGDNGDVACDSYHRYEEDIEIMKDLGVDMYRFSVAWPRIFPNGTGEVSREGLDYYHRLVDRLTENGIQPMCTLYHWDLPQALQEKGGWDNRDTIDAFVRYAEVMFKEFGDKINHWITFNELWCVSFLSNYIGVHAPGNTDLQLATNVAHHLLVAHGKAVQSYRKMGLDGQIGYAPNVEWNEPFSNQMEDAEACKRGNGWFIEWFMDPVFKGAYPSFLVEWFEKKGITVPIEAGDMETIQQPIDFLGINYYTGSVARYKENEGLFDLEKVDAGYEKTDIGWNIYPEGFYKVLYYITEQYGQIPIYITENGSCYNDEPVNGQVKDEGRIRYLSQHLTALKRSMESGVNIKGYMAW…	https://doi.org/10.1134/s0006297910040164	https://www.uniprot.org/uniprot/Q9KBK3
Bacillus halodurans		bacteria	wild	45	55	0.1	0.01875	MSIIQFPKEMKWGVATASYQIEGAINAGGRGASIWDVFAKTPGKVKNGDNGDVACDSYHRYEEDIEIMKDLGVDMYRFSVAWPRIFPNGTGEVSREGLDYYHRLVDRLTENGIQPMCTLYHWDLPQALQEKGGWDNRDTIDAFVRYAEVMFKEFGDKINHWITFNELWCVSFLSNYIGVHAPGNTDLQLATNVAHHLLVAHGKAVQSYRKMGLDGQIGYAPNVEWNEPFSNQMEDAEACKRGNGWFIEWFMDPVFKGAYPSFLVEWFEKKGITVPIEAGDMETIQQPIDFLGINYYTGSVARYKENEGLFDLEKVDAGYEKTDIGWNIYPEGFYKVLYYITEQYGQIPIYITENGSCYNDEPVNGQVKDEGRIRYLSQHLTALKRSMESGVNIKGYMAW…	https://doi.org/10.1134/s0006297910040164	https://www.uniprot.org/uniprot/Q9KBK3
Bacillus licheniformis		bacteria	wild	50	50	1	4.32	MTEQTKKFPEGFLWGGAVAANQVEGAYNVGGKGLSTADVSPNGVMYPFDESMESLNLYHEGIDFYHRYKEDIALFAEMGFKAFRTSIAWTRIFPNGDETEPNEEGLEFYDRLFDELLKYNIEPVVTISHYEMPLGLIKKYGGWKNRKVIDCYEHYAKTVFTRYKEKVKYWMTFNEINMVLHAPFTGGGLVFEEGENKLNAMYQAAHHLFVASALAVKAGHDIIPDAKIGCMIAATTTYPMTPKPEDVLAAMENERRTLFFSDVQARGAYPGYMKRFFKENGITIEMAEGDEDILKENTVDYIGFSYYMSMVASTSPEDLAKTEGNLLGGVKNPYLESSEWGWQIDPKGIRITLNTLYDRYQKPLFIVENGLGAVDVVEEDGSIQDDYRINYLRDHLKEV…	https://doi.org/10.2478/s11756-011-0020-7	https://www.uniprot.org/uniprot/Q65D37
Bacillus sp.		bacteria	wild	45	45	1	3.5	MTFTKEFTFGTATSSYQIEGAYAEGGRTASIWDMFCDIPGRVYKQHNGDVACDHYHRFEEDIQHIKNLGVDTYRFSIAWPRIFPQKGVFNAEGMAFYKKLTSRLLEEGIKPAVTLYHWDLPMWAHEEGGWTNRESVEWFADYAKVCFQELDEYVDSWITHNEPWCAGFLGYHQGVHAPGHQNLEEALKAVHHILLSHGKVVQILKETFQSKTPIGITLNLSPVYAKTDSTNDQLAANNSDGYSNRWFLDPVFKGQYPTDMMNLFSKYVHSYDFIQSGDLDLISIDCDFFGINFYSRGLVEFNAASDFMYQGAYSDYEKTGMGWDIAPEEFKDLIRRLRNEYTDLPIYITENGAAFDDEVENGRVHDVKRVDYVEKHLQAVSELNEEGMNIQGYYLWSLL…	https://doi.org/10.1007/s10482-020-01455-w	https://www.uniprot.org/uniprotkb/A0A7G5WHW4
Bacillus sp.		bacteria	wild	45	25	0.2	0.7	MTFTKEFTFGTATSSYQIEGAYAEGGRTASIWDMFCDIPGRVYKQHNGDVACDHYHRFEEDIQHIKNLGVDTYRFSIAWPRIFPQKGVFNAEGMAFYKKLTSRLLEEGIKPAVTLYHWDLPMWAHEEGGWTNRESVEWFADYAKVCFQELDEYVDSWITHNEPWCAGFLGYHQGVHAPGHQNLEEALKAVHHILLSHGKVVQILKETFQSKTPIGITLNLSPVYAKTDSTNDQLAANNSDGYSNRWFLDPVFKGQYPTDMMNLFSKYVHSYDFIQSGDLDLISIDCDFFGINFYSRGLVEFNAASDFMYQGAYSDYEKTGMGWDIAPEEFKDLIRRLRNEYTDLPIYITENGAAFDDEVENGRVHDVKRVDYVEKHLQAVSELNEEGMNIQGYYLWSLL…	https://doi.org/10.1007/s10482-020-01455-w	https://www.uniprot.org/uniprotkb/A0A7G5WHW4
Bacillus sp.		bacteria	wild	45	30	0.3	1.05	MTFTKEFTFGTATSSYQIEGAYAEGGRTASIWDMFCDIPGRVYKQHNGDVACDHYHRFEEDIQHIKNLGVDTYRFSIAWPRIFPQKGVFNAEGMAFYKKLTSRLLEEGIKPAVTLYHWDLPMWAHEEGGWTNRESVEWFADYAKVCFQELDEYVDSWITHNEPWCAGFLGYHQGVHAPGHQNLEEALKAVHHILLSHGKVVQILKETFQSKTPIGITLNLSPVYAKTDSTNDQLAANNSDGYSNRWFLDPVFKGQYPTDMMNLFSKYVHSYDFIQSGDLDLISIDCDFFGINFYSRGLVEFNAASDFMYQGAYSDYEKTGMGWDIAPEEFKDLIRRLRNEYTDLPIYITENGAAFDDEVENGRVHDVKRVDYVEKHLQAVSELNEEGMNIQGYYLWSLL…	https://doi.org/10.1007/s10482-020-01455-w	https://www.uniprot.org/uniprotkb/A0A7G5WHW4
Bacillus sp.		bacteria	wild	45	35	0.7	2.45	MTFTKEFTFGTATSSYQIEGAYAEGGRTASIWDMFCDIPGRVYKQHNGDVACDHYHRFEEDIQHIKNLGVDTYRFSIAWPRIFPQKGVFNAEGMAFYKKLTSRLLEEGIKPAVTLYHWDLPMWAHEEGGWTNRESVEWFADYAKVCFQELDEYVDSWITHNEPWCAGFLGYHQGVHAPGHQNLEEALKAVHHILLSHGKVVQILKETFQSKTPIGITLNLSPVYAKTDSTNDQLAANNSDGYSNRWFLDPVFKGQYPTDMMNLFSKYVHSYDFIQSGDLDLISIDCDFFGINFYSRGLVEFNAASDFMYQGAYSDYEKTGMGWDIAPEEFKDLIRRLRNEYTDLPIYITENGAAFDDEVENGRVHDVKRVDYVEKHLQAVSELNEEGMNIQGYYLWSLL…	https://doi.org/10.1007/s10482-020-01455-w	https://www.uniprot.org/uniprotkb/A0A7G5WHW4
Bacillus sp.		bacteria	wild	45	40	0.8	2.8	MTFTKEFTFGTATSSYQIEGAYAEGGRTASIWDMFCDIPGRVYKQHNGDVACDHYHRFEEDIQHIKNLGVDTYRFSIAWPRIFPQKGVFNAEGMAFYKKLTSRLLEEGIKPAVTLYHWDLPMWAHEEGGWTNRESVEWFADYAKVCFQELDEYVDSWITHNEPWCAGFLGYHQGVHAPGHQNLEEALKAVHHILLSHGKVVQILKETFQSKTPIGITLNLSPVYAKTDSTNDQLAANNSDGYSNRWFLDPVFKGQYPTDMMNLFSKYVHSYDFIQSGDLDLISIDCDFFGINFYSRGLVEFNAASDFMYQGAYSDYEKTGMGWDIAPEEFKDLIRRLRNEYTDLPIYITENGAAFDDEVENGRVHDVKRVDYVEKHLQAVSELNEEGMNIQGYYLWSLL…	https://doi.org/10.1007/s10482-020-01455-w	https://www.uniprot.org/uniprotkb/A0A7G5WHW4
Bacillus sp.		bacteria	wild	45	50	0.9	3.15	MTFTKEFTFGTATSSYQIEGAYAEGGRTASIWDMFCDIPGRVYKQHNGDVACDHYHRFEEDIQHIKNLGVDTYRFSIAWPRIFPQKGVFNAEGMAFYKKLTSRLLEEGIKPAVTLYHWDLPMWAHEEGGWTNRESVEWFADYAKVCFQELDEYVDSWITHNEPWCAGFLGYHQGVHAPGHQNLEEALKAVHHILLSHGKVVQILKETFQSKTPIGITLNLSPVYAKTDSTNDQLAANNSDGYSNRWFLDPVFKGQYPTDMMNLFSKYVHSYDFIQSGDLDLISIDCDFFGINFYSRGLVEFNAASDFMYQGAYSDYEKTGMGWDIAPEEFKDLIRRLRNEYTDLPIYITENGAAFDDEVENGRVHDVKRVDYVEKHLQAVSELNEEGMNIQGYYLWSLL…	https://doi.org/10.1007/s10482-020-01455-w	https://www.uniprot.org/uniprotkb/A0A7G5WHW4
Bacillus sp.		bacteria	wild	45	55	0.6	2.1	MTFTKEFTFGTATSSYQIEGAYAEGGRTASIWDMFCDIPGRVYKQHNGDVACDHYHRFEEDIQHIKNLGVDTYRFSIAWPRIFPQKGVFNAEGMAFYKKLTSRLLEEGIKPAVTLYHWDLPMWAHEEGGWTNRESVEWFADYAKVCFQELDEYVDSWITHNEPWCAGFLGYHQGVHAPGHQNLEEALKAVHHILLSHGKVVQILKETFQSKTPIGITLNLSPVYAKTDSTNDQLAANNSDGYSNRWFLDPVFKGQYPTDMMNLFSKYVHSYDFIQSGDLDLISIDCDFFGINFYSRGLVEFNAASDFMYQGAYSDYEKTGMGWDIAPEEFKDLIRRLRNEYTDLPIYITENGAAFDDEVENGRVHDVKRVDYVEKHLQAVSELNEEGMNIQGYYLWSLL…	https://doi.org/10.1007/s10482-020-01455-w	https://www.uniprot.org/uniprotkb/A0A7G5WHW4
Bacillus sp.		bacteria	wild	45	60	0.2	0.7	MTFTKEFTFGTATSSYQIEGAYAEGGRTASIWDMFCDIPGRVYKQHNGDVACDHYHRFEEDIQHIKNLGVDTYRFSIAWPRIFPQKGVFNAEGMAFYKKLTSRLLEEGIKPAVTLYHWDLPMWAHEEGGWTNRESVEWFADYAKVCFQELDEYVDSWITHNEPWCAGFLGYHQGVHAPGHQNLEEALKAVHHILLSHGKVVQILKETFQSKTPIGITLNLSPVYAKTDSTNDQLAANNSDGYSNRWFLDPVFKGQYPTDMMNLFSKYVHSYDFIQSGDLDLISIDCDFFGINFYSRGLVEFNAASDFMYQGAYSDYEKTGMGWDIAPEEFKDLIRRLRNEYTDLPIYITENGAAFDDEVENGRVHDVKRVDYVEKHLQAVSELNEEGMNIQGYYLWSLL…	https://doi.org/10.1007/s10482-020-01455-w	https://www.uniprot.org/uniprotkb/A0A7G5WHW4
Bacillus sp.		bacteria	wild	45	65	0.1	0.35	MTFTKEFTFGTATSSYQIEGAYAEGGRTASIWDMFCDIPGRVYKQHNGDVACDHYHRFEEDIQHIKNLGVDTYRFSIAWPRIFPQKGVFNAEGMAFYKKLTSRLLEEGIKPAVTLYHWDLPMWAHEEGGWTNRESVEWFADYAKVCFQELDEYVDSWITHNEPWCAGFLGYHQGVHAPGHQNLEEALKAVHHILLSHGKVVQILKETFQSKTPIGITLNLSPVYAKTDSTNDQLAANNSDGYSNRWFLDPVFKGQYPTDMMNLFSKYVHSYDFIQSGDLDLISIDCDFFGINFYSRGLVEFNAASDFMYQGAYSDYEKTGMGWDIAPEEFKDLIRRLRNEYTDLPIYITENGAAFDDEVENGRVHDVKRVDYVEKHLQAVSELNEEGMNIQGYYLWSLL…	https://doi.org/10.1007/s10482-020-01455-w	https://www.uniprot.org/uniprotkb/A0A7G5WHW4
Bacillus sp.		bacteria	wild	40	40	1	1790.12	MIHEKPGLFPDTFLWGSASAAYQVEGAWNKDGKGPSVWDLFTKIPGKTFKGSNGDTAVGHYERYKEDIALMAEMGLKAYRFSVSWPRIFPNGRGETNESGIAFYEDLIDELISNDIEPVLTLYHWDLPQALMDEYGGFESRKIIDDFNDYCIALYKRFAGKVKYWVTLNEQNYNFHNGFITAAHPPGVKDRKRFYAANHIAFLANAKAIESFRQYVPDGLIGPSFAYSPAYPLTSHPEDITAFENAEEFMNHWWLDMYCRGTYPQIPFNYLKEKGWAPAIEPGDMELLAKGKPDVIGLNYYQTITYERNPLDGVSEGKMNTTGQKGTNQDTGIPGLFETKKNPNLVTSNWDWTIDPIGLRIGLRRITSRYELPVFITENGLGEFDKIEEDGSIQDDCRI…	https://doi.org/10.1007/s00449-015-1375-x	https://www.uniprot.org/uniprotkb/V9VGK4
Bacillus sp.		bacteria	wild	40	25	0.2	358.025	MIHEKPGLFPDTFLWGSASAAYQVEGAWNKDGKGPSVWDLFTKIPGKTFKGSNGDTAVGHYERYKEDIALMAEMGLKAYRFSVSWPRIFPNGRGETNESGIAFYEDLIDELISNDIEPVLTLYHWDLPQALMDEYGGFESRKIIDDFNDYCIALYKRFAGKVKYWVTLNEQNYNFHNGFITAAHPPGVKDRKRFYAANHIAFLANAKAIESFRQYVPDGLIGPSFAYSPAYPLTSHPEDITAFENAEEFMNHWWLDMYCRGTYPQIPFNYLKEKGWAPAIEPGDMELLAKGKPDVIGLNYYQTITYERNPLDGVSEGKMNTTGQKGTNQDTGIPGLFETKKNPNLVTSNWDWTIDPIGLRIGLRRITSRYELPVFITENGLGEFDKIEEDGSIQDDCRI…	https://doi.org/10.1007/s00449-015-1375-x	https://www.uniprot.org/uniprotkb/V9VGK4
Bacillus sp.		bacteria	wild	40	30	0.4	716.049	MIHEKPGLFPDTFLWGSASAAYQVEGAWNKDGKGPSVWDLFTKIPGKTFKGSNGDTAVGHYERYKEDIALMAEMGLKAYRFSVSWPRIFPNGRGETNESGIAFYEDLIDELISNDIEPVLTLYHWDLPQALMDEYGGFESRKIIDDFNDYCIALYKRFAGKVKYWVTLNEQNYNFHNGFITAAHPPGVKDRKRFYAANHIAFLANAKAIESFRQYVPDGLIGPSFAYSPAYPLTSHPEDITAFENAEEFMNHWWLDMYCRGTYPQIPFNYLKEKGWAPAIEPGDMELLAKGKPDVIGLNYYQTITYERNPLDGVSEGKMNTTGQKGTNQDTGIPGLFETKKNPNLVTSNWDWTIDPIGLRIGLRRITSRYELPVFITENGLGEFDKIEEDGSIQDDCRI…	https://doi.org/10.1007/s00449-015-1375-x	https://www.uniprot.org/uniprotkb/V9VGK4
Bacillus sp.		bacteria	wild	40	35	0.6	1074.07	MIHEKPGLFPDTFLWGSASAAYQVEGAWNKDGKGPSVWDLFTKIPGKTFKGSNGDTAVGHYERYKEDIALMAEMGLKAYRFSVSWPRIFPNGRGETNESGIAFYEDLIDELISNDIEPVLTLYHWDLPQALMDEYGGFESRKIIDDFNDYCIALYKRFAGKVKYWVTLNEQNYNFHNGFITAAHPPGVKDRKRFYAANHIAFLANAKAIESFRQYVPDGLIGPSFAYSPAYPLTSHPEDITAFENAEEFMNHWWLDMYCRGTYPQIPFNYLKEKGWAPAIEPGDMELLAKGKPDVIGLNYYQTITYERNPLDGVSEGKMNTTGQKGTNQDTGIPGLFETKKNPNLVTSNWDWTIDPIGLRIGLRRITSRYELPVFITENGLGEFDKIEEDGSIQDDCRI…	https://doi.org/10.1007/s00449-015-1375-x	https://www.uniprot.org/uniprotkb/V9VGK4
Bacillus sp.		bacteria	wild	40	45	0.3	537.037	MIHEKPGLFPDTFLWGSASAAYQVEGAWNKDGKGPSVWDLFTKIPGKTFKGSNGDTAVGHYERYKEDIALMAEMGLKAYRFSVSWPRIFPNGRGETNESGIAFYEDLIDELISNDIEPVLTLYHWDLPQALMDEYGGFESRKIIDDFNDYCIALYKRFAGKVKYWVTLNEQNYNFHNGFITAAHPPGVKDRKRFYAANHIAFLANAKAIESFRQYVPDGLIGPSFAYSPAYPLTSHPEDITAFENAEEFMNHWWLDMYCRGTYPQIPFNYLKEKGWAPAIEPGDMELLAKGKPDVIGLNYYQTITYERNPLDGVSEGKMNTTGQKGTNQDTGIPGLFETKKNPNLVTSNWDWTIDPIGLRIGLRRITSRYELPVFITENGLGEFDKIEEDGSIQDDCRI…	https://doi.org/10.1007/s00449-015-1375-x	https://www.uniprot.org/uniprotkb/V9VGK4
Bacillus subtilis		bacteria	wild	45	37	0.7	2.44	MIHQHPESFPKHFLWGSASAAYQIEGAWNEDGKGPSVWDVFTKIPGKTFKGTNGEIAVDHYHRFKEDVALMAEMGLKAYRFSVSWPRVFPKGKGEINEAGLAFYDSLIDELLSHHIEPVLTLYHWDLPQALMDEYGGFESRNIIEDFNHYCITLYKRFGDRVKYWVTLNEQNYNFNHGFITAMHPPGVKDRKRFYEANHIAFLANAKAIESFREYVPEGKIGPSFAYSPAYPLSSHPEDILAFENAEEFTNNWWLDMYCWGTYPQIPFRCLEKQGWAPTIEAGDMDLLAKGKPDFVGVNYYQTITYERNPLDGVSEGKMNTTGQKGTNQETGIPGVFKTKKNPHLTTSNWDWTIDPIGLRIGLRRITSRYQLPVFITENGLGEFDKVEDGTVQDDYRID…	https://doi.org/10.1021/jf072287q	https://www.uniprot.org/uniprotkb/P42403
Bacillus subtilis		bacteria	wild	45	20	0.45	1.56857	MIHQHPESFPKHFLWGSASAAYQIEGAWNEDGKGPSVWDVFTKIPGKTFKGTNGEIAVDHYHRFKEDVALMAEMGLKAYRFSVSWPRVFPKGKGEINEAGLAFYDSLIDELLSHHIEPVLTLYHWDLPQALMDEYGGFESRNIIEDFNHYCITLYKRFGDRVKYWVTLNEQNYNFNHGFITAMHPPGVKDRKRFYEANHIAFLANAKAIESFREYVPEGKIGPSFAYSPAYPLSSHPEDILAFENAEEFTNNWWLDMYCWGTYPQIPFRCLEKQGWAPTIEAGDMDLLAKGKPDFVGVNYYQTITYERNPLDGVSEGKMNTTGQKGTNQETGIPGVFKTKKNPHLTTSNWDWTIDPIGLRIGLRRITSRYQLPVFITENGLGEFDKVEDGTVQDDYRID…	https://doi.org/10.1021/jf072287q	https://www.uniprot.org/uniprotkb/P42403
Bacillus subtilis		bacteria	wild	45	25	0.5	1.74286	MIHQHPESFPKHFLWGSASAAYQIEGAWNEDGKGPSVWDVFTKIPGKTFKGTNGEIAVDHYHRFKEDVALMAEMGLKAYRFSVSWPRVFPKGKGEINEAGLAFYDSLIDELLSHHIEPVLTLYHWDLPQALMDEYGGFESRNIIEDFNHYCITLYKRFGDRVKYWVTLNEQNYNFNHGFITAMHPPGVKDRKRFYEANHIAFLANAKAIESFREYVPEGKIGPSFAYSPAYPLSSHPEDILAFENAEEFTNNWWLDMYCWGTYPQIPFRCLEKQGWAPTIEAGDMDLLAKGKPDFVGVNYYQTITYERNPLDGVSEGKMNTTGQKGTNQETGIPGVFKTKKNPHLTTSNWDWTIDPIGLRIGLRRITSRYQLPVFITENGLGEFDKVEDGTVQDDYRID…	https://doi.org/10.1021/jf072287q	https://www.uniprot.org/uniprotkb/P42403
Bacillus subtilis		bacteria	wild	45	30	0.55	1.91714	MIHQHPESFPKHFLWGSASAAYQIEGAWNEDGKGPSVWDVFTKIPGKTFKGTNGEIAVDHYHRFKEDVALMAEMGLKAYRFSVSWPRVFPKGKGEINEAGLAFYDSLIDELLSHHIEPVLTLYHWDLPQALMDEYGGFESRNIIEDFNHYCITLYKRFGDRVKYWVTLNEQNYNFNHGFITAMHPPGVKDRKRFYEANHIAFLANAKAIESFREYVPEGKIGPSFAYSPAYPLSSHPEDILAFENAEEFTNNWWLDMYCWGTYPQIPFRCLEKQGWAPTIEAGDMDLLAKGKPDFVGVNYYQTITYERNPLDGVSEGKMNTTGQKGTNQETGIPGVFKTKKNPHLTTSNWDWTIDPIGLRIGLRRITSRYQLPVFITENGLGEFDKVEDGTVQDDYRID…	https://doi.org/10.1021/jf072287q	https://www.uniprot.org/uniprotkb/P42403
Bacillus subtilis		bacteria	wild	45	40	0.75	2.61429	MIHQHPESFPKHFLWGSASAAYQIEGAWNEDGKGPSVWDVFTKIPGKTFKGTNGEIAVDHYHRFKEDVALMAEMGLKAYRFSVSWPRVFPKGKGEINEAGLAFYDSLIDELLSHHIEPVLTLYHWDLPQALMDEYGGFESRNIIEDFNHYCITLYKRFGDRVKYWVTLNEQNYNFNHGFITAMHPPGVKDRKRFYEANHIAFLANAKAIESFREYVPEGKIGPSFAYSPAYPLSSHPEDILAFENAEEFTNNWWLDMYCWGTYPQIPFRCLEKQGWAPTIEAGDMDLLAKGKPDFVGVNYYQTITYERNPLDGVSEGKMNTTGQKGTNQETGIPGVFKTKKNPHLTTSNWDWTIDPIGLRIGLRRITSRYQLPVFITENGLGEFDKVEDGTVQDDYRID…	https://doi.org/10.1021/jf072287q	https://www.uniprot.org/uniprotkb/P42403
Bacillus subtilis		bacteria	wild	45	45	1	3.48571	MIHQHPESFPKHFLWGSASAAYQIEGAWNEDGKGPSVWDVFTKIPGKTFKGTNGEIAVDHYHRFKEDVALMAEMGLKAYRFSVSWPRVFPKGKGEINEAGLAFYDSLIDELLSHHIEPVLTLYHWDLPQALMDEYGGFESRNIIEDFNHYCITLYKRFGDRVKYWVTLNEQNYNFNHGFITAMHPPGVKDRKRFYEANHIAFLANAKAIESFREYVPEGKIGPSFAYSPAYPLSSHPEDILAFENAEEFTNNWWLDMYCWGTYPQIPFRCLEKQGWAPTIEAGDMDLLAKGKPDFVGVNYYQTITYERNPLDGVSEGKMNTTGQKGTNQETGIPGVFKTKKNPHLTTSNWDWTIDPIGLRIGLRRITSRYQLPVFITENGLGEFDKVEDGTVQDDYRID…	https://doi.org/10.1021/jf072287q	https://www.uniprot.org/uniprotkb/P42403
Bacillus subtilis		bacteria	wild	45	50	0.6	2.09143	MIHQHPESFPKHFLWGSASAAYQIEGAWNEDGKGPSVWDVFTKIPGKTFKGTNGEIAVDHYHRFKEDVALMAEMGLKAYRFSVSWPRVFPKGKGEINEAGLAFYDSLIDELLSHHIEPVLTLYHWDLPQALMDEYGGFESRNIIEDFNHYCITLYKRFGDRVKYWVTLNEQNYNFNHGFITAMHPPGVKDRKRFYEANHIAFLANAKAIESFREYVPEGKIGPSFAYSPAYPLSSHPEDILAFENAEEFTNNWWLDMYCWGTYPQIPFRCLEKQGWAPTIEAGDMDLLAKGKPDFVGVNYYQTITYERNPLDGVSEGKMNTTGQKGTNQETGIPGVFKTKKNPHLTTSNWDWTIDPIGLRIGLRRITSRYQLPVFITENGLGEFDKVEDGTVQDDYRID…	https://doi.org/10.1021/jf072287q	https://www.uniprot.org/uniprotkb/P42403
Bacillus subtilis		bacteria	wild	45	37	0.9	3.01	MSSNEKRFPEGFLWGGAVAANQVEGAYNEGGKGLSTADVSPNGIMSPFDESMTSLNLYHNGIDFYHRYKEDIALFAEMGFKAFRTSIAWTRIFPNGDEEEPNEEGLRFYDDLFDELLKHHIEPVVTISHYEMPLGLVKNYGGWKNRKVIEFYERYAKTVFKRYQHKVKYWMTFNEINVVLHAPFTGGGLVFEEGENKLNAMYQAAHHQFVASALAVKAGHDIIPDSKIGCMIAATTTYPMTSKPEDVFAAMENERKTLFFSDVQARGAYPGYMKRYLAENNIEIEMAEGDEELLKEHTVDYIGFSYYMSMAASTDPEELAKSGGNLLGGVKNPYLKSSEWGWQIDPKGLRITLNTLYDRYQKPLFIVENGLGAVDKVEEDGTIQDDYRINYLRDHLIEA…	https://doi.org/10.1021/jf072287q	https://www.uniprot.org/uniprotkb/P42403
Bacillus subtilis		bacteria	wild	60	60	1	292.53	MSSNEKRFPEGFLWGGAVAANQVEGAYNEGGKGLSTADVSPNGIMSPFDESMTSLNLYHNGIDFYHRYKEDIALFAEMGFKAFRTSIAWTRIFPNGDEEEPNEEGLRFYDDLFDELLKHHIEPVVTISHYEMPLGLVKNYGGWKNRKVIEFYERYAKTVFKRYQHKVKYWMTFNEINVVLHAPFTGGGLVFEEGENKLNAMYQAAHHQFVASALAVKAGHDIIPDSKIGCMIAATTTYPMTSKPEDVFAAMENERKTLFFSDVQARGAYPGYMKRYLAENNIEIEMAEGDEELLKEHTVDYIGFSYYMSMAASTDPEELAKSGGNLLGGVKNPYLKSSEWGWQIDPKGLRITLNTLYDRYQKPLFIVENGLGAVDKVEEDGTIQDDYRINYLRDHLIEA…	https://doi.org/10.1016/j.ijbiomac.2016.01.001	https://www.uniprot.org/uniprot/I3QIG4
Bacillus subtilis		bacteria	wild	60	30	0.4	117.012	MSSNEKRFPEGFLWGGAVAANQVEGAYNEGGKGLSTADVSPNGIMSPFDESMTSLNLYHNGIDFYHRYKEDIALFAEMGFKAFRTSIAWTRIFPNGDEEEPNEEGLRFYDDLFDELLKHHIEPVVTISHYEMPLGLVKNYGGWKNRKVIEFYERYAKTVFKRYQHKVKYWMTFNEINVVLHAPFTGGGLVFEEGENKLNAMYQAAHHQFVASALAVKAGHDIIPDSKIGCMIAATTTYPMTSKPEDVFAAMENERKTLFFSDVQARGAYPGYMKRYLAENNIEIEMAEGDEELLKEHTVDYIGFSYYMSMAASTDPEELAKSGGNLLGGVKNPYLKSSEWGWQIDPKGLRITLNTLYDRYQKPLFIVENGLGAVDKVEEDGTIQDDYRINYLRDHLIEA…	https://doi.org/10.1016/j.ijbiomac.2016.01.001	https://www.uniprot.org/uniprot/I3QIG4
Bacillus subtilis		bacteria	wild	60	40	0.45	131.638	MSSNEKRFPEGFLWGGAVAANQVEGAYNEGGKGLSTADVSPNGIMSPFDESMTSLNLYHNGIDFYHRYKEDIALFAEMGFKAFRTSIAWTRIFPNGDEEEPNEEGLRFYDDLFDELLKHHIEPVVTISHYEMPLGLVKNYGGWKNRKVIEFYERYAKTVFKRYQHKVKYWMTFNEINVVLHAPFTGGGLVFEEGENKLNAMYQAAHHQFVASALAVKAGHDIIPDSKIGCMIAATTTYPMTSKPEDVFAAMENERKTLFFSDVQARGAYPGYMKRYLAENNIEIEMAEGDEELLKEHTVDYIGFSYYMSMAASTDPEELAKSGGNLLGGVKNPYLKSSEWGWQIDPKGLRITLNTLYDRYQKPLFIVENGLGAVDKVEEDGTIQDDYRINYLRDHLIEA…	https://doi.org/10.1016/j.ijbiomac.2016.01.001	https://www.uniprot.org/uniprot/I3QIG4
Bacillus subtilis		bacteria	wild	60	50	0.8	234.024	MSSNEKRFPEGFLWGGAVAANQVEGAYNEGGKGLSTADVSPNGIMSPFDESMTSLNLYHNGIDFYHRYKEDIALFAEMGFKAFRTSIAWTRIFPNGDEEEPNEEGLRFYDDLFDELLKHHIEPVVTISHYEMPLGLVKNYGGWKNRKVIEFYERYAKTVFKRYQHKVKYWMTFNEINVVLHAPFTGGGLVFEEGENKLNAMYQAAHHQFVASALAVKAGHDIIPDSKIGCMIAATTTYPMTSKPEDVFAAMENERKTLFFSDVQARGAYPGYMKRYLAENNIEIEMAEGDEELLKEHTVDYIGFSYYMSMAASTDPEELAKSGGNLLGGVKNPYLKSSEWGWQIDPKGLRITLNTLYDRYQKPLFIVENGLGAVDKVEEDGTIQDDYRINYLRDHLIEA…	https://doi.org/10.1016/j.ijbiomac.2016.01.001	https://www.uniprot.org/uniprot/I3QIG4
Bacillus subtilis		bacteria	wild	60	70	0.47	137.489	MSSNEKRFPEGFLWGGAVAANQVEGAYNEGGKGLSTADVSPNGIMSPFDESMTSLNLYHNGIDFYHRYKEDIALFAEMGFKAFRTSIAWTRIFPNGDEEEPNEEGLRFYDDLFDELLKHHIEPVVTISHYEMPLGLVKNYGGWKNRKVIEFYERYAKTVFKRYQHKVKYWMTFNEINVVLHAPFTGGGLVFEEGENKLNAMYQAAHHQFVASALAVKAGHDIIPDSKIGCMIAATTTYPMTSKPEDVFAAMENERKTLFFSDVQARGAYPGYMKRYLAENNIEIEMAEGDEELLKEHTVDYIGFSYYMSMAASTDPEELAKSGGNLLGGVKNPYLKSSEWGWQIDPKGLRITLNTLYDRYQKPLFIVENGLGAVDKVEEDGTIQDDYRINYLRDHLIEA…	https://doi.org/10.1016/j.ijbiomac.2016.01.001	https://www.uniprot.org/uniprot/I3QIG4
Bacillus subtilis		bacteria	wild	60	80	0.2	58.506	MSSNEKRFPEGFLWGGAVAANQVEGAYNEGGKGLSTADVSPNGIMSPFDESMTSLNLYHNGIDFYHRYKEDIALFAEMGFKAFRTSIAWTRIFPNGDEEEPNEEGLRFYDDLFDELLKHHIEPVVTISHYEMPLGLVKNYGGWKNRKVIEFYERYAKTVFKRYQHKVKYWMTFNEINVVLHAPFTGGGLVFEEGENKLNAMYQAAHHQFVASALAVKAGHDIIPDSKIGCMIAATTTYPMTSKPEDVFAAMENERKTLFFSDVQARGAYPGYMKRYLAENNIEIEMAEGDEELLKEHTVDYIGFSYYMSMAASTDPEELAKSGGNLLGGVKNPYLKSSEWGWQIDPKGLRITLNTLYDRYQKPLFIVENGLGAVDKVEEDGTIQDDYRINYLRDHLIEA…	https://doi.org/10.1016/j.ijbiomac.2016.01.001	https://www.uniprot.org/uniprot/I3QIG4
Bacillus subtilis		bacteria	wild	60	90	0.1	29.253	MSSNEKRFPEGFLWGGAVAANQVEGAYNEGGKGLSTADVSPNGIMSPFDESMTSLNLYHNGIDFYHRYKEDIALFAEMGFKAFRTSIAWTRIFPNGDEEEPNEEGLRFYDDLFDELLKHHIEPVVTISHYEMPLGLVKNYGGWKNRKVIEFYERYAKTVFKRYQHKVKYWMTFNEINVVLHAPFTGGGLVFEEGENKLNAMYQAAHHQFVASALAVKAGHDIIPDSKIGCMIAATTTYPMTSKPEDVFAAMENERKTLFFSDVQARGAYPGYMKRYLAENNIEIEMAEGDEELLKEHTVDYIGFSYYMSMAASTDPEELAKSGGNLLGGVKNPYLKSSEWGWQIDPKGLRITLNTLYDRYQKPLFIVENGLGAVDKVEEDGTIQDDYRINYLRDHLIEA…	https://doi.org/10.1016/j.ijbiomac.2016.01.001	https://www.uniprot.org/uniprot/I3QIG4
Bacillus subtilis		bacteria	wild	50	50	1	0.792308	MIHKKQGLFPDTFLWGSASAAYQVEGAWNKDGKGPSVWDLFTKIPGKTFKGSNGDTAVGHYERYKEDIALMAEMGLKAYRFSVSWPRIFPNGRGEINESGIAFYEDLIDELISNDIEPVLTLYHWDLPQALMDEYGGFESRKIIDDFNDYCIALYKRFAGKVKYWVTLNEQNYNFHNGFITAAHPPGVKDRKRFYEANHIAFLANAKAIESFRQYVPDGMIGPSFAYSPAYPLTSHNEDITAFENAEEFMNHWWLDMYCRGTYQQIPFNYIKEKGWAPAIEAGDMELLAKGKPDFIGVNYYQTITYERNPLDGVSEGKMNTTGQKGTNQDTGIPGLFKTKKNPNLVTSNWDWTIDPIGLRIGLRRITSRYELPVFITENGLGEFDKIEEDGSIQDDYRI…	https://doi.org/10.1186/s13068-017-0932-8	https://www.ncbi.nlm.nih.gov/protein/WP_228903607
Bacillus subtilis		bacteria	wild	50	20	0.2	3.96154	MIHKKQGLFPDTFLWGSASAAYQVEGAWNKDGKGPSVWDLFTKIPGKTFKGSNGDTAVGHYERYKEDIALMAEMGLKAYRFSVSWPRIFPNGRGEINESGIAFYEDLIDELISNDIEPVLTLYHWDLPQALMDEYGGFESRKIIDDFNDYCIALYKRFAGKVKYWVTLNEQNYNFHNGFITAAHPPGVKDRKRFYEANHIAFLANAKAIESFRQYVPDGMIGPSFAYSPAYPLTSHNEDITAFENAEEFMNHWWLDMYCRGTYQQIPFNYIKEKGWAPAIEAGDMELLAKGKPDFIGVNYYQTITYERNPLDGVSEGKMNTTGQKGTNQDTGIPGLFKTKKNPNLVTSNWDWTIDPIGLRIGLRRITSRYELPVFITENGLGEFDKIEEDGSIQDDYRI…	https://doi.org/10.1186/s13068-017-0932-8	https://www.ncbi.nlm.nih.gov/protein/WP_228903607
Bacillus subtilis		bacteria	wild	50	30	0.4	1.98077	MIHKKQGLFPDTFLWGSASAAYQVEGAWNKDGKGPSVWDLFTKIPGKTFKGSNGDTAVGHYERYKEDIALMAEMGLKAYRFSVSWPRIFPNGRGEINESGIAFYEDLIDELISNDIEPVLTLYHWDLPQALMDEYGGFESRKIIDDFNDYCIALYKRFAGKVKYWVTLNEQNYNFHNGFITAAHPPGVKDRKRFYEANHIAFLANAKAIESFRQYVPDGMIGPSFAYSPAYPLTSHNEDITAFENAEEFMNHWWLDMYCRGTYQQIPFNYIKEKGWAPAIEAGDMELLAKGKPDFIGVNYYQTITYERNPLDGVSEGKMNTTGQKGTNQDTGIPGLFKTKKNPNLVTSNWDWTIDPIGLRIGLRRITSRYELPVFITENGLGEFDKIEEDGSIQDDYRI…	https://doi.org/10.1186/s13068-017-0932-8	https://www.ncbi.nlm.nih.gov/protein/WP_228903607
Bacillus subtilis		bacteria	wild	50	40	0.8	0.990385	MIHKKQGLFPDTFLWGSASAAYQVEGAWNKDGKGPSVWDLFTKIPGKTFKGSNGDTAVGHYERYKEDIALMAEMGLKAYRFSVSWPRIFPNGRGEINESGIAFYEDLIDELISNDIEPVLTLYHWDLPQALMDEYGGFESRKIIDDFNDYCIALYKRFAGKVKYWVTLNEQNYNFHNGFITAAHPPGVKDRKRFYEANHIAFLANAKAIESFRQYVPDGMIGPSFAYSPAYPLTSHNEDITAFENAEEFMNHWWLDMYCRGTYQQIPFNYIKEKGWAPAIEAGDMELLAKGKPDFIGVNYYQTITYERNPLDGVSEGKMNTTGQKGTNQDTGIPGLFKTKKNPNLVTSNWDWTIDPIGLRIGLRRITSRYELPVFITENGLGEFDKIEEDGSIQDDYRI…	https://doi.org/10.1186/s13068-017-0932-8	https://www.ncbi.nlm.nih.gov/protein/WP_228903607
Bacillus subtilis		bacteria	wild	50	60	0.9	0.880342	MIHKKQGLFPDTFLWGSASAAYQVEGAWNKDGKGPSVWDLFTKIPGKTFKGSNGDTAVGHYERYKEDIALMAEMGLKAYRFSVSWPRIFPNGRGEINESGIAFYEDLIDELISNDIEPVLTLYHWDLPQALMDEYGGFESRKIIDDFNDYCIALYKRFAGKVKYWVTLNEQNYNFHNGFITAAHPPGVKDRKRFYEANHIAFLANAKAIESFRQYVPDGMIGPSFAYSPAYPLTSHNEDITAFENAEEFMNHWWLDMYCRGTYQQIPFNYIKEKGWAPAIEAGDMELLAKGKPDFIGVNYYQTITYERNPLDGVSEGKMNTTGQKGTNQDTGIPGLFKTKKNPNLVTSNWDWTIDPIGLRIGLRRITSRYELPVFITENGLGEFDKIEEDGSIQDDYRI…	https://doi.org/10.1186/s13068-017-0932-8	https://www.ncbi.nlm.nih.gov/protein/WP_228903607
Bacillus subtilis		bacteria	wild	50	70	0.85	0.932127	MIHKKQGLFPDTFLWGSASAAYQVEGAWNKDGKGPSVWDLFTKIPGKTFKGSNGDTAVGHYERYKEDIALMAEMGLKAYRFSVSWPRIFPNGRGEINESGIAFYEDLIDELISNDIEPVLTLYHWDLPQALMDEYGGFESRKIIDDFNDYCIALYKRFAGKVKYWVTLNEQNYNFHNGFITAAHPPGVKDRKRFYEANHIAFLANAKAIESFRQYVPDGMIGPSFAYSPAYPLTSHNEDITAFENAEEFMNHWWLDMYCRGTYQQIPFNYIKEKGWAPAIEAGDMELLAKGKPDFIGVNYYQTITYERNPLDGVSEGKMNTTGQKGTNQDTGIPGLFKTKKNPNLVTSNWDWTIDPIGLRIGLRRITSRYELPVFITENGLGEFDKIEEDGSIQDDYRI…	https://doi.org/10.1186/s13068-017-0932-8	https://www.ncbi.nlm.nih.gov/protein/WP_228903607
Bacillus subtilis		bacteria	wild	50	80	0.8	0.990385	MIHKKQGLFPDTFLWGSASAAYQVEGAWNKDGKGPSVWDLFTKIPGKTFKGSNGDTAVGHYERYKEDIALMAEMGLKAYRFSVSWPRIFPNGRGEINESGIAFYEDLIDELISNDIEPVLTLYHWDLPQALMDEYGGFESRKIIDDFNDYCIALYKRFAGKVKYWVTLNEQNYNFHNGFITAAHPPGVKDRKRFYEANHIAFLANAKAIESFRQYVPDGMIGPSFAYSPAYPLTSHNEDITAFENAEEFMNHWWLDMYCRGTYQQIPFNYIKEKGWAPAIEAGDMELLAKGKPDFIGVNYYQTITYERNPLDGVSEGKMNTTGQKGTNQDTGIPGLFKTKKNPNLVTSNWDWTIDPIGLRIGLRRITSRYELPVFITENGLGEFDKIEEDGSIQDDYRI…	https://doi.org/10.1186/s13068-017-0932-8	https://www.ncbi.nlm.nih.gov/protein/WP_228903607
Bacillus tequilensis		bacteria	wild	50	50	1	53.24	MTKGLKIVTIGGGSSYTPVLVEGFIKRYDELPVRELWLVDIPEGEEKLNIVGTLAKRMVEKAGVPIDIHLTPDRRKALKDADFVTTQFRVGLLQARAKDERIPLKYGVIGQETNGPGGLFKGLRTIPVILEIAKDIEELCPNAWLVNFTNPAGMVTEALLRYSNLKKVVGLCNVPIGIKMGVAKALDVDVDRVEVQFAGLNHMVFGLDVFLDGVSVKEQVIEAMGDPKNAMTMKNTSGAEWEPDFLKALNVIPCGYHRYYFKTKEMLEHELEASQTEGTRAEVVQKVEKELFELYKDPNLAIKPPQLEKRGGAYYSDAACNLISSIYNDKHDIQPVNTINNGAIASIPDDSAVEVNCVMTKTGPKPIAVGDLPVSVRGLVQQIKSFERVAAEAAVTGDY…	http://doi.org/10.7717/peerj.8792	https://www.uniprot.org/uniprotkb/A0A6B9D4I5
Bacillus tequilensis		bacteria	wild	50	30	0.3	15.972	MTKGLKIVTIGGGSSYTPVLVEGFIKRYDELPVRELWLVDIPEGEEKLNIVGTLAKRMVEKAGVPIDIHLTPDRRKALKDADFVTTQFRVGLLQARAKDERIPLKYGVIGQETNGPGGLFKGLRTIPVILEIAKDIEELCPNAWLVNFTNPAGMVTEALLRYSNLKKVVGLCNVPIGIKMGVAKALDVDVDRVEVQFAGLNHMVFGLDVFLDGVSVKEQVIEAMGDPKNAMTMKNTSGAEWEPDFLKALNVIPCGYHRYYFKTKEMLEHELEASQTEGTRAEVVQKVEKELFELYKDPNLAIKPPQLEKRGGAYYSDAACNLISSIYNDKHDIQPVNTINNGAIASIPDDSAVEVNCVMTKTGPKPIAVGDLPVSVRGLVQQIKSFERVAAEAAVTGDY…	http://doi.org/10.7717/peerj.8792	https://www.uniprot.org/uniprotkb/A0A6B9D4I5
Bacillus tequilensis		bacteria	wild	50	40	0.55	29.282	MTKGLKIVTIGGGSSYTPVLVEGFIKRYDELPVRELWLVDIPEGEEKLNIVGTLAKRMVEKAGVPIDIHLTPDRRKALKDADFVTTQFRVGLLQARAKDERIPLKYGVIGQETNGPGGLFKGLRTIPVILEIAKDIEELCPNAWLVNFTNPAGMVTEALLRYSNLKKVVGLCNVPIGIKMGVAKALDVDVDRVEVQFAGLNHMVFGLDVFLDGVSVKEQVIEAMGDPKNAMTMKNTSGAEWEPDFLKALNVIPCGYHRYYFKTKEMLEHELEASQTEGTRAEVVQKVEKELFELYKDPNLAIKPPQLEKRGGAYYSDAACNLISSIYNDKHDIQPVNTINNGAIASIPDDSAVEVNCVMTKTGPKPIAVGDLPVSVRGLVQQIKSFERVAAEAAVTGDY…	http://doi.org/10.7717/peerj.8792	https://www.uniprot.org/uniprotkb/A0A6B9D4I5
Bacillus tequilensis		bacteria	wild	50	60	0.3	15.972	MTKGLKIVTIGGGSSYTPVLVEGFIKRYDELPVRELWLVDIPEGEEKLNIVGTLAKRMVEKAGVPIDIHLTPDRRKALKDADFVTTQFRVGLLQARAKDERIPLKYGVIGQETNGPGGLFKGLRTIPVILEIAKDIEELCPNAWLVNFTNPAGMVTEALLRYSNLKKVVGLCNVPIGIKMGVAKALDVDVDRVEVQFAGLNHMVFGLDVFLDGVSVKEQVIEAMGDPKNAMTMKNTSGAEWEPDFLKALNVIPCGYHRYYFKTKEMLEHELEASQTEGTRAEVVQKVEKELFELYKDPNLAIKPPQLEKRGGAYYSDAACNLISSIYNDKHDIQPVNTINNGAIASIPDDSAVEVNCVMTKTGPKPIAVGDLPVSVRGLVQQIKSFERVAAEAAVTGDY…	http://doi.org/10.7717/peerj.8792	https://www.uniprot.org/uniprotkb/A0A6B9D4I5
Bacillus tequilensis		bacteria	wild	50	70	0.2	10.648	MTKGLKIVTIGGGSSYTPVLVEGFIKRYDELPVRELWLVDIPEGEEKLNIVGTLAKRMVEKAGVPIDIHLTPDRRKALKDADFVTTQFRVGLLQARAKDERIPLKYGVIGQETNGPGGLFKGLRTIPVILEIAKDIEELCPNAWLVNFTNPAGMVTEALLRYSNLKKVVGLCNVPIGIKMGVAKALDVDVDRVEVQFAGLNHMVFGLDVFLDGVSVKEQVIEAMGDPKNAMTMKNTSGAEWEPDFLKALNVIPCGYHRYYFKTKEMLEHELEASQTEGTRAEVVQKVEKELFELYKDPNLAIKPPQLEKRGGAYYSDAACNLISSIYNDKHDIQPVNTINNGAIASIPDDSAVEVNCVMTKTGPKPIAVGDLPVSVRGLVQQIKSFERVAAEAAVTGDY…	http://doi.org/10.7717/peerj.8792	https://www.uniprot.org/uniprotkb/A0A6B9D4I5
Bacillus tequilensis		bacteria	wild	50	80	0.15	7.986	MTKGLKIVTIGGGSSYTPVLVEGFIKRYDELPVRELWLVDIPEGEEKLNIVGTLAKRMVEKAGVPIDIHLTPDRRKALKDADFVTTQFRVGLLQARAKDERIPLKYGVIGQETNGPGGLFKGLRTIPVILEIAKDIEELCPNAWLVNFTNPAGMVTEALLRYSNLKKVVGLCNVPIGIKMGVAKALDVDVDRVEVQFAGLNHMVFGLDVFLDGVSVKEQVIEAMGDPKNAMTMKNTSGAEWEPDFLKALNVIPCGYHRYYFKTKEMLEHELEASQTEGTRAEVVQKVEKELFELYKDPNLAIKPPQLEKRGGAYYSDAACNLISSIYNDKHDIQPVNTINNGAIASIPDDSAVEVNCVMTKTGPKPIAVGDLPVSVRGLVQQIKSFERVAAEAAVTGDY…	http://doi.org/10.7717/peerj.8792	https://www.uniprot.org/uniprotkb/A0A6B9D4I5
Bifidobacterium longum		bacteria	wild	30	30	1	89.3	MSESTYPSVKDLTLEEKASLTSGGDSWHLQGVESKGIPGYMITDGPHGLRKSLASSTGETDLNNSVPATCFPPAAGLSSSWNPELIHKVGEAMAEECIQEKVAVILGPGVNIKRNPLGGRCFEYWSEDPYLAGHEAVGIVAGVQSKGVGTSLKHFAANNQETDRLRVDARISQRALREIYLPAFEHIVKTAQPWTIMCSYNRINGVHSAQNHWLLTDVLRDEWGFEGIVMSDWGADHDRVASLNAGLNLEMPPSYTDDQIVYAARDGRIAPAQLDRMAQGMIDLINKACAAMSIDGYRFDVDAHDEVAHQAAIESIVLLKNDDAILPLNADPAAARKIAVIGEFARTPRYQGGGSSHITPTKMTSFLDTLAERGIKADFAPGFTLDLEPADPALESEAV…	https://doi.org/10.1016/j.enzmictec.2014.10.001	https://www.uniprot.org/uniparc/UPI0001F716CE
Brassica napus		plantae	wild	37	37	1	0.0550538	MKFPLLGLLLLVTLVGSPTRAEEGPVCPKTETLSRASFPEGFMFGTATASYQVEGAVNEGCRGPSLWDIYTKKFPHRVKNHNADVAVDFYHRFREDIKLMKKLNTDALRLSIAWPRIFPHGRMEKGNSKEGVQFYHDLIDELLKNDLTPLVTIFHWDMPADLEDEYGGFLSERVVPDFVEYANFTFHEYGDKVKNWITFNEPWVFSRSAYDVGKKAPGRCSPYIKDFGHLCQDGRSGFEAYVVSHNLLVSHAEAVDAFRKCEKCKGDKIGIAHSPAWFEPEDVEGGQRTVDRVLDFIMGWHLDPTTYGDYPQSMKDAVGARLPKFTKAQKAKLKGSADFVGINYYSSFYAKASEKPDYRQPSWATDSLVEFEPKTVDGSVKIGSQPSTAKMAVYAAGLR…	https://doi.org/10.1104/pp.108.4.1369	https://www.uniprot.org/uniprotkb/Q42618
Caldicellulosiruptor saccharolyticus		bacteria	wild	70	70	1	579	MSFPKGFLWGAATASYQIEGAWNEDGKGESIWDRFTHQKRNILYGHNGDVACDHYHRFEEDVSLMKELGLKAYRFSIAWTRIFPDGFGTVNQKGLEFYDRLINKLVENGIEPVVTLYHWDLPQKLQDIGGWANPEIVNYYFDYAMLVINRYKDKVKKWITFNEPYCIAFLGYFHGIHAPGIKDFKVAMDVVHSLMLSHFKVVKAVKENNIDVEVGITLNLTPVYLQTERLGYKVSEIEREMVSLSSQLDNQLFLDPVLKGSYPQKLLDYLVQKDLLDSQKALSMQQEVKENFIFPDFLGINYYTRAVRLYDENSSWIFPIRWEHPAGEYTEMGWEVFPQGLFDLLIWIKESYPQIPIYITENGAAYNDIVTEDGKVHDSKRIEYLKQHFEAARKAIENG…	https://doi.org/10.1016/j.jbiosc.2009.02.014	https://www.uniprot.org/uniprotkb/A4XIG7
Caldicellulosiruptor saccharolyticus		bacteria	wild	70	55	0.5	289.5	MSFPKGFLWGAATASYQIEGAWNEDGKGESIWDRFTHQKRNILYGHNGDVACDHYHRFEEDVSLMKELGLKAYRFSIAWTRIFPDGFGTVNQKGLEFYDRLINKLVENGIEPVVTLYHWDLPQKLQDIGGWANPEIVNYYFDYAMLVINRYKDKVKKWITFNEPYCIAFLGYFHGIHAPGIKDFKVAMDVVHSLMLSHFKVVKAVKENNIDVEVGITLNLTPVYLQTERLGYKVSEIEREMVSLSSQLDNQLFLDPVLKGSYPQKLLDYLVQKDLLDSQKALSMQQEVKENFIFPDFLGINYYTRAVRLYDENSSWIFPIRWEHPAGEYTEMGWEVFPQGLFDLLIWIKESYPQIPIYITENGAAYNDIVTEDGKVHDSKRIEYLKQHFEAARKAIENG…	https://doi.org/10.1016/j.jbiosc.2009.02.014	https://www.uniprot.org/uniprotkb/A4XIG7
Caldicellulosiruptor saccharolyticus		bacteria	wild	70	60	0.65	376.35	MSFPKGFLWGAATASYQIEGAWNEDGKGESIWDRFTHQKRNILYGHNGDVACDHYHRFEEDVSLMKELGLKAYRFSIAWTRIFPDGFGTVNQKGLEFYDRLINKLVENGIEPVVTLYHWDLPQKLQDIGGWANPEIVNYYFDYAMLVINRYKDKVKKWITFNEPYCIAFLGYFHGIHAPGIKDFKVAMDVVHSLMLSHFKVVKAVKENNIDVEVGITLNLTPVYLQTERLGYKVSEIEREMVSLSSQLDNQLFLDPVLKGSYPQKLLDYLVQKDLLDSQKALSMQQEVKENFIFPDFLGINYYTRAVRLYDENSSWIFPIRWEHPAGEYTEMGWEVFPQGLFDLLIWIKESYPQIPIYITENGAAYNDIVTEDGKVHDSKRIEYLKQHFEAARKAIENG…	https://doi.org/10.1016/j.jbiosc.2009.02.014	https://www.uniprot.org/uniprotkb/A4XIG7
Caldicellulosiruptor saccharolyticus		bacteria	wild	70	65	0.8	463.2	MSFPKGFLWGAATASYQIEGAWNEDGKGESIWDRFTHQKRNILYGHNGDVACDHYHRFEEDVSLMKELGLKAYRFSIAWTRIFPDGFGTVNQKGLEFYDRLINKLVENGIEPVVTLYHWDLPQKLQDIGGWANPEIVNYYFDYAMLVINRYKDKVKKWITFNEPYCIAFLGYFHGIHAPGIKDFKVAMDVVHSLMLSHFKVVKAVKENNIDVEVGITLNLTPVYLQTERLGYKVSEIEREMVSLSSQLDNQLFLDPVLKGSYPQKLLDYLVQKDLLDSQKALSMQQEVKENFIFPDFLGINYYTRAVRLYDENSSWIFPIRWEHPAGEYTEMGWEVFPQGLFDLLIWIKESYPQIPIYITENGAAYNDIVTEDGKVHDSKRIEYLKQHFEAARKAIENG…	https://doi.org/10.1016/j.jbiosc.2009.02.014	https://www.uniprot.org/uniprotkb/A4XIG7
Caldicellulosiruptor saccharolyticus		bacteria	wild	70	75	0.8	463.2	MSFPKGFLWGAATASYQIEGAWNEDGKGESIWDRFTHQKRNILYGHNGDVACDHYHRFEEDVSLMKELGLKAYRFSIAWTRIFPDGFGTVNQKGLEFYDRLINKLVENGIEPVVTLYHWDLPQKLQDIGGWANPEIVNYYFDYAMLVINRYKDKVKKWITFNEPYCIAFLGYFHGIHAPGIKDFKVAMDVVHSLMLSHFKVVKAVKENNIDVEVGITLNLTPVYLQTERLGYKVSEIEREMVSLSSQLDNQLFLDPVLKGSYPQKLLDYLVQKDLLDSQKALSMQQEVKENFIFPDFLGINYYTRAVRLYDENSSWIFPIRWEHPAGEYTEMGWEVFPQGLFDLLIWIKESYPQIPIYITENGAAYNDIVTEDGKVHDSKRIEYLKQHFEAARKAIENG…	https://doi.org/10.1016/j.jbiosc.2009.02.014	https://www.uniprot.org/uniprotkb/A4XIG7
Caldicellulosiruptor saccharolyticus		bacteria	wild	70	80	0.65	376.35	MSFPKGFLWGAATASYQIEGAWNEDGKGESIWDRFTHQKRNILYGHNGDVACDHYHRFEEDVSLMKELGLKAYRFSIAWTRIFPDGFGTVNQKGLEFYDRLINKLVENGIEPVVTLYHWDLPQKLQDIGGWANPEIVNYYFDYAMLVINRYKDKVKKWITFNEPYCIAFLGYFHGIHAPGIKDFKVAMDVVHSLMLSHFKVVKAVKENNIDVEVGITLNLTPVYLQTERLGYKVSEIEREMVSLSSQLDNQLFLDPVLKGSYPQKLLDYLVQKDLLDSQKALSMQQEVKENFIFPDFLGINYYTRAVRLYDENSSWIFPIRWEHPAGEYTEMGWEVFPQGLFDLLIWIKESYPQIPIYITENGAAYNDIVTEDGKVHDSKRIEYLKQHFEAARKAIENG…	https://doi.org/10.1016/j.jbiosc.2009.02.014	https://www.uniprot.org/uniprotkb/A4XIG7
Caldicellulosiruptor saccharolyticus		bacteria	wild	70	85	0.4	231.6	MSFPKGFLWGAATASYQIEGAWNEDGKGESIWDRFTHQKRNILYGHNGDVACDHYHRFEEDVSLMKELGLKAYRFSIAWTRIFPDGFGTVNQKGLEFYDRLINKLVENGIEPVVTLYHWDLPQKLQDIGGWANPEIVNYYFDYAMLVINRYKDKVKKWITFNEPYCIAFLGYFHGIHAPGIKDFKVAMDVVHSLMLSHFKVVKAVKENNIDVEVGITLNLTPVYLQTERLGYKVSEIEREMVSLSSQLDNQLFLDPVLKGSYPQKLLDYLVQKDLLDSQKALSMQQEVKENFIFPDFLGINYYTRAVRLYDENSSWIFPIRWEHPAGEYTEMGWEVFPQGLFDLLIWIKESYPQIPIYITENGAAYNDIVTEDGKVHDSKRIEYLKQHFEAARKAIENG…	https://doi.org/10.1016/j.jbiosc.2009.02.014	https://www.uniprot.org/uniprotkb/A4XIG7
Caldicellulosiruptor saccharolyticus		bacteria	wild	70	90	0.2	115.8	MSFPKGFLWGAATASYQIEGAWNEDGKGESIWDRFTHQKRNILYGHNGDVACDHYHRFEEDVSLMKELGLKAYRFSIAWTRIFPDGFGTVNQKGLEFYDRLINKLVENGIEPVVTLYHWDLPQKLQDIGGWANPEIVNYYFDYAMLVINRYKDKVKKWITFNEPYCIAFLGYFHGIHAPGIKDFKVAMDVVHSLMLSHFKVVKAVKENNIDVEVGITLNLTPVYLQTERLGYKVSEIEREMVSLSSQLDNQLFLDPVLKGSYPQKLLDYLVQKDLLDSQKALSMQQEVKENFIFPDFLGINYYTRAVRLYDENSSWIFPIRWEHPAGEYTEMGWEVFPQGLFDLLIWIKESYPQIPIYITENGAAYNDIVTEDGKVHDSKRIEYLKQHFEAARKAIENG…	https://doi.org/10.1016/j.jbiosc.2009.02.014	https://www.uniprot.org/uniprotkb/A4XIG7
Cellulomonas fimi		bacteria	wild	40	30	1	73.34	MTTTRPSGRQFSDDFLWGSATASYQIEGAHDEGGRGPSIWDTFSRTPGKVLNGDTGDVAVDHYHRVPEDVEIMKSLGLQAYRFSIAWPRIQPTGSGEFNQAGLDFYSDLVDRLIAAGIKPVATLYHWDLPQPLEDEGGWANRATAYRFAEYARKLAEVLGKRVDLWTTLNEPWCSAFLGYASGVHAPGVTDPVKALRAVHHLNLAHGLAGRAIREVLGENAPVSITLNLHVTRAADDSADSVEAKRRIDTIANEVFLGPLLDGEYPKEVFADTAHLTDWSFVEPGDLELIRIPLTVLGVNYYSTGRVKKGSAAGADPGKPGPDGHRASEHSSWVGADEVEWLPQPGPHTAMGWNIEPDGLVDLLLELRDRYPSQPLAITENGAAFYDTVSEDGRVHDPE…	https://doi.org/10.1128/JB.02194-14	https://www.uniprot.org/uniprot/Q46043
Cellulomonas fimi		bacteria	wild	55	30	1	33.519	MPHPYQDPALPVAERVADLVGRMTLPEKVGQMMQLDARGDVRGLVEDMHVGSILHASPEHLAEAHDLVARTRLQIPLLVGEDCIHGHSFFHGATIYPTQLGMAASWDRTLAERVARATAVEVAATGIHWTFSPVLCITRDLRWGRVDETFGEDPFLIGELASAMVAGYQGQGLHDPTAILATAKHFAGYSETQGGRDASEADISHRKLRSWFLPPFERVAREGCRTFMLGYQSTDGVPVTINEWLLSDVLRGEWGYTGTLITDWDNVGRMVWEQHIQPDHAHAAAAAVTAGNDMVMTTPQFFAGAQEAVAAGMLDEAAIDAAVARVLALKFELGLFEDPRRPDPARQAVVVASPEHTALNVEVARRSLVLLTNDGTLPLAGGLTADTSGRALPADRPRR…	https://doi.org/10.1128/JB.02194-14	https://www.uniprot.org/uniprot/F4H4T8
Cellulomonas fimi		bacteria	wild	30	30	1	0.568	MSTQTPRTTQADEAALLAALTTEEKVRLVVGAGLWSTTAVPRIGLRAMHLSDGPAGVRGVTDDPTETAASFPAPSALAATWDRDLADEVGALFAAEARRHGVDVVLAPQVNLQRTPVGGRHFECYSEDPLLTGEIAVHVVRSAQDRGVGMCVKHFVANDSETERTTYVSRVDERTLREVYLAPFERLVREARAWSVMGAYSGVDDGTTAAPVLEHRPLLTGVLKDEWGFDGVVVSDWVATNTVEDAAHGGLDLQMPGPDGPWGDGLLDAVRDGRVSGQTLDDKVLRVLRLAGRVGALDGVEPAGERRADVADVDVRAVLRRLVGRSMVVLRDTDHGLPAAPGDVRRVALLGPNAVSPFVQGGGSAYVRPERSATPADALAAAFAGAEVDVHAGAVSRML…	https://doi.org/10.1128/JB.02194-14	https://www.uniprot.org/uniprot/F4H851
Cellulomonas fimi		bacteria	wild	30	30	1	9.09	MPHAPFDVERVLSALSLEEKASLTSGSDFWHTTGVERLDVPPVMVTDGPHGLRKQAQDADHLGLGSSVPATCFPTAAALGSTWDVDLVRRVGEALGRETRANDVAVLLGPGVNIKRTPLCGRNFEYVSEDPVVAGDLGAALVAGIQSQGVGTSLKHFAANNQETDRMRVSADVDERTLREIYLPAFERVVTKAQPWTVMCAYNKINGTYASEHHWLLTEVLRDEWGFEGLVVSDWGAVHDRVASLAAGLDLQMPAAGPRPDQEVVDAVRAGRLDEAVLDAAVRRVLHLVRRALPAVTGADAFDVDAHHALAREAAAAGAVLLKNDAVDGAPLLPLAGAEGLLVVGEFARTPRYQGAGSSQVNPTRLDDALGALRSATGLDVPFEPGFTISGGPTGDDDA…	https://doi.org/10.1128/JB.02194-14	https://www.uniprot.org/uniprot/F4H1R5
Cellulosimicrobium cellulans		bacteria	wild	55	55	1	10.7222	MTTDTTAPVAVDAQAAPASSGRRTFPTDFLWGSATAAYQIEGAAAEGGRTPSIWDTYSHTPGRTLNGDTGDVADDHYHRWQEDVQHIADLGLGAYRFSISWSRVQPGGTGPLNPEGVAFYSRLVDALLEKGVKPVVTLYHWDLPQELEDAGGWANRDTAYAFAEYARHMARELGDRIDTWTTLNEPWCSAYLGYGSGVHAPGRTEPAAALAAVHHLNLAHGLAVQAIRDELGEDAKTSVTLNLHVIRPDDPSSAADLDAVRKIDALANRAFLAPMLDGQYPADLLADTAHVSDWSFVREGDLETVRQPLSILGVNYYSTVRVRHFSGEGERSENDGHGASSHSPWIGVDDVEFVQQPGPYTAMGWNIEPAGMTELLVSVATTYPHQPMMVTENGAAFAD…	https://doi.org/10.1080/10242422.2017.1395415	https://www.ncbi.nlm.nih.gov/nuccore/KY471392.1/
Cellulosimicrobium cellulans		bacteria	wild	55	20	0.4	4.28889	MTTDTTAPVAVDAQAAPASSGRRTFPTDFLWGSATAAYQIEGAAAEGGRTPSIWDTYSHTPGRTLNGDTGDVADDHYHRWQEDVQHIADLGLGAYRFSISWSRVQPGGTGPLNPEGVAFYSRLVDALLEKGVKPVVTLYHWDLPQELEDAGGWANRDTAYAFAEYARHMARELGDRIDTWTTLNEPWCSAYLGYGSGVHAPGRTEPAAALAAVHHLNLAHGLAVQAIRDELGEDAKTSVTLNLHVIRPDDPSSAADLDAVRKIDALANRAFLAPMLDGQYPADLLADTAHVSDWSFVREGDLETVRQPLSILGVNYYSTVRVRHFSGEGERSENDGHGASSHSPWIGVDDVEFVQQPGPYTAMGWNIEPAGMTELLVSVATTYPHQPMMVTENGAAFAD…	https://doi.org/10.1080/10242422.2017.1395415	https://www.ncbi.nlm.nih.gov/nuccore/KY471392.1/
Cellulosimicrobium cellulans		bacteria	wild	55	30	0.5	5.36111	MTTDTTAPVAVDAQAAPASSGRRTFPTDFLWGSATAAYQIEGAAAEGGRTPSIWDTYSHTPGRTLNGDTGDVADDHYHRWQEDVQHIADLGLGAYRFSISWSRVQPGGTGPLNPEGVAFYSRLVDALLEKGVKPVVTLYHWDLPQELEDAGGWANRDTAYAFAEYARHMARELGDRIDTWTTLNEPWCSAYLGYGSGVHAPGRTEPAAALAAVHHLNLAHGLAVQAIRDELGEDAKTSVTLNLHVIRPDDPSSAADLDAVRKIDALANRAFLAPMLDGQYPADLLADTAHVSDWSFVREGDLETVRQPLSILGVNYYSTVRVRHFSGEGERSENDGHGASSHSPWIGVDDVEFVQQPGPYTAMGWNIEPAGMTELLVSVATTYPHQPMMVTENGAAFAD…	https://doi.org/10.1080/10242422.2017.1395415	https://www.ncbi.nlm.nih.gov/nuccore/KY471392.1/
Cellulosimicrobium cellulans		bacteria	wild	55	35	0.52	5.57556	MTTDTTAPVAVDAQAAPASSGRRTFPTDFLWGSATAAYQIEGAAAEGGRTPSIWDTYSHTPGRTLNGDTGDVADDHYHRWQEDVQHIADLGLGAYRFSISWSRVQPGGTGPLNPEGVAFYSRLVDALLEKGVKPVVTLYHWDLPQELEDAGGWANRDTAYAFAEYARHMARELGDRIDTWTTLNEPWCSAYLGYGSGVHAPGRTEPAAALAAVHHLNLAHGLAVQAIRDELGEDAKTSVTLNLHVIRPDDPSSAADLDAVRKIDALANRAFLAPMLDGQYPADLLADTAHVSDWSFVREGDLETVRQPLSILGVNYYSTVRVRHFSGEGERSENDGHGASSHSPWIGVDDVEFVQQPGPYTAMGWNIEPAGMTELLVSVATTYPHQPMMVTENGAAFAD…	https://doi.org/10.1080/10242422.2017.1395415	https://www.ncbi.nlm.nih.gov/nuccore/KY471392.1/
Cellulosimicrobium cellulans		bacteria	wild	55	40	0.65	6.96944	MTTDTTAPVAVDAQAAPASSGRRTFPTDFLWGSATAAYQIEGAAAEGGRTPSIWDTYSHTPGRTLNGDTGDVADDHYHRWQEDVQHIADLGLGAYRFSISWSRVQPGGTGPLNPEGVAFYSRLVDALLEKGVKPVVTLYHWDLPQELEDAGGWANRDTAYAFAEYARHMARELGDRIDTWTTLNEPWCSAYLGYGSGVHAPGRTEPAAALAAVHHLNLAHGLAVQAIRDELGEDAKTSVTLNLHVIRPDDPSSAADLDAVRKIDALANRAFLAPMLDGQYPADLLADTAHVSDWSFVREGDLETVRQPLSILGVNYYSTVRVRHFSGEGERSENDGHGASSHSPWIGVDDVEFVQQPGPYTAMGWNIEPAGMTELLVSVATTYPHQPMMVTENGAAFAD…	https://doi.org/10.1080/10242422.2017.1395415	https://www.ncbi.nlm.nih.gov/nuccore/KY471392.1/
Cellulosimicrobium cellulans		bacteria	wild	55	45	0.7	7.50556	MTTDTTAPVAVDAQAAPASSGRRTFPTDFLWGSATAAYQIEGAAAEGGRTPSIWDTYSHTPGRTLNGDTGDVADDHYHRWQEDVQHIADLGLGAYRFSISWSRVQPGGTGPLNPEGVAFYSRLVDALLEKGVKPVVTLYHWDLPQELEDAGGWANRDTAYAFAEYARHMARELGDRIDTWTTLNEPWCSAYLGYGSGVHAPGRTEPAAALAAVHHLNLAHGLAVQAIRDELGEDAKTSVTLNLHVIRPDDPSSAADLDAVRKIDALANRAFLAPMLDGQYPADLLADTAHVSDWSFVREGDLETVRQPLSILGVNYYSTVRVRHFSGEGERSENDGHGASSHSPWIGVDDVEFVQQPGPYTAMGWNIEPAGMTELLVSVATTYPHQPMMVTENGAAFAD…	https://doi.org/10.1080/10242422.2017.1395415	https://www.ncbi.nlm.nih.gov/nuccore/KY471392.1/
Cellulosimicrobium cellulans		bacteria	wild	55	50	0.85	9.11389	MTTDTTAPVAVDAQAAPASSGRRTFPTDFLWGSATAAYQIEGAAAEGGRTPSIWDTYSHTPGRTLNGDTGDVADDHYHRWQEDVQHIADLGLGAYRFSISWSRVQPGGTGPLNPEGVAFYSRLVDALLEKGVKPVVTLYHWDLPQELEDAGGWANRDTAYAFAEYARHMARELGDRIDTWTTLNEPWCSAYLGYGSGVHAPGRTEPAAALAAVHHLNLAHGLAVQAIRDELGEDAKTSVTLNLHVIRPDDPSSAADLDAVRKIDALANRAFLAPMLDGQYPADLLADTAHVSDWSFVREGDLETVRQPLSILGVNYYSTVRVRHFSGEGERSENDGHGASSHSPWIGVDDVEFVQQPGPYTAMGWNIEPAGMTELLVSVATTYPHQPMMVTENGAAFAD…	https://doi.org/10.1080/10242422.2017.1395415	https://www.ncbi.nlm.nih.gov/nuccore/KY471392.1/
Cellulosimicrobium cellulans		bacteria	wild	55	60	0.9	9.65	MTTDTTAPVAVDAQAAPASSGRRTFPTDFLWGSATAAYQIEGAAAEGGRTPSIWDTYSHTPGRTLNGDTGDVADDHYHRWQEDVQHIADLGLGAYRFSISWSRVQPGGTGPLNPEGVAFYSRLVDALLEKGVKPVVTLYHWDLPQELEDAGGWANRDTAYAFAEYARHMARELGDRIDTWTTLNEPWCSAYLGYGSGVHAPGRTEPAAALAAVHHLNLAHGLAVQAIRDELGEDAKTSVTLNLHVIRPDDPSSAADLDAVRKIDALANRAFLAPMLDGQYPADLLADTAHVSDWSFVREGDLETVRQPLSILGVNYYSTVRVRHFSGEGERSENDGHGASSHSPWIGVDDVEFVQQPGPYTAMGWNIEPAGMTELLVSVATTYPHQPMMVTENGAAFAD…	https://doi.org/10.1080/10242422.2017.1395415	https://www.ncbi.nlm.nih.gov/nuccore/KY471392.1/
Cellulosimicrobium cellulans		bacteria	wild	55	70	0.52	5.57556	MTTDTTAPVAVDAQAAPASSGRRTFPTDFLWGSATAAYQIEGAAAEGGRTPSIWDTYSHTPGRTLNGDTGDVADDHYHRWQEDVQHIADLGLGAYRFSISWSRVQPGGTGPLNPEGVAFYSRLVDALLEKGVKPVVTLYHWDLPQELEDAGGWANRDTAYAFAEYARHMARELGDRIDTWTTLNEPWCSAYLGYGSGVHAPGRTEPAAALAAVHHLNLAHGLAVQAIRDELGEDAKTSVTLNLHVIRPDDPSSAADLDAVRKIDALANRAFLAPMLDGQYPADLLADTAHVSDWSFVREGDLETVRQPLSILGVNYYSTVRVRHFSGEGERSENDGHGASSHSPWIGVDDVEFVQQPGPYTAMGWNIEPAGMTELLVSVATTYPHQPMMVTENGAAFAD…	https://doi.org/10.1080/10242422.2017.1395415	https://www.ncbi.nlm.nih.gov/nuccore/KY471392.1/
Chaetomella raphigera		fungi	wild	70	55	0.5	2643.19	PGDGDWAAAYKKATAALAKLSNTDKASIVTGVGWEKGPCVGNTAAVASIGLPELCYQDGPLGIRFVQNVTAFPTGIQTASTWDISLIYSRGLALGQEAKALGINVQLGPVAGPIGKIPEAGRNWEGFSPDPYLNGLAMSNTITGMQDAGVQACAKHFIGNEQETNRDTMSSNIDDRTFHELYLWPFADAIKANVASIMCSYNKFNETYACENNFLTTILKGELDFQGFVVSDWAAQHTTIGSANAGLDVAMPGDNFGDNYYLWGSNLLAAISNGTVAQSRLDDMVTRILASWYFVGQDQGYPAVTWSSWNGGLGGPNVQADHKQVARAIARDGIVLLTNKNKALPLKKPASLAIIGQDAIDNPAGINSCSDRGCDTGHLAMGWGSGTADFPYLVAPLDA…	https://doi.org/10.1186/s13068-019-1599-0	https://www.uniprot.org/uniprot/A0A068FT77
Chaetomella raphigera		fungi	wild	70	25	0.1	528.638	PGDGDWAAAYKKATAALAKLSNTDKASIVTGVGWEKGPCVGNTAAVASIGLPELCYQDGPLGIRFVQNVTAFPTGIQTASTWDISLIYSRGLALGQEAKALGINVQLGPVAGPIGKIPEAGRNWEGFSPDPYLNGLAMSNTITGMQDAGVQACAKHFIGNEQETNRDTMSSNIDDRTFHELYLWPFADAIKANVASIMCSYNKFNETYACENNFLTTILKGELDFQGFVVSDWAAQHTTIGSANAGLDVAMPGDNFGDNYYLWGSNLLAAISNGTVAQSRLDDMVTRILASWYFVGQDQGYPAVTWSSWNGGLGGPNVQADHKQVARAIARDGIVLLTNKNKALPLKKPASLAIIGQDAIDNPAGINSCSDRGCDTGHLAMGWGSGTADFPYLVAPLDA…	https://doi.org/10.1186/s13068-019-1599-0	https://www.uniprot.org/uniprot/A0A068FT77
Chaetomella raphigera		fungi	wild	70	30	0.2	1057.28	PGDGDWAAAYKKATAALAKLSNTDKASIVTGVGWEKGPCVGNTAAVASIGLPELCYQDGPLGIRFVQNVTAFPTGIQTASTWDISLIYSRGLALGQEAKALGINVQLGPVAGPIGKIPEAGRNWEGFSPDPYLNGLAMSNTITGMQDAGVQACAKHFIGNEQETNRDTMSSNIDDRTFHELYLWPFADAIKANVASIMCSYNKFNETYACENNFLTTILKGELDFQGFVVSDWAAQHTTIGSANAGLDVAMPGDNFGDNYYLWGSNLLAAISNGTVAQSRLDDMVTRILASWYFVGQDQGYPAVTWSSWNGGLGGPNVQADHKQVARAIARDGIVLLTNKNKALPLKKPASLAIIGQDAIDNPAGINSCSDRGCDTGHLAMGWGSGTADFPYLVAPLDA…	https://doi.org/10.1186/s13068-019-1599-0	https://www.uniprot.org/uniprot/A0A068FT77
Chaetomella raphigera		fungi	wild	70	35	0.25	1321.6	PGDGDWAAAYKKATAALAKLSNTDKASIVTGVGWEKGPCVGNTAAVASIGLPELCYQDGPLGIRFVQNVTAFPTGIQTASTWDISLIYSRGLALGQEAKALGINVQLGPVAGPIGKIPEAGRNWEGFSPDPYLNGLAMSNTITGMQDAGVQACAKHFIGNEQETNRDTMSSNIDDRTFHELYLWPFADAIKANVASIMCSYNKFNETYACENNFLTTILKGELDFQGFVVSDWAAQHTTIGSANAGLDVAMPGDNFGDNYYLWGSNLLAAISNGTVAQSRLDDMVTRILASWYFVGQDQGYPAVTWSSWNGGLGGPNVQADHKQVARAIARDGIVLLTNKNKALPLKKPASLAIIGQDAIDNPAGINSCSDRGCDTGHLAMGWGSGTADFPYLVAPLDA…	https://doi.org/10.1186/s13068-019-1599-0	https://www.uniprot.org/uniprot/A0A068FT77
Chaetomella raphigera		fungi	wild	70	40	0.3	1585.92	PGDGDWAAAYKKATAALAKLSNTDKASIVTGVGWEKGPCVGNTAAVASIGLPELCYQDGPLGIRFVQNVTAFPTGIQTASTWDISLIYSRGLALGQEAKALGINVQLGPVAGPIGKIPEAGRNWEGFSPDPYLNGLAMSNTITGMQDAGVQACAKHFIGNEQETNRDTMSSNIDDRTFHELYLWPFADAIKANVASIMCSYNKFNETYACENNFLTTILKGELDFQGFVVSDWAAQHTTIGSANAGLDVAMPGDNFGDNYYLWGSNLLAAISNGTVAQSRLDDMVTRILASWYFVGQDQGYPAVTWSSWNGGLGGPNVQADHKQVARAIARDGIVLLTNKNKALPLKKPASLAIIGQDAIDNPAGINSCSDRGCDTGHLAMGWGSGTADFPYLVAPLDA…	https://doi.org/10.1186/s13068-019-1599-0	https://www.uniprot.org/uniprot/A0A068FT77
Chaetomella raphigera		fungi	wild	70	45	0.35	1850.23	PGDGDWAAAYKKATAALAKLSNTDKASIVTGVGWEKGPCVGNTAAVASIGLPELCYQDGPLGIRFVQNVTAFPTGIQTASTWDISLIYSRGLALGQEAKALGINVQLGPVAGPIGKIPEAGRNWEGFSPDPYLNGLAMSNTITGMQDAGVQACAKHFIGNEQETNRDTMSSNIDDRTFHELYLWPFADAIKANVASIMCSYNKFNETYACENNFLTTILKGELDFQGFVVSDWAAQHTTIGSANAGLDVAMPGDNFGDNYYLWGSNLLAAISNGTVAQSRLDDMVTRILASWYFVGQDQGYPAVTWSSWNGGLGGPNVQADHKQVARAIARDGIVLLTNKNKALPLKKPASLAIIGQDAIDNPAGINSCSDRGCDTGHLAMGWGSGTADFPYLVAPLDA…	https://doi.org/10.1186/s13068-019-1599-0	https://www.uniprot.org/uniprot/A0A068FT77
Chaetomella raphigera		fungi	wild	70	50	0.45	2378.87	PGDGDWAAAYKKATAALAKLSNTDKASIVTGVGWEKGPCVGNTAAVASIGLPELCYQDGPLGIRFVQNVTAFPTGIQTASTWDISLIYSRGLALGQEAKALGINVQLGPVAGPIGKIPEAGRNWEGFSPDPYLNGLAMSNTITGMQDAGVQACAKHFIGNEQETNRDTMSSNIDDRTFHELYLWPFADAIKANVASIMCSYNKFNETYACENNFLTTILKGELDFQGFVVSDWAAQHTTIGSANAGLDVAMPGDNFGDNYYLWGSNLLAAISNGTVAQSRLDDMVTRILASWYFVGQDQGYPAVTWSSWNGGLGGPNVQADHKQVARAIARDGIVLLTNKNKALPLKKPASLAIIGQDAIDNPAGINSCSDRGCDTGHLAMGWGSGTADFPYLVAPLDA…	https://doi.org/10.1186/s13068-019-1599-0	https://www.uniprot.org/uniprot/A0A068FT77
Chaetomella raphigera		fungi	wild	70	60	0.7	3700.47	PGDGDWAAAYKKATAALAKLSNTDKASIVTGVGWEKGPCVGNTAAVASIGLPELCYQDGPLGIRFVQNVTAFPTGIQTASTWDISLIYSRGLALGQEAKALGINVQLGPVAGPIGKIPEAGRNWEGFSPDPYLNGLAMSNTITGMQDAGVQACAKHFIGNEQETNRDTMSSNIDDRTFHELYLWPFADAIKANVASIMCSYNKFNETYACENNFLTTILKGELDFQGFVVSDWAAQHTTIGSANAGLDVAMPGDNFGDNYYLWGSNLLAAISNGTVAQSRLDDMVTRILASWYFVGQDQGYPAVTWSSWNGGLGGPNVQADHKQVARAIARDGIVLLTNKNKALPLKKPASLAIIGQDAIDNPAGINSCSDRGCDTGHLAMGWGSGTADFPYLVAPLDA…	https://doi.org/10.1186/s13068-019-1599-0	https://www.uniprot.org/uniprot/A0A068FT77
Chaetomella raphigera		fungi	wild	70	65	0.8	4229.11	PGDGDWAAAYKKATAALAKLSNTDKASIVTGVGWEKGPCVGNTAAVASIGLPELCYQDGPLGIRFVQNVTAFPTGIQTASTWDISLIYSRGLALGQEAKALGINVQLGPVAGPIGKIPEAGRNWEGFSPDPYLNGLAMSNTITGMQDAGVQACAKHFIGNEQETNRDTMSSNIDDRTFHELYLWPFADAIKANVASIMCSYNKFNETYACENNFLTTILKGELDFQGFVVSDWAAQHTTIGSANAGLDVAMPGDNFGDNYYLWGSNLLAAISNGTVAQSRLDDMVTRILASWYFVGQDQGYPAVTWSSWNGGLGGPNVQADHKQVARAIARDGIVLLTNKNKALPLKKPASLAIIGQDAIDNPAGINSCSDRGCDTGHLAMGWGSGTADFPYLVAPLDA…	https://doi.org/10.1186/s13068-019-1599-0	https://www.uniprot.org/uniprot/A0A068FT77
Chaetomella raphigera		fungi	wild	70	70	1	5286.38	PGDGDWAAAYKKATAALAKLSNTDKASIVTGVGWEKGPCVGNTAAVASIGLPELCYQDGPLGIRFVQNVTAFPTGIQTASTWDISLIYSRGLALGQEAKALGINVQLGPVAGPIGKIPEAGRNWEGFSPDPYLNGLAMSNTITGMQDAGVQACAKHFIGNEQETNRDTMSSNIDDRTFHELYLWPFADAIKANVASIMCSYNKFNETYACENNFLTTILKGELDFQGFVVSDWAAQHTTIGSANAGLDVAMPGDNFGDNYYLWGSNLLAAISNGTVAQSRLDDMVTRILASWYFVGQDQGYPAVTWSSWNGGLGGPNVQADHKQVARAIARDGIVLLTNKNKALPLKKPASLAIIGQDAIDNPAGINSCSDRGCDTGHLAMGWGSGTADFPYLVAPLDA…	https://doi.org/10.1186/s13068-019-1599-0	https://www.uniprot.org/uniprot/A0A068FT77
Chaetomella raphigera		fungi	wild	70	80	0.7	3700.47	PGDGDWAAAYKKATAALAKLSNTDKASIVTGVGWEKGPCVGNTAAVASIGLPELCYQDGPLGIRFVQNVTAFPTGIQTASTWDISLIYSRGLALGQEAKALGINVQLGPVAGPIGKIPEAGRNWEGFSPDPYLNGLAMSNTITGMQDAGVQACAKHFIGNEQETNRDTMSSNIDDRTFHELYLWPFADAIKANVASIMCSYNKFNETYACENNFLTTILKGELDFQGFVVSDWAAQHTTIGSANAGLDVAMPGDNFGDNYYLWGSNLLAAISNGTVAQSRLDDMVTRILASWYFVGQDQGYPAVTWSSWNGGLGGPNVQADHKQVARAIARDGIVLLTNKNKALPLKKPASLAIIGQDAIDNPAGINSCSDRGCDTGHLAMGWGSGTADFPYLVAPLDA…	https://doi.org/10.1186/s13068-019-1599-0	https://www.uniprot.org/uniprot/A0A068FT77
Chaetomella raphigera		fungi	wild	70	85	0.4	2114.55	PGDGDWAAAYKKATAALAKLSNTDKASIVTGVGWEKGPCVGNTAAVASIGLPELCYQDGPLGIRFVQNVTAFPTGIQTASTWDISLIYSRGLALGQEAKALGINVQLGPVAGPIGKIPEAGRNWEGFSPDPYLNGLAMSNTITGMQDAGVQACAKHFIGNEQETNRDTMSSNIDDRTFHELYLWPFADAIKANVASIMCSYNKFNETYACENNFLTTILKGELDFQGFVVSDWAAQHTTIGSANAGLDVAMPGDNFGDNYYLWGSNLLAAISNGTVAQSRLDDMVTRILASWYFVGQDQGYPAVTWSSWNGGLGGPNVQADHKQVARAIARDGIVLLTNKNKALPLKKPASLAIIGQDAIDNPAGINSCSDRGCDTGHLAMGWGSGTADFPYLVAPLDA…	https://doi.org/10.1186/s13068-019-1599-0	https://www.uniprot.org/uniprot/A0A068FT77
Clavispora sp.		fungi	wild	55	55	1	7.78148	MADIDVEKVLSELTLAEKIGLTAGVDFWHTYKVERLGVPTLRLSDGPNGVRGTKFVNGAPSACFPCGTGLASTFNKDLLYKAGRLMADEAKHKSAHVILGPTTNMQRGPLGGRGFESFSEDPHLAGMASASIVKGMQDNDIAATIKHFVCNDLEHERNSSDAIVTERALREIYLEPFRLAVKYADPKSFMTAYNKVNGEHVSQSHRILEQILREEWNWDGLVMSDWYGAYTAKESLTNGLDLEMPGPSGMRTVQNISHMVNSRELNIKYLDERVRNVLKLVKWCARSKLEERGPETTENNTPETRALLNKIASELVVLLKNNDSVLPLKKEESIAVIGPNAKFAAYCGGGSASLLSYYTTTPYDAIKEKLGHEPKYAVGCYAHQMLPGFSLSPYTKNPV…	https://doi.org/10.1371/journal.pone.0151293	https://www.uniprot.org/uniprotkb/A0A141S029
Clavispora sp.		fungi	wild	55	30	0.3	2.33444	MADIDVEKVLSELTLAEKIGLTAGVDFWHTYKVERLGVPTLRLSDGPNGVRGTKFVNGAPSACFPCGTGLASTFNKDLLYKAGRLMADEAKHKSAHVILGPTTNMQRGPLGGRGFESFSEDPHLAGMASASIVKGMQDNDIAATIKHFVCNDLEHERNSSDAIVTERALREIYLEPFRLAVKYADPKSFMTAYNKVNGEHVSQSHRILEQILREEWNWDGLVMSDWYGAYTAKESLTNGLDLEMPGPSGMRTVQNISHMVNSRELNIKYLDERVRNVLKLVKWCARSKLEERGPETTENNTPETRALLNKIASELVVLLKNNDSVLPLKKEESIAVIGPNAKFAAYCGGGSASLLSYYTTTPYDAIKEKLGHEPKYAVGCYAHQMLPGFSLSPYTKNPV…	https://doi.org/10.1371/journal.pone.0151293	https://www.uniprot.org/uniprotkb/A0A141S029
Clavispora sp.		fungi	wild	55	35	0.4	3.11259	MADIDVEKVLSELTLAEKIGLTAGVDFWHTYKVERLGVPTLRLSDGPNGVRGTKFVNGAPSACFPCGTGLASTFNKDLLYKAGRLMADEAKHKSAHVILGPTTNMQRGPLGGRGFESFSEDPHLAGMASASIVKGMQDNDIAATIKHFVCNDLEHERNSSDAIVTERALREIYLEPFRLAVKYADPKSFMTAYNKVNGEHVSQSHRILEQILREEWNWDGLVMSDWYGAYTAKESLTNGLDLEMPGPSGMRTVQNISHMVNSRELNIKYLDERVRNVLKLVKWCARSKLEERGPETTENNTPETRALLNKIASELVVLLKNNDSVLPLKKEESIAVIGPNAKFAAYCGGGSASLLSYYTTTPYDAIKEKLGHEPKYAVGCYAHQMLPGFSLSPYTKNPV…	https://doi.org/10.1371/journal.pone.0151293	https://www.uniprot.org/uniprotkb/A0A141S029
Clavispora sp.		fungi	wild	55	40	0.55	4.27981	MADIDVEKVLSELTLAEKIGLTAGVDFWHTYKVERLGVPTLRLSDGPNGVRGTKFVNGAPSACFPCGTGLASTFNKDLLYKAGRLMADEAKHKSAHVILGPTTNMQRGPLGGRGFESFSEDPHLAGMASASIVKGMQDNDIAATIKHFVCNDLEHERNSSDAIVTERALREIYLEPFRLAVKYADPKSFMTAYNKVNGEHVSQSHRILEQILREEWNWDGLVMSDWYGAYTAKESLTNGLDLEMPGPSGMRTVQNISHMVNSRELNIKYLDERVRNVLKLVKWCARSKLEERGPETTENNTPETRALLNKIASELVVLLKNNDSVLPLKKEESIAVIGPNAKFAAYCGGGSASLLSYYTTTPYDAIKEKLGHEPKYAVGCYAHQMLPGFSLSPYTKNPV…	https://doi.org/10.1371/journal.pone.0151293	https://www.uniprot.org/uniprotkb/A0A141S029
Clavispora sp.		fungi	wild	55	45	0.625	4.86343	MADIDVEKVLSELTLAEKIGLTAGVDFWHTYKVERLGVPTLRLSDGPNGVRGTKFVNGAPSACFPCGTGLASTFNKDLLYKAGRLMADEAKHKSAHVILGPTTNMQRGPLGGRGFESFSEDPHLAGMASASIVKGMQDNDIAATIKHFVCNDLEHERNSSDAIVTERALREIYLEPFRLAVKYADPKSFMTAYNKVNGEHVSQSHRILEQILREEWNWDGLVMSDWYGAYTAKESLTNGLDLEMPGPSGMRTVQNISHMVNSRELNIKYLDERVRNVLKLVKWCARSKLEERGPETTENNTPETRALLNKIASELVVLLKNNDSVLPLKKEESIAVIGPNAKFAAYCGGGSASLLSYYTTTPYDAIKEKLGHEPKYAVGCYAHQMLPGFSLSPYTKNPV…	https://doi.org/10.1371/journal.pone.0151293	https://www.uniprot.org/uniprotkb/A0A141S029
Clavispora sp.		fungi	wild	55	50	0.75	5.83611	MADIDVEKVLSELTLAEKIGLTAGVDFWHTYKVERLGVPTLRLSDGPNGVRGTKFVNGAPSACFPCGTGLASTFNKDLLYKAGRLMADEAKHKSAHVILGPTTNMQRGPLGGRGFESFSEDPHLAGMASASIVKGMQDNDIAATIKHFVCNDLEHERNSSDAIVTERALREIYLEPFRLAVKYADPKSFMTAYNKVNGEHVSQSHRILEQILREEWNWDGLVMSDWYGAYTAKESLTNGLDLEMPGPSGMRTVQNISHMVNSRELNIKYLDERVRNVLKLVKWCARSKLEERGPETTENNTPETRALLNKIASELVVLLKNNDSVLPLKKEESIAVIGPNAKFAAYCGGGSASLLSYYTTTPYDAIKEKLGHEPKYAVGCYAHQMLPGFSLSPYTKNPV…	https://doi.org/10.1371/journal.pone.0151293	https://www.uniprot.org/uniprotkb/A0A141S029
Clavispora sp.		fungi	wild	55	60	0.9	7.00333	MADIDVEKVLSELTLAEKIGLTAGVDFWHTYKVERLGVPTLRLSDGPNGVRGTKFVNGAPSACFPCGTGLASTFNKDLLYKAGRLMADEAKHKSAHVILGPTTNMQRGPLGGRGFESFSEDPHLAGMASASIVKGMQDNDIAATIKHFVCNDLEHERNSSDAIVTERALREIYLEPFRLAVKYADPKSFMTAYNKVNGEHVSQSHRILEQILREEWNWDGLVMSDWYGAYTAKESLTNGLDLEMPGPSGMRTVQNISHMVNSRELNIKYLDERVRNVLKLVKWCARSKLEERGPETTENNTPETRALLNKIASELVVLLKNNDSVLPLKKEESIAVIGPNAKFAAYCGGGSASLLSYYTTTPYDAIKEKLGHEPKYAVGCYAHQMLPGFSLSPYTKNPV…	https://doi.org/10.1371/journal.pone.0151293	https://www.uniprot.org/uniprotkb/A0A141S029
Clavispora sp.		fungi	wild	55	65	0.875	6.8088	MADIDVEKVLSELTLAEKIGLTAGVDFWHTYKVERLGVPTLRLSDGPNGVRGTKFVNGAPSACFPCGTGLASTFNKDLLYKAGRLMADEAKHKSAHVILGPTTNMQRGPLGGRGFESFSEDPHLAGMASASIVKGMQDNDIAATIKHFVCNDLEHERNSSDAIVTERALREIYLEPFRLAVKYADPKSFMTAYNKVNGEHVSQSHRILEQILREEWNWDGLVMSDWYGAYTAKESLTNGLDLEMPGPSGMRTVQNISHMVNSRELNIKYLDERVRNVLKLVKWCARSKLEERGPETTENNTPETRALLNKIASELVVLLKNNDSVLPLKKEESIAVIGPNAKFAAYCGGGSASLLSYYTTTPYDAIKEKLGHEPKYAVGCYAHQMLPGFSLSPYTKNPV…	https://doi.org/10.1371/journal.pone.0151293	https://www.uniprot.org/uniprotkb/A0A141S029
Clavispora sp.		fungi	wild	55	70	0.8	6.22519	MADIDVEKVLSELTLAEKIGLTAGVDFWHTYKVERLGVPTLRLSDGPNGVRGTKFVNGAPSACFPCGTGLASTFNKDLLYKAGRLMADEAKHKSAHVILGPTTNMQRGPLGGRGFESFSEDPHLAGMASASIVKGMQDNDIAATIKHFVCNDLEHERNSSDAIVTERALREIYLEPFRLAVKYADPKSFMTAYNKVNGEHVSQSHRILEQILREEWNWDGLVMSDWYGAYTAKESLTNGLDLEMPGPSGMRTVQNISHMVNSRELNIKYLDERVRNVLKLVKWCARSKLEERGPETTENNTPETRALLNKIASELVVLLKNNDSVLPLKKEESIAVIGPNAKFAAYCGGGSASLLSYYTTTPYDAIKEKLGHEPKYAVGCYAHQMLPGFSLSPYTKNPV…	https://doi.org/10.1371/journal.pone.0151293	https://www.uniprot.org/uniprotkb/A0A141S029
Clavispora sp.		fungi	wild	55	75	0.65	5.05796	MADIDVEKVLSELTLAEKIGLTAGVDFWHTYKVERLGVPTLRLSDGPNGVRGTKFVNGAPSACFPCGTGLASTFNKDLLYKAGRLMADEAKHKSAHVILGPTTNMQRGPLGGRGFESFSEDPHLAGMASASIVKGMQDNDIAATIKHFVCNDLEHERNSSDAIVTERALREIYLEPFRLAVKYADPKSFMTAYNKVNGEHVSQSHRILEQILREEWNWDGLVMSDWYGAYTAKESLTNGLDLEMPGPSGMRTVQNISHMVNSRELNIKYLDERVRNVLKLVKWCARSKLEERGPETTENNTPETRALLNKIASELVVLLKNNDSVLPLKKEESIAVIGPNAKFAAYCGGGSASLLSYYTTTPYDAIKEKLGHEPKYAVGCYAHQMLPGFSLSPYTKNPV…	https://doi.org/10.1371/journal.pone.0151293	https://www.uniprot.org/uniprotkb/A0A141S029
Clavispora sp.		fungi	wild	55	80	0.5	3.89074	MADIDVEKVLSELTLAEKIGLTAGVDFWHTYKVERLGVPTLRLSDGPNGVRGTKFVNGAPSACFPCGTGLASTFNKDLLYKAGRLMADEAKHKSAHVILGPTTNMQRGPLGGRGFESFSEDPHLAGMASASIVKGMQDNDIAATIKHFVCNDLEHERNSSDAIVTERALREIYLEPFRLAVKYADPKSFMTAYNKVNGEHVSQSHRILEQILREEWNWDGLVMSDWYGAYTAKESLTNGLDLEMPGPSGMRTVQNISHMVNSRELNIKYLDERVRNVLKLVKWCARSKLEERGPETTENNTPETRALLNKIASELVVLLKNNDSVLPLKKEESIAVIGPNAKFAAYCGGGSASLLSYYTTTPYDAIKEKLGHEPKYAVGCYAHQMLPGFSLSPYTKNPV…	https://doi.org/10.1371/journal.pone.0151293	https://www.uniprot.org/uniprotkb/A0A141S029
Clavispora sp.		fungi	wild	50	50	1	114.144	MTILEKVNLTTGTGFASGPCSGNTGSVPRLGIPSFCLQDGPNGVHATDFVTHYPSGLATGSTFNKALMYLKGKAIGREFRGKNVHMALAPVVGPIGLKAQGGRNWESFGADPYLQGVGGGQMVKGMQEEGVVAVVKHFIANEQEYFRQEGEHPADIVASISSDIDERTLHEVFMWPFADVVRAGCGGIVCSFNRVNGTYSCENSYLLGKMLKEELGFQGFVVSDWGAQHSGVNSALAGLDMSMPGDIYDEWLEGKSFWGSSLTKAVYNNSVSQERLDDMASRILAPFFASAGLYLPMENEVPNFSSWTLDTYGPQFPIQKTGPIVQQNKHVDVRSTFGDDIALGLAREAIILLKNEGNSLPIRKNIRKMLVAGLGAGQDPDGLNCRDGTCSNGFLTSGW…	https://doi.org/10.1371/journal.pone.0151293	https://www.uniprot.org/uniprotkb/A0A141S029
Clavispora sp.		fungi	wild	50	30	0.5625	64.2059	MTILEKVNLTTGTGFASGPCSGNTGSVPRLGIPSFCLQDGPNGVHATDFVTHYPSGLATGSTFNKALMYLKGKAIGREFRGKNVHMALAPVVGPIGLKAQGGRNWESFGADPYLQGVGGGQMVKGMQEEGVVAVVKHFIANEQEYFRQEGEHPADIVASISSDIDERTLHEVFMWPFADVVRAGCGGIVCSFNRVNGTYSCENSYLLGKMLKEELGFQGFVVSDWGAQHSGVNSALAGLDMSMPGDIYDEWLEGKSFWGSSLTKAVYNNSVSQERLDDMASRILAPFFASAGLYLPMENEVPNFSSWTLDTYGPQFPIQKTGPIVQQNKHVDVRSTFGDDIALGLAREAIILLKNEGNSLPIRKNIRKMLVAGLGAGQDPDGLNCRDGTCSNGFLTSGW…	https://doi.org/10.1371/journal.pone.0151293	https://www.uniprot.org/uniprotkb/A0A141S029
Clavispora sp.		fungi	wild	50	35	0.75	85.6078	MTILEKVNLTTGTGFASGPCSGNTGSVPRLGIPSFCLQDGPNGVHATDFVTHYPSGLATGSTFNKALMYLKGKAIGREFRGKNVHMALAPVVGPIGLKAQGGRNWESFGADPYLQGVGGGQMVKGMQEEGVVAVVKHFIANEQEYFRQEGEHPADIVASISSDIDERTLHEVFMWPFADVVRAGCGGIVCSFNRVNGTYSCENSYLLGKMLKEELGFQGFVVSDWGAQHSGVNSALAGLDMSMPGDIYDEWLEGKSFWGSSLTKAVYNNSVSQERLDDMASRILAPFFASAGLYLPMENEVPNFSSWTLDTYGPQFPIQKTGPIVQQNKHVDVRSTFGDDIALGLAREAIILLKNEGNSLPIRKNIRKMLVAGLGAGQDPDGLNCRDGTCSNGFLTSGW…	https://doi.org/10.1371/journal.pone.0151293	https://www.uniprot.org/uniprotkb/A0A141S029
Clavispora sp.		fungi	wild	50	40	0.9	102.729	MTILEKVNLTTGTGFASGPCSGNTGSVPRLGIPSFCLQDGPNGVHATDFVTHYPSGLATGSTFNKALMYLKGKAIGREFRGKNVHMALAPVVGPIGLKAQGGRNWESFGADPYLQGVGGGQMVKGMQEEGVVAVVKHFIANEQEYFRQEGEHPADIVASISSDIDERTLHEVFMWPFADVVRAGCGGIVCSFNRVNGTYSCENSYLLGKMLKEELGFQGFVVSDWGAQHSGVNSALAGLDMSMPGDIYDEWLEGKSFWGSSLTKAVYNNSVSQERLDDMASRILAPFFASAGLYLPMENEVPNFSSWTLDTYGPQFPIQKTGPIVQQNKHVDVRSTFGDDIALGLAREAIILLKNEGNSLPIRKNIRKMLVAGLGAGQDPDGLNCRDGTCSNGFLTSGW…	https://doi.org/10.1371/journal.pone.0151293	https://www.uniprot.org/uniprotkb/A0A141S029
Clavispora sp.		fungi	wild	50	45	0.9375	107.01	MTILEKVNLTTGTGFASGPCSGNTGSVPRLGIPSFCLQDGPNGVHATDFVTHYPSGLATGSTFNKALMYLKGKAIGREFRGKNVHMALAPVVGPIGLKAQGGRNWESFGADPYLQGVGGGQMVKGMQEEGVVAVVKHFIANEQEYFRQEGEHPADIVASISSDIDERTLHEVFMWPFADVVRAGCGGIVCSFNRVNGTYSCENSYLLGKMLKEELGFQGFVVSDWGAQHSGVNSALAGLDMSMPGDIYDEWLEGKSFWGSSLTKAVYNNSVSQERLDDMASRILAPFFASAGLYLPMENEVPNFSSWTLDTYGPQFPIQKTGPIVQQNKHVDVRSTFGDDIALGLAREAIILLKNEGNSLPIRKNIRKMLVAGLGAGQDPDGLNCRDGTCSNGFLTSGW…	https://doi.org/10.1371/journal.pone.0151293	https://www.uniprot.org/uniprotkb/A0A141S029
Clavispora sp.		fungi	wild	50	55	0.9	102.729	MTILEKVNLTTGTGFASGPCSGNTGSVPRLGIPSFCLQDGPNGVHATDFVTHYPSGLATGSTFNKALMYLKGKAIGREFRGKNVHMALAPVVGPIGLKAQGGRNWESFGADPYLQGVGGGQMVKGMQEEGVVAVVKHFIANEQEYFRQEGEHPADIVASISSDIDERTLHEVFMWPFADVVRAGCGGIVCSFNRVNGTYSCENSYLLGKMLKEELGFQGFVVSDWGAQHSGVNSALAGLDMSMPGDIYDEWLEGKSFWGSSLTKAVYNNSVSQERLDDMASRILAPFFASAGLYLPMENEVPNFSSWTLDTYGPQFPIQKTGPIVQQNKHVDVRSTFGDDIALGLAREAIILLKNEGNSLPIRKNIRKMLVAGLGAGQDPDGLNCRDGTCSNGFLTSGW…	https://doi.org/10.1371/journal.pone.0151293	https://www.uniprot.org/uniprotkb/A0A141S029
Clavispora sp.		fungi	wild	50	60	0.875	99.8758	MTILEKVNLTTGTGFASGPCSGNTGSVPRLGIPSFCLQDGPNGVHATDFVTHYPSGLATGSTFNKALMYLKGKAIGREFRGKNVHMALAPVVGPIGLKAQGGRNWESFGADPYLQGVGGGQMVKGMQEEGVVAVVKHFIANEQEYFRQEGEHPADIVASISSDIDERTLHEVFMWPFADVVRAGCGGIVCSFNRVNGTYSCENSYLLGKMLKEELGFQGFVVSDWGAQHSGVNSALAGLDMSMPGDIYDEWLEGKSFWGSSLTKAVYNNSVSQERLDDMASRILAPFFASAGLYLPMENEVPNFSSWTLDTYGPQFPIQKTGPIVQQNKHVDVRSTFGDDIALGLAREAIILLKNEGNSLPIRKNIRKMLVAGLGAGQDPDGLNCRDGTCSNGFLTSGW…	https://doi.org/10.1371/journal.pone.0151293	https://www.uniprot.org/uniprotkb/A0A141S029
Clavispora sp.		fungi	wild	50	65	0.8125	92.7418	MTILEKVNLTTGTGFASGPCSGNTGSVPRLGIPSFCLQDGPNGVHATDFVTHYPSGLATGSTFNKALMYLKGKAIGREFRGKNVHMALAPVVGPIGLKAQGGRNWESFGADPYLQGVGGGQMVKGMQEEGVVAVVKHFIANEQEYFRQEGEHPADIVASISSDIDERTLHEVFMWPFADVVRAGCGGIVCSFNRVNGTYSCENSYLLGKMLKEELGFQGFVVSDWGAQHSGVNSALAGLDMSMPGDIYDEWLEGKSFWGSSLTKAVYNNSVSQERLDDMASRILAPFFASAGLYLPMENEVPNFSSWTLDTYGPQFPIQKTGPIVQQNKHVDVRSTFGDDIALGLAREAIILLKNEGNSLPIRKNIRKMLVAGLGAGQDPDGLNCRDGTCSNGFLTSGW…	https://doi.org/10.1371/journal.pone.0151293	https://www.uniprot.org/uniprotkb/A0A141S029
Clavispora sp.		fungi	wild	50	70	0.4375	49.9379	MTILEKVNLTTGTGFASGPCSGNTGSVPRLGIPSFCLQDGPNGVHATDFVTHYPSGLATGSTFNKALMYLKGKAIGREFRGKNVHMALAPVVGPIGLKAQGGRNWESFGADPYLQGVGGGQMVKGMQEEGVVAVVKHFIANEQEYFRQEGEHPADIVASISSDIDERTLHEVFMWPFADVVRAGCGGIVCSFNRVNGTYSCENSYLLGKMLKEELGFQGFVVSDWGAQHSGVNSALAGLDMSMPGDIYDEWLEGKSFWGSSLTKAVYNNSVSQERLDDMASRILAPFFASAGLYLPMENEVPNFSSWTLDTYGPQFPIQKTGPIVQQNKHVDVRSTFGDDIALGLAREAIILLKNEGNSLPIRKNIRKMLVAGLGAGQDPDGLNCRDGTCSNGFLTSGW…	https://doi.org/10.1371/journal.pone.0151293	https://www.uniprot.org/uniprotkb/A0A141S029
Clavispora sp.		fungi	wild	50	75	0.1875	21.402	MTILEKVNLTTGTGFASGPCSGNTGSVPRLGIPSFCLQDGPNGVHATDFVTHYPSGLATGSTFNKALMYLKGKAIGREFRGKNVHMALAPVVGPIGLKAQGGRNWESFGADPYLQGVGGGQMVKGMQEEGVVAVVKHFIANEQEYFRQEGEHPADIVASISSDIDERTLHEVFMWPFADVVRAGCGGIVCSFNRVNGTYSCENSYLLGKMLKEELGFQGFVVSDWGAQHSGVNSALAGLDMSMPGDIYDEWLEGKSFWGSSLTKAVYNNSVSQERLDDMASRILAPFFASAGLYLPMENEVPNFSSWTLDTYGPQFPIQKTGPIVQQNKHVDVRSTFGDDIALGLAREAIILLKNEGNSLPIRKNIRKMLVAGLGAGQDPDGLNCRDGTCSNGFLTSGW…	https://doi.org/10.1371/journal.pone.0151293	https://www.uniprot.org/uniprotkb/A0A141S029
Clavispora sp.		fungi	wild	50	80	0.0625	7.13398	MTILEKVNLTTGTGFASGPCSGNTGSVPRLGIPSFCLQDGPNGVHATDFVTHYPSGLATGSTFNKALMYLKGKAIGREFRGKNVHMALAPVVGPIGLKAQGGRNWESFGADPYLQGVGGGQMVKGMQEEGVVAVVKHFIANEQEYFRQEGEHPADIVASISSDIDERTLHEVFMWPFADVVRAGCGGIVCSFNRVNGTYSCENSYLLGKMLKEELGFQGFVVSDWGAQHSGVNSALAGLDMSMPGDIYDEWLEGKSFWGSSLTKAVYNNSVSQERLDDMASRILAPFFASAGLYLPMENEVPNFSSWTLDTYGPQFPIQKTGPIVQQNKHVDVRSTFGDDIALGLAREAIILLKNEGNSLPIRKNIRKMLVAGLGAGQDPDGLNCRDGTCSNGFLTSGW…	https://doi.org/10.1371/journal.pone.0151293	https://www.uniprot.org/uniprotkb/A0A141S029
Compost metagenome		metagenome	wild	75	75	1	30.6	MAGERFPADFVWGAATAAYQIEGAVREDGRGVSIWDTFSHTPGKIADGTTGDVACDSYHRYGEDIGLLNALGMNAYRFSIAWPRIVPLGAGPINQAGLDHYSRMVDALLGAGLQPFVTLYHWDLPQPLEDRLGWGSRATATVFAEYADIVVRQLGDRVTHWATLNEPWCSAMLGYYLGVHAPGHTDLKRGLEASHNLLLGHGLAVQAMRAAAPQPLQIGIVLNLTPTYPASDSPEDVAAARRFDGFVNRWFLDPLAGRGYPQDMLDYYGAAAPQANPEDLTQIAAPLDWLGVNYYERMRAVDAPDASLPQAQRLDDPDLPHTADREVYPEGLYDILLRLHNDYPFRPLYITENGCALHDEIAEDGGIHDGQRQAFFEAHLAQLQRALAAGVPLKGYFAW…	https://doi.org/10.1074/jbc.M113.471342	https://www.ncbi.nlm.nih.gov/nuccore/HV538882.1/
Compost metagenome		metagenome	wild	75	20	0.22	6.732	MAGERFPADFVWGAATAAYQIEGAVREDGRGVSIWDTFSHTPGKIADGTTGDVACDSYHRYGEDIGLLNALGMNAYRFSIAWPRIVPLGAGPINQAGLDHYSRMVDALLGAGLQPFVTLYHWDLPQPLEDRLGWGSRATATVFAEYADIVVRQLGDRVTHWATLNEPWCSAMLGYYLGVHAPGHTDLKRGLEASHNLLLGHGLAVQAMRAAAPQPLQIGIVLNLTPTYPASDSPEDVAAARRFDGFVNRWFLDPLAGRGYPQDMLDYYGAAAPQANPEDLTQIAAPLDWLGVNYYERMRAVDAPDASLPQAQRLDDPDLPHTADREVYPEGLYDILLRLHNDYPFRPLYITENGCALHDEIAEDGGIHDGQRQAFFEAHLAQLQRALAAGVPLKGYFAW…	https://doi.org/10.1074/jbc.M113.471342	https://www.ncbi.nlm.nih.gov/nuccore/HV538882.1/
Compost metagenome		metagenome	wild	75	25	0.25	7.65	MAGERFPADFVWGAATAAYQIEGAVREDGRGVSIWDTFSHTPGKIADGTTGDVACDSYHRYGEDIGLLNALGMNAYRFSIAWPRIVPLGAGPINQAGLDHYSRMVDALLGAGLQPFVTLYHWDLPQPLEDRLGWGSRATATVFAEYADIVVRQLGDRVTHWATLNEPWCSAMLGYYLGVHAPGHTDLKRGLEASHNLLLGHGLAVQAMRAAAPQPLQIGIVLNLTPTYPASDSPEDVAAARRFDGFVNRWFLDPLAGRGYPQDMLDYYGAAAPQANPEDLTQIAAPLDWLGVNYYERMRAVDAPDASLPQAQRLDDPDLPHTADREVYPEGLYDILLRLHNDYPFRPLYITENGCALHDEIAEDGGIHDGQRQAFFEAHLAQLQRALAAGVPLKGYFAW…	https://doi.org/10.1074/jbc.M113.471342	https://www.ncbi.nlm.nih.gov/nuccore/HV538882.1/
Compost metagenome		metagenome	wild	75	30	0.26	7.956	MAGERFPADFVWGAATAAYQIEGAVREDGRGVSIWDTFSHTPGKIADGTTGDVACDSYHRYGEDIGLLNALGMNAYRFSIAWPRIVPLGAGPINQAGLDHYSRMVDALLGAGLQPFVTLYHWDLPQPLEDRLGWGSRATATVFAEYADIVVRQLGDRVTHWATLNEPWCSAMLGYYLGVHAPGHTDLKRGLEASHNLLLGHGLAVQAMRAAAPQPLQIGIVLNLTPTYPASDSPEDVAAARRFDGFVNRWFLDPLAGRGYPQDMLDYYGAAAPQANPEDLTQIAAPLDWLGVNYYERMRAVDAPDASLPQAQRLDDPDLPHTADREVYPEGLYDILLRLHNDYPFRPLYITENGCALHDEIAEDGGIHDGQRQAFFEAHLAQLQRALAAGVPLKGYFAW…	https://doi.org/10.1074/jbc.M113.471342	https://www.ncbi.nlm.nih.gov/nuccore/HV538882.1/
Compost metagenome		metagenome	wild	75	35	0.3	9.18	MAGERFPADFVWGAATAAYQIEGAVREDGRGVSIWDTFSHTPGKIADGTTGDVACDSYHRYGEDIGLLNALGMNAYRFSIAWPRIVPLGAGPINQAGLDHYSRMVDALLGAGLQPFVTLYHWDLPQPLEDRLGWGSRATATVFAEYADIVVRQLGDRVTHWATLNEPWCSAMLGYYLGVHAPGHTDLKRGLEASHNLLLGHGLAVQAMRAAAPQPLQIGIVLNLTPTYPASDSPEDVAAARRFDGFVNRWFLDPLAGRGYPQDMLDYYGAAAPQANPEDLTQIAAPLDWLGVNYYERMRAVDAPDASLPQAQRLDDPDLPHTADREVYPEGLYDILLRLHNDYPFRPLYITENGCALHDEIAEDGGIHDGQRQAFFEAHLAQLQRALAAGVPLKGYFAW…	https://doi.org/10.1074/jbc.M113.471342	https://www.ncbi.nlm.nih.gov/nuccore/HV538882.1/
Compost metagenome		metagenome	wild	75	40	0.4	12.24	MAGERFPADFVWGAATAAYQIEGAVREDGRGVSIWDTFSHTPGKIADGTTGDVACDSYHRYGEDIGLLNALGMNAYRFSIAWPRIVPLGAGPINQAGLDHYSRMVDALLGAGLQPFVTLYHWDLPQPLEDRLGWGSRATATVFAEYADIVVRQLGDRVTHWATLNEPWCSAMLGYYLGVHAPGHTDLKRGLEASHNLLLGHGLAVQAMRAAAPQPLQIGIVLNLTPTYPASDSPEDVAAARRFDGFVNRWFLDPLAGRGYPQDMLDYYGAAAPQANPEDLTQIAAPLDWLGVNYYERMRAVDAPDASLPQAQRLDDPDLPHTADREVYPEGLYDILLRLHNDYPFRPLYITENGCALHDEIAEDGGIHDGQRQAFFEAHLAQLQRALAAGVPLKGYFAW…	https://doi.org/10.1074/jbc.M113.471342	https://www.ncbi.nlm.nih.gov/nuccore/HV538882.1/
Compost metagenome		metagenome	wild	75	45	0.5	15.3	MAGERFPADFVWGAATAAYQIEGAVREDGRGVSIWDTFSHTPGKIADGTTGDVACDSYHRYGEDIGLLNALGMNAYRFSIAWPRIVPLGAGPINQAGLDHYSRMVDALLGAGLQPFVTLYHWDLPQPLEDRLGWGSRATATVFAEYADIVVRQLGDRVTHWATLNEPWCSAMLGYYLGVHAPGHTDLKRGLEASHNLLLGHGLAVQAMRAAAPQPLQIGIVLNLTPTYPASDSPEDVAAARRFDGFVNRWFLDPLAGRGYPQDMLDYYGAAAPQANPEDLTQIAAPLDWLGVNYYERMRAVDAPDASLPQAQRLDDPDLPHTADREVYPEGLYDILLRLHNDYPFRPLYITENGCALHDEIAEDGGIHDGQRQAFFEAHLAQLQRALAAGVPLKGYFAW…	https://doi.org/10.1074/jbc.M113.471342	https://www.ncbi.nlm.nih.gov/nuccore/HV538882.1/
Compost metagenome		metagenome	wild	75	50	0.53	16.218	MAGERFPADFVWGAATAAYQIEGAVREDGRGVSIWDTFSHTPGKIADGTTGDVACDSYHRYGEDIGLLNALGMNAYRFSIAWPRIVPLGAGPINQAGLDHYSRMVDALLGAGLQPFVTLYHWDLPQPLEDRLGWGSRATATVFAEYADIVVRQLGDRVTHWATLNEPWCSAMLGYYLGVHAPGHTDLKRGLEASHNLLLGHGLAVQAMRAAAPQPLQIGIVLNLTPTYPASDSPEDVAAARRFDGFVNRWFLDPLAGRGYPQDMLDYYGAAAPQANPEDLTQIAAPLDWLGVNYYERMRAVDAPDASLPQAQRLDDPDLPHTADREVYPEGLYDILLRLHNDYPFRPLYITENGCALHDEIAEDGGIHDGQRQAFFEAHLAQLQRALAAGVPLKGYFAW…	https://doi.org/10.1074/jbc.M113.471342	https://www.ncbi.nlm.nih.gov/nuccore/HV538882.1/
Compost metagenome		metagenome	wild	75	55	0.6	18.36	MAGERFPADFVWGAATAAYQIEGAVREDGRGVSIWDTFSHTPGKIADGTTGDVACDSYHRYGEDIGLLNALGMNAYRFSIAWPRIVPLGAGPINQAGLDHYSRMVDALLGAGLQPFVTLYHWDLPQPLEDRLGWGSRATATVFAEYADIVVRQLGDRVTHWATLNEPWCSAMLGYYLGVHAPGHTDLKRGLEASHNLLLGHGLAVQAMRAAAPQPLQIGIVLNLTPTYPASDSPEDVAAARRFDGFVNRWFLDPLAGRGYPQDMLDYYGAAAPQANPEDLTQIAAPLDWLGVNYYERMRAVDAPDASLPQAQRLDDPDLPHTADREVYPEGLYDILLRLHNDYPFRPLYITENGCALHDEIAEDGGIHDGQRQAFFEAHLAQLQRALAAGVPLKGYFAW…	https://doi.org/10.1074/jbc.M113.471342	https://www.ncbi.nlm.nih.gov/nuccore/HV538882.1/
Compost metagenome		metagenome	wild	75	60	0.75	22.95	MAGERFPADFVWGAATAAYQIEGAVREDGRGVSIWDTFSHTPGKIADGTTGDVACDSYHRYGEDIGLLNALGMNAYRFSIAWPRIVPLGAGPINQAGLDHYSRMVDALLGAGLQPFVTLYHWDLPQPLEDRLGWGSRATATVFAEYADIVVRQLGDRVTHWATLNEPWCSAMLGYYLGVHAPGHTDLKRGLEASHNLLLGHGLAVQAMRAAAPQPLQIGIVLNLTPTYPASDSPEDVAAARRFDGFVNRWFLDPLAGRGYPQDMLDYYGAAAPQANPEDLTQIAAPLDWLGVNYYERMRAVDAPDASLPQAQRLDDPDLPHTADREVYPEGLYDILLRLHNDYPFRPLYITENGCALHDEIAEDGGIHDGQRQAFFEAHLAQLQRALAAGVPLKGYFAW…	https://doi.org/10.1074/jbc.M113.471342	https://www.ncbi.nlm.nih.gov/nuccore/HV538882.1/
Compost metagenome		metagenome	wild	75	65	0.76	23.256	MAGERFPADFVWGAATAAYQIEGAVREDGRGVSIWDTFSHTPGKIADGTTGDVACDSYHRYGEDIGLLNALGMNAYRFSIAWPRIVPLGAGPINQAGLDHYSRMVDALLGAGLQPFVTLYHWDLPQPLEDRLGWGSRATATVFAEYADIVVRQLGDRVTHWATLNEPWCSAMLGYYLGVHAPGHTDLKRGLEASHNLLLGHGLAVQAMRAAAPQPLQIGIVLNLTPTYPASDSPEDVAAARRFDGFVNRWFLDPLAGRGYPQDMLDYYGAAAPQANPEDLTQIAAPLDWLGVNYYERMRAVDAPDASLPQAQRLDDPDLPHTADREVYPEGLYDILLRLHNDYPFRPLYITENGCALHDEIAEDGGIHDGQRQAFFEAHLAQLQRALAAGVPLKGYFAW…	https://doi.org/10.1074/jbc.M113.471342	https://www.ncbi.nlm.nih.gov/nuccore/HV538882.1/
Compost metagenome		metagenome	wild	75	80	0.6	18.36	MAGERFPADFVWGAATAAYQIEGAVREDGRGVSIWDTFSHTPGKIADGTTGDVACDSYHRYGEDIGLLNALGMNAYRFSIAWPRIVPLGAGPINQAGLDHYSRMVDALLGAGLQPFVTLYHWDLPQPLEDRLGWGSRATATVFAEYADIVVRQLGDRVTHWATLNEPWCSAMLGYYLGVHAPGHTDLKRGLEASHNLLLGHGLAVQAMRAAAPQPLQIGIVLNLTPTYPASDSPEDVAAARRFDGFVNRWFLDPLAGRGYPQDMLDYYGAAAPQANPEDLTQIAAPLDWLGVNYYERMRAVDAPDASLPQAQRLDDPDLPHTADREVYPEGLYDILLRLHNDYPFRPLYITENGCALHDEIAEDGGIHDGQRQAFFEAHLAQLQRALAAGVPLKGYFAW…	https://doi.org/10.1074/jbc.M113.471342	https://www.ncbi.nlm.nih.gov/nuccore/HV538882.1/
Compost metagenome		metagenome	wild	75	85	0.25	7.65	MAGERFPADFVWGAATAAYQIEGAVREDGRGVSIWDTFSHTPGKIADGTTGDVACDSYHRYGEDIGLLNALGMNAYRFSIAWPRIVPLGAGPINQAGLDHYSRMVDALLGAGLQPFVTLYHWDLPQPLEDRLGWGSRATATVFAEYADIVVRQLGDRVTHWATLNEPWCSAMLGYYLGVHAPGHTDLKRGLEASHNLLLGHGLAVQAMRAAAPQPLQIGIVLNLTPTYPASDSPEDVAAARRFDGFVNRWFLDPLAGRGYPQDMLDYYGAAAPQANPEDLTQIAAPLDWLGVNYYERMRAVDAPDASLPQAQRLDDPDLPHTADREVYPEGLYDILLRLHNDYPFRPLYITENGCALHDEIAEDGGIHDGQRQAFFEAHLAQLQRALAAGVPLKGYFAW…	https://doi.org/10.1074/jbc.M113.471342	https://www.ncbi.nlm.nih.gov/nuccore/HV538882.1/
Coptotermes formosanus metagenome		metagenome	wild	50	50	1	395.517	MKTFPASFLWGGSMAANQVEGAWREDGKGISTSDVQPAGIFGAVTERVPADSYIKDVAIDFYHRYPEDIKLFAEMGFTCLRVSIAWTRIFPCGDELTPNEAGLAFYDRLFDELVSHGISPLVTLSHYEMPWELVKQYGGWGNRKTIEFFERYARTVFTSFRDKVKLWLTFNEINMSLHAPMTGVGLPENSSKAEVYQAIHHQLVASALAVKACHEIIPDARIGNMLLGGLMYPLSCKPEDVFETLQENRTWQFFGDVQCRGAYPGYMLRYFRDNGIHLDITESDTQALKETIDFISFSYYMTGCVTADSELNQQLRGNILSMVPNPHLPSSEWGWQIDPLGLRTLLNMLWDRWQKPVFIVENGLGARDTVEEDGSIQDDYRISYLNDHLVQVREAIEDG…	http://doi.org/10.1016/j.enzmictec.2015.12.005	https://www.ncbi.nlm.nih.gov/nuccore/KM624528
Coptotermes formosanus metagenome		metagenome	wild	50	20	0.4	158.207	MKTFPASFLWGGSMAANQVEGAWREDGKGISTSDVQPAGIFGAVTERVPADSYIKDVAIDFYHRYPEDIKLFAEMGFTCLRVSIAWTRIFPCGDELTPNEAGLAFYDRLFDELVSHGISPLVTLSHYEMPWELVKQYGGWGNRKTIEFFERYARTVFTSFRDKVKLWLTFNEINMSLHAPMTGVGLPENSSKAEVYQAIHHQLVASALAVKACHEIIPDARIGNMLLGGLMYPLSCKPEDVFETLQENRTWQFFGDVQCRGAYPGYMLRYFRDNGIHLDITESDTQALKETIDFISFSYYMTGCVTADSELNQQLRGNILSMVPNPHLPSSEWGWQIDPLGLRTLLNMLWDRWQKPVFIVENGLGARDTVEEDGSIQDDYRISYLNDHLVQVREAIEDG…	http://doi.org/10.1016/j.enzmictec.2015.12.005	https://www.ncbi.nlm.nih.gov/nuccore/KM624528
Coptotermes formosanus metagenome		metagenome	wild	50	30	0.5	197.759	MKTFPASFLWGGSMAANQVEGAWREDGKGISTSDVQPAGIFGAVTERVPADSYIKDVAIDFYHRYPEDIKLFAEMGFTCLRVSIAWTRIFPCGDELTPNEAGLAFYDRLFDELVSHGISPLVTLSHYEMPWELVKQYGGWGNRKTIEFFERYARTVFTSFRDKVKLWLTFNEINMSLHAPMTGVGLPENSSKAEVYQAIHHQLVASALAVKACHEIIPDARIGNMLLGGLMYPLSCKPEDVFETLQENRTWQFFGDVQCRGAYPGYMLRYFRDNGIHLDITESDTQALKETIDFISFSYYMTGCVTADSELNQQLRGNILSMVPNPHLPSSEWGWQIDPLGLRTLLNMLWDRWQKPVFIVENGLGARDTVEEDGSIQDDYRISYLNDHLVQVREAIEDG…	http://doi.org/10.1016/j.enzmictec.2015.12.005	https://www.ncbi.nlm.nih.gov/nuccore/KM624528
Coptotermes formosanus metagenome		metagenome	wild	50	40	0.6	237.31	MKTFPASFLWGGSMAANQVEGAWREDGKGISTSDVQPAGIFGAVTERVPADSYIKDVAIDFYHRYPEDIKLFAEMGFTCLRVSIAWTRIFPCGDELTPNEAGLAFYDRLFDELVSHGISPLVTLSHYEMPWELVKQYGGWGNRKTIEFFERYARTVFTSFRDKVKLWLTFNEINMSLHAPMTGVGLPENSSKAEVYQAIHHQLVASALAVKACHEIIPDARIGNMLLGGLMYPLSCKPEDVFETLQENRTWQFFGDVQCRGAYPGYMLRYFRDNGIHLDITESDTQALKETIDFISFSYYMTGCVTADSELNQQLRGNILSMVPNPHLPSSEWGWQIDPLGLRTLLNMLWDRWQKPVFIVENGLGARDTVEEDGSIQDDYRISYLNDHLVQVREAIEDG…	http://doi.org/10.1016/j.enzmictec.2015.12.005	https://www.ncbi.nlm.nih.gov/nuccore/KM624528
Coptotermes formosanus metagenome		metagenome	wild	50	60	0.7	276.862	MKTFPASFLWGGSMAANQVEGAWREDGKGISTSDVQPAGIFGAVTERVPADSYIKDVAIDFYHRYPEDIKLFAEMGFTCLRVSIAWTRIFPCGDELTPNEAGLAFYDRLFDELVSHGISPLVTLSHYEMPWELVKQYGGWGNRKTIEFFERYARTVFTSFRDKVKLWLTFNEINMSLHAPMTGVGLPENSSKAEVYQAIHHQLVASALAVKACHEIIPDARIGNMLLGGLMYPLSCKPEDVFETLQENRTWQFFGDVQCRGAYPGYMLRYFRDNGIHLDITESDTQALKETIDFISFSYYMTGCVTADSELNQQLRGNILSMVPNPHLPSSEWGWQIDPLGLRTLLNMLWDRWQKPVFIVENGLGARDTVEEDGSIQDDYRISYLNDHLVQVREAIEDG…	http://doi.org/10.1016/j.enzmictec.2015.12.005	https://www.ncbi.nlm.nih.gov/nuccore/KM624528
Coptotermes formosanus metagenome		metagenome	wild	50	70	0.6	237.31	MKTFPASFLWGGSMAANQVEGAWREDGKGISTSDVQPAGIFGAVTERVPADSYIKDVAIDFYHRYPEDIKLFAEMGFTCLRVSIAWTRIFPCGDELTPNEAGLAFYDRLFDELVSHGISPLVTLSHYEMPWELVKQYGGWGNRKTIEFFERYARTVFTSFRDKVKLWLTFNEINMSLHAPMTGVGLPENSSKAEVYQAIHHQLVASALAVKACHEIIPDARIGNMLLGGLMYPLSCKPEDVFETLQENRTWQFFGDVQCRGAYPGYMLRYFRDNGIHLDITESDTQALKETIDFISFSYYMTGCVTADSELNQQLRGNILSMVPNPHLPSSEWGWQIDPLGLRTLLNMLWDRWQKPVFIVENGLGARDTVEEDGSIQDDYRISYLNDHLVQVREAIEDG…	http://doi.org/10.1016/j.enzmictec.2015.12.005	https://www.ncbi.nlm.nih.gov/nuccore/KM624528
Coptotermes formosanus metagenome		metagenome	wild	50	80	0.35	138.431	MKTFPASFLWGGSMAANQVEGAWREDGKGISTSDVQPAGIFGAVTERVPADSYIKDVAIDFYHRYPEDIKLFAEMGFTCLRVSIAWTRIFPCGDELTPNEAGLAFYDRLFDELVSHGISPLVTLSHYEMPWELVKQYGGWGNRKTIEFFERYARTVFTSFRDKVKLWLTFNEINMSLHAPMTGVGLPENSSKAEVYQAIHHQLVASALAVKACHEIIPDARIGNMLLGGLMYPLSCKPEDVFETLQENRTWQFFGDVQCRGAYPGYMLRYFRDNGIHLDITESDTQALKETIDFISFSYYMTGCVTADSELNQQLRGNILSMVPNPHLPSSEWGWQIDPLGLRTLLNMLWDRWQKPVFIVENGLGARDTVEEDGSIQDDYRISYLNDHLVQVREAIEDG…	http://doi.org/10.1016/j.enzmictec.2015.12.005	https://www.ncbi.nlm.nih.gov/nuccore/KM624528
Coral		animalia	wild	50	40	0.5	1554	MVTKDIKALISQMTLEEKAGLCSGKDFWNLKGIERLGIPSIMVTDGPHGLRKQRMGADHLGLFDSVPATCFPSAAGMASSWDRNLIQQVGVALGKECQAEDVAVLLGPGANIKRSPLCGRNFEYFSEDPYLSSEMAANHIKGVQSQGVGTSLKHFAANNQEHRRMSTDAIVDERTFREIYLASFEGAVKQSQPWTVMCSYNKINGEFASENNYLLNDILKDEWGFEGFVVSDWGAVNERDVALANGLELEMPASKGIGENKVIEAVQNGTLPEEKLDAAVERILRIIFKAVEEKKENATYDQEAHHQLARVTARESMVLLKNENNILPLKKEGSFAVIGELAKAPRYQGGGSSHIKPTKLENIVEEIEKSAGPEASVTYAQGYYRDKDEIDEALINEAK…	https://doi.org/10.1002/jsfa.11694	https://www.uniprot.org/uniprotkb/A0A7T3QX24
Coral		animalia	wild	50	10	0.1	310.8	MVTKDIKALISQMTLEEKAGLCSGKDFWNLKGIERLGIPSIMVTDGPHGLRKQRMGADHLGLFDSVPATCFPSAAGMASSWDRNLIQQVGVALGKECQAEDVAVLLGPGANIKRSPLCGRNFEYFSEDPYLSSEMAANHIKGVQSQGVGTSLKHFAANNQEHRRMSTDAIVDERTFREIYLASFEGAVKQSQPWTVMCSYNKINGEFASENNYLLNDILKDEWGFEGFVVSDWGAVNERDVALANGLELEMPASKGIGENKVIEAVQNGTLPEEKLDAAVERILRIIFKAVEEKKENATYDQEAHHQLARVTARESMVLLKNENNILPLKKEGSFAVIGELAKAPRYQGGGSSHIKPTKLENIVEEIEKSAGPEASVTYAQGYYRDKDEIDEALINEAK…	https://doi.org/10.1002/jsfa.11694	https://www.uniprot.org/uniprotkb/A0A7T3QX24
Coral		animalia	wild	50	20	0.15	466.2	MVTKDIKALISQMTLEEKAGLCSGKDFWNLKGIERLGIPSIMVTDGPHGLRKQRMGADHLGLFDSVPATCFPSAAGMASSWDRNLIQQVGVALGKECQAEDVAVLLGPGANIKRSPLCGRNFEYFSEDPYLSSEMAANHIKGVQSQGVGTSLKHFAANNQEHRRMSTDAIVDERTFREIYLASFEGAVKQSQPWTVMCSYNKINGEFASENNYLLNDILKDEWGFEGFVVSDWGAVNERDVALANGLELEMPASKGIGENKVIEAVQNGTLPEEKLDAAVERILRIIFKAVEEKKENATYDQEAHHQLARVTARESMVLLKNENNILPLKKEGSFAVIGELAKAPRYQGGGSSHIKPTKLENIVEEIEKSAGPEASVTYAQGYYRDKDEIDEALINEAK…	https://doi.org/10.1002/jsfa.11694	https://www.uniprot.org/uniprotkb/A0A7T3QX24
Coral		animalia	wild	50	30	0.3	932.4	MVTKDIKALISQMTLEEKAGLCSGKDFWNLKGIERLGIPSIMVTDGPHGLRKQRMGADHLGLFDSVPATCFPSAAGMASSWDRNLIQQVGVALGKECQAEDVAVLLGPGANIKRSPLCGRNFEYFSEDPYLSSEMAANHIKGVQSQGVGTSLKHFAANNQEHRRMSTDAIVDERTFREIYLASFEGAVKQSQPWTVMCSYNKINGEFASENNYLLNDILKDEWGFEGFVVSDWGAVNERDVALANGLELEMPASKGIGENKVIEAVQNGTLPEEKLDAAVERILRIIFKAVEEKKENATYDQEAHHQLARVTARESMVLLKNENNILPLKKEGSFAVIGELAKAPRYQGGGSSHIKPTKLENIVEEIEKSAGPEASVTYAQGYYRDKDEIDEALINEAK…	https://doi.org/10.1002/jsfa.11694	https://www.uniprot.org/uniprotkb/A0A7T3QX24
Coral		animalia	wild	50	50	1	3108	MVTKDIKALISQMTLEEKAGLCSGKDFWNLKGIERLGIPSIMVTDGPHGLRKQRMGADHLGLFDSVPATCFPSAAGMASSWDRNLIQQVGVALGKECQAEDVAVLLGPGANIKRSPLCGRNFEYFSEDPYLSSEMAANHIKGVQSQGVGTSLKHFAANNQEHRRMSTDAIVDERTFREIYLASFEGAVKQSQPWTVMCSYNKINGEFASENNYLLNDILKDEWGFEGFVVSDWGAVNERDVALANGLELEMPASKGIGENKVIEAVQNGTLPEEKLDAAVERILRIIFKAVEEKKENATYDQEAHHQLARVTARESMVLLKNENNILPLKKEGSFAVIGELAKAPRYQGGGSSHIKPTKLENIVEEIEKSAGPEASVTYAQGYYRDKDEIDEALINEAK…	https://doi.org/10.1002/jsfa.11694	https://www.uniprot.org/uniprotkb/A0A7T3QX24
Coral		animalia	wild	50	60	0.3	932.4	MVTKDIKALISQMTLEEKAGLCSGKDFWNLKGIERLGIPSIMVTDGPHGLRKQRMGADHLGLFDSVPATCFPSAAGMASSWDRNLIQQVGVALGKECQAEDVAVLLGPGANIKRSPLCGRNFEYFSEDPYLSSEMAANHIKGVQSQGVGTSLKHFAANNQEHRRMSTDAIVDERTFREIYLASFEGAVKQSQPWTVMCSYNKINGEFASENNYLLNDILKDEWGFEGFVVSDWGAVNERDVALANGLELEMPASKGIGENKVIEAVQNGTLPEEKLDAAVERILRIIFKAVEEKKENATYDQEAHHQLARVTARESMVLLKNENNILPLKKEGSFAVIGELAKAPRYQGGGSSHIKPTKLENIVEEIEKSAGPEASVTYAQGYYRDKDEIDEALINEAK…	https://doi.org/10.1002/jsfa.11694	https://www.uniprot.org/uniprotkb/A0A7T3QX24
Coral		animalia	wild	50	70	0.2	621.6	MVTKDIKALISQMTLEEKAGLCSGKDFWNLKGIERLGIPSIMVTDGPHGLRKQRMGADHLGLFDSVPATCFPSAAGMASSWDRNLIQQVGVALGKECQAEDVAVLLGPGANIKRSPLCGRNFEYFSEDPYLSSEMAANHIKGVQSQGVGTSLKHFAANNQEHRRMSTDAIVDERTFREIYLASFEGAVKQSQPWTVMCSYNKINGEFASENNYLLNDILKDEWGFEGFVVSDWGAVNERDVALANGLELEMPASKGIGENKVIEAVQNGTLPEEKLDAAVERILRIIFKAVEEKKENATYDQEAHHQLARVTARESMVLLKNENNILPLKKEGSFAVIGELAKAPRYQGGGSSHIKPTKLENIVEEIEKSAGPEASVTYAQGYYRDKDEIDEALINEAK…	https://doi.org/10.1002/jsfa.11694	https://www.uniprot.org/uniprotkb/A0A7T3QX24
Dictyoglomus thermophilum		bacteria	wild	90	50	0.35	206.957	MAKLVFPKEFLWGAATASYQIEGAWNEDGKGESIWDRFAHTPGTIYENQNGDIACDHYHRYEEDVELMAEIGLKAYRFSISWPRIFPEGRGKLNPKGVYFYEKLIDKLLEKNIKPAITLYHWDLPQALEDKGGWLNRDTAKYFSEYANFMFYKFGDVVPIWITLNEPFVSAFLGYAWGWHAPGKKDMKGAFVAGHNMLLAHGLAVQAYRDGGYKGNIGITINVATVYPETNSEEDLKAAEKQDAFGNRWFIDPIFKRKYPEIIWRILEENNWSFVFPASDFDIISSPIDFMGINYYTRNIVAYDKNSHLGVKRVEGPNEHTDMGWEVYPDGLYDILIQLYRDYKIPIYITENGAAYNDTVEDGRIRDINRINYLKEHIKRAYFAIRDGVDLRGYFVWSL…	http://dx.doi.org/10.1016/j.biortech.2012.04.040	https://www.uniprot.org/uniprot/B5YAN1
Dictyoglomus thermophilum		bacteria	wild	90	60	0.5	295.652	MAKLVFPKEFLWGAATASYQIEGAWNEDGKGESIWDRFAHTPGTIYENQNGDIACDHYHRYEEDVELMAEIGLKAYRFSISWPRIFPEGRGKLNPKGVYFYEKLIDKLLEKNIKPAITLYHWDLPQALEDKGGWLNRDTAKYFSEYANFMFYKFGDVVPIWITLNEPFVSAFLGYAWGWHAPGKKDMKGAFVAGHNMLLAHGLAVQAYRDGGYKGNIGITINVATVYPETNSEEDLKAAEKQDAFGNRWFIDPIFKRKYPEIIWRILEENNWSFVFPASDFDIISSPIDFMGINYYTRNIVAYDKNSHLGVKRVEGPNEHTDMGWEVYPDGLYDILIQLYRDYKIPIYITENGAAYNDTVEDGRIRDINRINYLKEHIKRAYFAIRDGVDLRGYFVWSL…	http://dx.doi.org/10.1016/j.biortech.2012.04.040	https://www.uniprot.org/uniprot/B5YAN1
Dictyoglomus thermophilum		bacteria	wild	90	70	0.65	384.348	MAKLVFPKEFLWGAATASYQIEGAWNEDGKGESIWDRFAHTPGTIYENQNGDIACDHYHRYEEDVELMAEIGLKAYRFSISWPRIFPEGRGKLNPKGVYFYEKLIDKLLEKNIKPAITLYHWDLPQALEDKGGWLNRDTAKYFSEYANFMFYKFGDVVPIWITLNEPFVSAFLGYAWGWHAPGKKDMKGAFVAGHNMLLAHGLAVQAYRDGGYKGNIGITINVATVYPETNSEEDLKAAEKQDAFGNRWFIDPIFKRKYPEIIWRILEENNWSFVFPASDFDIISSPIDFMGINYYTRNIVAYDKNSHLGVKRVEGPNEHTDMGWEVYPDGLYDILIQLYRDYKIPIYITENGAAYNDTVEDGRIRDINRINYLKEHIKRAYFAIRDGVDLRGYFVWSL…	http://dx.doi.org/10.1016/j.biortech.2012.04.040	https://www.uniprot.org/uniprot/B5YAN1
Dictyoglomus thermophilum		bacteria	wild	90	80	0.8	473.043	MAKLVFPKEFLWGAATASYQIEGAWNEDGKGESIWDRFAHTPGTIYENQNGDIACDHYHRYEEDVELMAEIGLKAYRFSISWPRIFPEGRGKLNPKGVYFYEKLIDKLLEKNIKPAITLYHWDLPQALEDKGGWLNRDTAKYFSEYANFMFYKFGDVVPIWITLNEPFVSAFLGYAWGWHAPGKKDMKGAFVAGHNMLLAHGLAVQAYRDGGYKGNIGITINVATVYPETNSEEDLKAAEKQDAFGNRWFIDPIFKRKYPEIIWRILEENNWSFVFPASDFDIISSPIDFMGINYYTRNIVAYDKNSHLGVKRVEGPNEHTDMGWEVYPDGLYDILIQLYRDYKIPIYITENGAAYNDTVEDGRIRDINRINYLKEHIKRAYFAIRDGVDLRGYFVWSL…	http://dx.doi.org/10.1016/j.biortech.2012.04.040	https://www.uniprot.org/uniprot/B5YAN1
Dictyoglomus thermophilum		bacteria	wild	90	85	0.85	502.609	MAKLVFPKEFLWGAATASYQIEGAWNEDGKGESIWDRFAHTPGTIYENQNGDIACDHYHRYEEDVELMAEIGLKAYRFSISWPRIFPEGRGKLNPKGVYFYEKLIDKLLEKNIKPAITLYHWDLPQALEDKGGWLNRDTAKYFSEYANFMFYKFGDVVPIWITLNEPFVSAFLGYAWGWHAPGKKDMKGAFVAGHNMLLAHGLAVQAYRDGGYKGNIGITINVATVYPETNSEEDLKAAEKQDAFGNRWFIDPIFKRKYPEIIWRILEENNWSFVFPASDFDIISSPIDFMGINYYTRNIVAYDKNSHLGVKRVEGPNEHTDMGWEVYPDGLYDILIQLYRDYKIPIYITENGAAYNDTVEDGRIRDINRINYLKEHIKRAYFAIRDGVDLRGYFVWSL…	http://dx.doi.org/10.1016/j.biortech.2012.04.040	https://www.uniprot.org/uniprot/B5YAN1
Dictyoglomus thermophilum		bacteria	wild	90	90	1	591.304	MAKLVFPKEFLWGAATASYQIEGAWNEDGKGESIWDRFAHTPGTIYENQNGDIACDHYHRYEEDVELMAEIGLKAYRFSISWPRIFPEGRGKLNPKGVYFYEKLIDKLLEKNIKPAITLYHWDLPQALEDKGGWLNRDTAKYFSEYANFMFYKFGDVVPIWITLNEPFVSAFLGYAWGWHAPGKKDMKGAFVAGHNMLLAHGLAVQAYRDGGYKGNIGITINVATVYPETNSEEDLKAAEKQDAFGNRWFIDPIFKRKYPEIIWRILEENNWSFVFPASDFDIISSPIDFMGINYYTRNIVAYDKNSHLGVKRVEGPNEHTDMGWEVYPDGLYDILIQLYRDYKIPIYITENGAAYNDTVEDGRIRDINRINYLKEHIKRAYFAIRDGVDLRGYFVWSL…	http://dx.doi.org/10.1016/j.biortech.2012.04.040	https://www.uniprot.org/uniprot/B5YAN1
Dictyoglomus thermophilum		bacteria	wild	90	95	0.75	443.478	MAKLVFPKEFLWGAATASYQIEGAWNEDGKGESIWDRFAHTPGTIYENQNGDIACDHYHRYEEDVELMAEIGLKAYRFSISWPRIFPEGRGKLNPKGVYFYEKLIDKLLEKNIKPAITLYHWDLPQALEDKGGWLNRDTAKYFSEYANFMFYKFGDVVPIWITLNEPFVSAFLGYAWGWHAPGKKDMKGAFVAGHNMLLAHGLAVQAYRDGGYKGNIGITINVATVYPETNSEEDLKAAEKQDAFGNRWFIDPIFKRKYPEIIWRILEENNWSFVFPASDFDIISSPIDFMGINYYTRNIVAYDKNSHLGVKRVEGPNEHTDMGWEVYPDGLYDILIQLYRDYKIPIYITENGAAYNDTVEDGRIRDINRINYLKEHIKRAYFAIRDGVDLRGYFVWSL…	http://dx.doi.org/10.1016/j.biortech.2012.04.040	https://www.uniprot.org/uniprot/B5YAN1
Dictyoglomus thermophilum		bacteria	wild	90	100	0.4	236.522	MAKLVFPKEFLWGAATASYQIEGAWNEDGKGESIWDRFAHTPGTIYENQNGDIACDHYHRYEEDVELMAEIGLKAYRFSISWPRIFPEGRGKLNPKGVYFYEKLIDKLLEKNIKPAITLYHWDLPQALEDKGGWLNRDTAKYFSEYANFMFYKFGDVVPIWITLNEPFVSAFLGYAWGWHAPGKKDMKGAFVAGHNMLLAHGLAVQAYRDGGYKGNIGITINVATVYPETNSEEDLKAAEKQDAFGNRWFIDPIFKRKYPEIIWRILEENNWSFVFPASDFDIISSPIDFMGINYYTRNIVAYDKNSHLGVKRVEGPNEHTDMGWEVYPDGLYDILIQLYRDYKIPIYITENGAAYNDTVEDGRIRDINRINYLKEHIKRAYFAIRDGVDLRGYFVWSL…	http://dx.doi.org/10.1016/j.biortech.2012.04.040	https://www.uniprot.org/uniprot/B5YAN1
Exiguobacterium sp.		bacteria	wild	45	45	1	11.7539	MHFKKDFVFGTATSSYQIEGAHNEGGRTPSIWDMFCDIDGRVFEKHNGDVACDHYHRYEEDIQHIKKLGVDTYRFSIAWPRIFPAKGEYNPEGMAFYKNLALRLREEGIKPAVTIYHWDLPIWAHEEGGWVNRESVDWFLDYAKVCFEELDDIVDSWITHNVPWCAGFLGYHVGVHAPGHRDMNEAVRAVHHMLLSHGRAVQLLKREMASTTPIGITLNLSPMYAKTDSANDRLAMNNADGYSNRWFLDPVFKGQYPVDMMNLFSKYVHNFDFIQSGDMETISTACDFFGINFYSRGIVEFNAANDFLKADAYSDYEKTGMGWDIAPNEFKDLIRRLRAEYTDLPIYITENGAAFDDVLENGEVHDDNRIDYVRQHLEAVSDLNDEGMNIQGYYLWSLM…	https://doi.org/10.1007/s12257-010-0092-1	https://www.uniprot.org/uniprot/E0X9H4
Exiguobacterium sp.		bacteria	wild	45	20	0.5	5.87697	MHFKKDFVFGTATSSYQIEGAHNEGGRTPSIWDMFCDIDGRVFEKHNGDVACDHYHRYEEDIQHIKKLGVDTYRFSIAWPRIFPAKGEYNPEGMAFYKNLALRLREEGIKPAVTIYHWDLPIWAHEEGGWVNRESVDWFLDYAKVCFEELDDIVDSWITHNVPWCAGFLGYHVGVHAPGHRDMNEAVRAVHHMLLSHGRAVQLLKREMASTTPIGITLNLSPMYAKTDSANDRLAMNNADGYSNRWFLDPVFKGQYPVDMMNLFSKYVHNFDFIQSGDMETISTACDFFGINFYSRGIVEFNAANDFLKADAYSDYEKTGMGWDIAPNEFKDLIRRLRAEYTDLPIYITENGAAFDDVLENGEVHDDNRIDYVRQHLEAVSDLNDEGMNIQGYYLWSLM…	https://doi.org/10.1007/s12257-010-0092-1	https://www.uniprot.org/uniprot/E0X9H4
Exiguobacterium sp.		bacteria	wild	45	25	0.6	7.05236	MHFKKDFVFGTATSSYQIEGAHNEGGRTPSIWDMFCDIDGRVFEKHNGDVACDHYHRYEEDIQHIKKLGVDTYRFSIAWPRIFPAKGEYNPEGMAFYKNLALRLREEGIKPAVTIYHWDLPIWAHEEGGWVNRESVDWFLDYAKVCFEELDDIVDSWITHNVPWCAGFLGYHVGVHAPGHRDMNEAVRAVHHMLLSHGRAVQLLKREMASTTPIGITLNLSPMYAKTDSANDRLAMNNADGYSNRWFLDPVFKGQYPVDMMNLFSKYVHNFDFIQSGDMETISTACDFFGINFYSRGIVEFNAANDFLKADAYSDYEKTGMGWDIAPNEFKDLIRRLRAEYTDLPIYITENGAAFDDVLENGEVHDDNRIDYVRQHLEAVSDLNDEGMNIQGYYLWSLM…	https://doi.org/10.1007/s12257-010-0092-1	https://www.uniprot.org/uniprot/E0X9H4
Exiguobacterium sp.		bacteria	wild	45	30	0.65	7.64006	MHFKKDFVFGTATSSYQIEGAHNEGGRTPSIWDMFCDIDGRVFEKHNGDVACDHYHRYEEDIQHIKKLGVDTYRFSIAWPRIFPAKGEYNPEGMAFYKNLALRLREEGIKPAVTIYHWDLPIWAHEEGGWVNRESVDWFLDYAKVCFEELDDIVDSWITHNVPWCAGFLGYHVGVHAPGHRDMNEAVRAVHHMLLSHGRAVQLLKREMASTTPIGITLNLSPMYAKTDSANDRLAMNNADGYSNRWFLDPVFKGQYPVDMMNLFSKYVHNFDFIQSGDMETISTACDFFGINFYSRGIVEFNAANDFLKADAYSDYEKTGMGWDIAPNEFKDLIRRLRAEYTDLPIYITENGAAFDDVLENGEVHDDNRIDYVRQHLEAVSDLNDEGMNIQGYYLWSLM…	https://doi.org/10.1007/s12257-010-0092-1	https://www.uniprot.org/uniprot/E0X9H4
Exiguobacterium sp.		bacteria	wild	45	35	0.7	8.22775	MHFKKDFVFGTATSSYQIEGAHNEGGRTPSIWDMFCDIDGRVFEKHNGDVACDHYHRYEEDIQHIKKLGVDTYRFSIAWPRIFPAKGEYNPEGMAFYKNLALRLREEGIKPAVTIYHWDLPIWAHEEGGWVNRESVDWFLDYAKVCFEELDDIVDSWITHNVPWCAGFLGYHVGVHAPGHRDMNEAVRAVHHMLLSHGRAVQLLKREMASTTPIGITLNLSPMYAKTDSANDRLAMNNADGYSNRWFLDPVFKGQYPVDMMNLFSKYVHNFDFIQSGDMETISTACDFFGINFYSRGIVEFNAANDFLKADAYSDYEKTGMGWDIAPNEFKDLIRRLRAEYTDLPIYITENGAAFDDVLENGEVHDDNRIDYVRQHLEAVSDLNDEGMNIQGYYLWSLM…	https://doi.org/10.1007/s12257-010-0092-1	https://www.uniprot.org/uniprot/E0X9H4
Exiguobacterium sp.		bacteria	wild	45	40	0.8	9.40315	MHFKKDFVFGTATSSYQIEGAHNEGGRTPSIWDMFCDIDGRVFEKHNGDVACDHYHRYEEDIQHIKKLGVDTYRFSIAWPRIFPAKGEYNPEGMAFYKNLALRLREEGIKPAVTIYHWDLPIWAHEEGGWVNRESVDWFLDYAKVCFEELDDIVDSWITHNVPWCAGFLGYHVGVHAPGHRDMNEAVRAVHHMLLSHGRAVQLLKREMASTTPIGITLNLSPMYAKTDSANDRLAMNNADGYSNRWFLDPVFKGQYPVDMMNLFSKYVHNFDFIQSGDMETISTACDFFGINFYSRGIVEFNAANDFLKADAYSDYEKTGMGWDIAPNEFKDLIRRLRAEYTDLPIYITENGAAFDDVLENGEVHDDNRIDYVRQHLEAVSDLNDEGMNIQGYYLWSLM…	https://doi.org/10.1007/s12257-010-0092-1	https://www.uniprot.org/uniprot/E0X9H4
Exiguobacterium sp.		bacteria	wild	45	50	0.65	7.64006	MHFKKDFVFGTATSSYQIEGAHNEGGRTPSIWDMFCDIDGRVFEKHNGDVACDHYHRYEEDIQHIKKLGVDTYRFSIAWPRIFPAKGEYNPEGMAFYKNLALRLREEGIKPAVTIYHWDLPIWAHEEGGWVNRESVDWFLDYAKVCFEELDDIVDSWITHNVPWCAGFLGYHVGVHAPGHRDMNEAVRAVHHMLLSHGRAVQLLKREMASTTPIGITLNLSPMYAKTDSANDRLAMNNADGYSNRWFLDPVFKGQYPVDMMNLFSKYVHNFDFIQSGDMETISTACDFFGINFYSRGIVEFNAANDFLKADAYSDYEKTGMGWDIAPNEFKDLIRRLRAEYTDLPIYITENGAAFDDVLENGEVHDDNRIDYVRQHLEAVSDLNDEGMNIQGYYLWSLM…	https://doi.org/10.1007/s12257-010-0092-1	https://www.uniprot.org/uniprot/E0X9H4
Exiguobacterium sp.		bacteria	wild	45	55	0.2	2.35079	MHFKKDFVFGTATSSYQIEGAHNEGGRTPSIWDMFCDIDGRVFEKHNGDVACDHYHRYEEDIQHIKKLGVDTYRFSIAWPRIFPAKGEYNPEGMAFYKNLALRLREEGIKPAVTIYHWDLPIWAHEEGGWVNRESVDWFLDYAKVCFEELDDIVDSWITHNVPWCAGFLGYHVGVHAPGHRDMNEAVRAVHHMLLSHGRAVQLLKREMASTTPIGITLNLSPMYAKTDSANDRLAMNNADGYSNRWFLDPVFKGQYPVDMMNLFSKYVHNFDFIQSGDMETISTACDFFGINFYSRGIVEFNAANDFLKADAYSDYEKTGMGWDIAPNEFKDLIRRLRAEYTDLPIYITENGAAFDDVLENGEVHDDNRIDYVRQHLEAVSDLNDEGMNIQGYYLWSLM…	https://doi.org/10.1007/s12257-010-0092-1	https://www.uniprot.org/uniprot/E0X9H4
Exiguobacterium sp.		bacteria	wild	45	60	0.05	0.587697	MHFKKDFVFGTATSSYQIEGAHNEGGRTPSIWDMFCDIDGRVFEKHNGDVACDHYHRYEEDIQHIKKLGVDTYRFSIAWPRIFPAKGEYNPEGMAFYKNLALRLREEGIKPAVTIYHWDLPIWAHEEGGWVNRESVDWFLDYAKVCFEELDDIVDSWITHNVPWCAGFLGYHVGVHAPGHRDMNEAVRAVHHMLLSHGRAVQLLKREMASTTPIGITLNLSPMYAKTDSANDRLAMNNADGYSNRWFLDPVFKGQYPVDMMNLFSKYVHNFDFIQSGDMETISTACDFFGINFYSRGIVEFNAANDFLKADAYSDYEKTGMGWDIAPNEFKDLIRRLRAEYTDLPIYITENGAAFDDVLENGEVHDDNRIDYVRQHLEAVSDLNDEGMNIQGYYLWSLM…	https://doi.org/10.1007/s12257-010-0092-1	https://www.uniprot.org/uniprot/E0X9H4
Halothermothrix orenii		bacteria	wild	30	30	1	187	MAKIIFPEDFIWGAATSSYQIEGAFNEDGKGESIWDRFSHTPGKIENGDTGDIACDHYHLYREDIELMKEIGIRSYRFSTSWPRILPEGKGRVNQKGLDFYKRLVDNLLKANIRPMITLYHWDLPQALQDKGGWTNRDTAKYFAEYARLMFEEFNGLVDLWVTHNEPWVVAFEGHAFGNHAPGTKDFKTALQVAHHLLLSHGMAVDIFREEDLPGEIGITLNLTPAYPAGDSEKDVKAASLLDDYINAWFLSPVFKGSYPEELHHIYEQNLGAFTTQPGDMDIISRDIDFLGINYYSRMVVRHKPGDNLFNAEVVKMEDRPSTEMGWEIYPQGLYDILVRVNKEYTDKPLYITENGAAFDDKLTEEGKIHDEKRINYLGDHFKQAYKALKDGVPLRGYY…	https://doi.org/10.1007/s00253-014-6015-x	https://www.uniprot.org/uniprotkb/B8CYA8
Humicola grisea		fungi	wild	60	50	0.7	169.3	MSLPPDFKWGFATAAYQIEGSVNEDGRGPSIWDTFCAIPGKIADGSSGAVACDSYKRTKEDIALLKELGANSYRFSISWSRIIPLGGRNDPINQKGIDHYVKFVDDLIEAGITPFITLFHWDLPDALDKRYGGFLNKEEFAADFENYARIMFKAIPKCKHWITFNEPWCSAILGYNTGYFAPGHTSDRSKSPVGDSAREPWIVGHNILIAHARAVKAYREDFKPTQGGEIGITLNGDATLPWDPEDPADIEACDRKIEFAISWFADPIYFGKYPDSMRKQLGDRLPEFTPEEVALVKGSNDFYGMNHYTANYIKHKTGVPPEDDFLGNLETLFYNKYGDCIGPETQSFWLRPHAQGFRDLLNWLSKRYGYPKIYVTENGTSLKGENDMPLEQVLEDDFR…	https://doi.org/10.1016/j.molcatb.2014.04.007	https://www.uniprot.org/uniprot/A0A076JRL8
Humicola grisea		fungi	wild	60	40	0.34	82.2314	MSLPPDFKWGFATAAYQIEGSVNEDGRGPSIWDTFCAIPGKIADGSSGAVACDSYKRTKEDIALLKELGANSYRFSISWSRIIPLGGRNDPINQKGIDHYVKFVDDLIEAGITPFITLFHWDLPDALDKRYGGFLNKEEFAADFENYARIMFKAIPKCKHWITFNEPWCSAILGYNTGYFAPGHTSDRSKSPVGDSAREPWIVGHNILIAHARAVKAYREDFKPTQGGEIGITLNGDATLPWDPEDPADIEACDRKIEFAISWFADPIYFGKYPDSMRKQLGDRLPEFTPEEVALVKGSNDFYGMNHYTANYIKHKTGVPPEDDFLGNLETLFYNKYGDCIGPETQSFWLRPHAQGFRDLLNWLSKRYGYPKIYVTENGTSLKGENDMPLEQVLEDDFR…	https://doi.org/10.1016/j.molcatb.2014.04.007	https://www.uniprot.org/uniprot/A0A076JRL8
Humicola grisea		fungi	wild	60	45	0.5	120.929	MSLPPDFKWGFATAAYQIEGSVNEDGRGPSIWDTFCAIPGKIADGSSGAVACDSYKRTKEDIALLKELGANSYRFSISWSRIIPLGGRNDPINQKGIDHYVKFVDDLIEAGITPFITLFHWDLPDALDKRYGGFLNKEEFAADFENYARIMFKAIPKCKHWITFNEPWCSAILGYNTGYFAPGHTSDRSKSPVGDSAREPWIVGHNILIAHARAVKAYREDFKPTQGGEIGITLNGDATLPWDPEDPADIEACDRKIEFAISWFADPIYFGKYPDSMRKQLGDRLPEFTPEEVALVKGSNDFYGMNHYTANYIKHKTGVPPEDDFLGNLETLFYNKYGDCIGPETQSFWLRPHAQGFRDLLNWLSKRYGYPKIYVTENGTSLKGENDMPLEQVLEDDFR…	https://doi.org/10.1016/j.molcatb.2014.04.007	https://www.uniprot.org/uniprot/A0A076JRL8
Humicola grisea		fungi	wild	60	55	0.9	217.671	MSLPPDFKWGFATAAYQIEGSVNEDGRGPSIWDTFCAIPGKIADGSSGAVACDSYKRTKEDIALLKELGANSYRFSISWSRIIPLGGRNDPINQKGIDHYVKFVDDLIEAGITPFITLFHWDLPDALDKRYGGFLNKEEFAADFENYARIMFKAIPKCKHWITFNEPWCSAILGYNTGYFAPGHTSDRSKSPVGDSAREPWIVGHNILIAHARAVKAYREDFKPTQGGEIGITLNGDATLPWDPEDPADIEACDRKIEFAISWFADPIYFGKYPDSMRKQLGDRLPEFTPEEVALVKGSNDFYGMNHYTANYIKHKTGVPPEDDFLGNLETLFYNKYGDCIGPETQSFWLRPHAQGFRDLLNWLSKRYGYPKIYVTENGTSLKGENDMPLEQVLEDDFR…	https://doi.org/10.1016/j.molcatb.2014.04.007	https://www.uniprot.org/uniprot/A0A076JRL8
Humicola grisea		fungi	wild	60	60	1	241.857	MSLPPDFKWGFATAAYQIEGSVNEDGRGPSIWDTFCAIPGKIADGSSGAVACDSYKRTKEDIALLKELGANSYRFSISWSRIIPLGGRNDPINQKGIDHYVKFVDDLIEAGITPFITLFHWDLPDALDKRYGGFLNKEEFAADFENYARIMFKAIPKCKHWITFNEPWCSAILGYNTGYFAPGHTSDRSKSPVGDSAREPWIVGHNILIAHARAVKAYREDFKPTQGGEIGITLNGDATLPWDPEDPADIEACDRKIEFAISWFADPIYFGKYPDSMRKQLGDRLPEFTPEEVALVKGSNDFYGMNHYTANYIKHKTGVPPEDDFLGNLETLFYNKYGDCIGPETQSFWLRPHAQGFRDLLNWLSKRYGYPKIYVTENGTSLKGENDMPLEQVLEDDFR…	https://doi.org/10.1016/j.molcatb.2014.04.007	https://www.uniprot.org/uniprot/A0A076JRL8
Humicola grisea		fungi	wild	60	65	0.3	72.5571	MSLPPDFKWGFATAAYQIEGSVNEDGRGPSIWDTFCAIPGKIADGSSGAVACDSYKRTKEDIALLKELGANSYRFSISWSRIIPLGGRNDPINQKGIDHYVKFVDDLIEAGITPFITLFHWDLPDALDKRYGGFLNKEEFAADFENYARIMFKAIPKCKHWITFNEPWCSAILGYNTGYFAPGHTSDRSKSPVGDSAREPWIVGHNILIAHARAVKAYREDFKPTQGGEIGITLNGDATLPWDPEDPADIEACDRKIEFAISWFADPIYFGKYPDSMRKQLGDRLPEFTPEEVALVKGSNDFYGMNHYTANYIKHKTGVPPEDDFLGNLETLFYNKYGDCIGPETQSFWLRPHAQGFRDLLNWLSKRYGYPKIYVTENGTSLKGENDMPLEQVLEDDFR…	https://doi.org/10.1016/j.molcatb.2014.04.007	https://www.uniprot.org/uniprot/A0A076JRL8
Hydrothermal spring metagenome		metagenome	wild	90	90	1	24902.5	MVKFPKGFMWGISMAAFQYEMGYSKEAIDQNSDWYLWLHNEENKKRGIVSGDVPEMGPGYWDLYKVDHDWAEWLGLNTWRMNPEWSRIFPRSTEEVKVDVESKEGDILDIDITENDLKKLDTLANQVAVKKYKEIFKDIKNRGIKLIINLYHWPLPTWIHDPIRVRDSNLREGPKGWLEERTVVEFAKFAAYVAWKYEDYAYMWSTMNEPNVTWSIGYLGGNFPPGVNSVEAAARAAYNIAQAHARAYDQIKRIAGKKAKVGVIYATSPSEPLTNSEKDIEAAKISDEVSTKWFFNAILNGVVSKNFLGETIKREDMKGKADWIGVNYYSRNVVRSKQEPPGYEGVSGYGFSCSNMEKSNAGLPVSEFGWEIYPEGIRKALNLYKEYDKPLMITENGVA…	https://doi.org/10.1016/j.enzmictec.2014.01.010	https://www.ncbi.nlm.nih.gov/nuccore/HG326254
Hydrothermal spring metagenome		metagenome	wild	90	45	0.05	1245.12	MVKFPKGFMWGISMAAFQYEMGYSKEAIDQNSDWYLWLHNEENKKRGIVSGDVPEMGPGYWDLYKVDHDWAEWLGLNTWRMNPEWSRIFPRSTEEVKVDVESKEGDILDIDITENDLKKLDTLANQVAVKKYKEIFKDIKNRGIKLIINLYHWPLPTWIHDPIRVRDSNLREGPKGWLEERTVVEFAKFAAYVAWKYEDYAYMWSTMNEPNVTWSIGYLGGNFPPGVNSVEAAARAAYNIAQAHARAYDQIKRIAGKKAKVGVIYATSPSEPLTNSEKDIEAAKISDEVSTKWFFNAILNGVVSKNFLGETIKREDMKGKADWIGVNYYSRNVVRSKQEPPGYEGVSGYGFSCSNMEKSNAGLPVSEFGWEIYPEGIRKALNLYKEYDKPLMITENGVA…	https://doi.org/10.1016/j.enzmictec.2014.01.010	https://www.ncbi.nlm.nih.gov/nuccore/HG326254
Hydrothermal spring metagenome		metagenome	wild	90	50	0.1	2490.25	MVKFPKGFMWGISMAAFQYEMGYSKEAIDQNSDWYLWLHNEENKKRGIVSGDVPEMGPGYWDLYKVDHDWAEWLGLNTWRMNPEWSRIFPRSTEEVKVDVESKEGDILDIDITENDLKKLDTLANQVAVKKYKEIFKDIKNRGIKLIINLYHWPLPTWIHDPIRVRDSNLREGPKGWLEERTVVEFAKFAAYVAWKYEDYAYMWSTMNEPNVTWSIGYLGGNFPPGVNSVEAAARAAYNIAQAHARAYDQIKRIAGKKAKVGVIYATSPSEPLTNSEKDIEAAKISDEVSTKWFFNAILNGVVSKNFLGETIKREDMKGKADWIGVNYYSRNVVRSKQEPPGYEGVSGYGFSCSNMEKSNAGLPVSEFGWEIYPEGIRKALNLYKEYDKPLMITENGVA…	https://doi.org/10.1016/j.enzmictec.2014.01.010	https://www.ncbi.nlm.nih.gov/nuccore/HG326254
Hydrothermal spring metagenome		metagenome	wild	90	55	0.15	3735.38	MVKFPKGFMWGISMAAFQYEMGYSKEAIDQNSDWYLWLHNEENKKRGIVSGDVPEMGPGYWDLYKVDHDWAEWLGLNTWRMNPEWSRIFPRSTEEVKVDVESKEGDILDIDITENDLKKLDTLANQVAVKKYKEIFKDIKNRGIKLIINLYHWPLPTWIHDPIRVRDSNLREGPKGWLEERTVVEFAKFAAYVAWKYEDYAYMWSTMNEPNVTWSIGYLGGNFPPGVNSVEAAARAAYNIAQAHARAYDQIKRIAGKKAKVGVIYATSPSEPLTNSEKDIEAAKISDEVSTKWFFNAILNGVVSKNFLGETIKREDMKGKADWIGVNYYSRNVVRSKQEPPGYEGVSGYGFSCSNMEKSNAGLPVSEFGWEIYPEGIRKALNLYKEYDKPLMITENGVA…	https://doi.org/10.1016/j.enzmictec.2014.01.010	https://www.ncbi.nlm.nih.gov/nuccore/HG326254
Hydrothermal spring metagenome		metagenome	wild	90	60	0.22	5478.55	MVKFPKGFMWGISMAAFQYEMGYSKEAIDQNSDWYLWLHNEENKKRGIVSGDVPEMGPGYWDLYKVDHDWAEWLGLNTWRMNPEWSRIFPRSTEEVKVDVESKEGDILDIDITENDLKKLDTLANQVAVKKYKEIFKDIKNRGIKLIINLYHWPLPTWIHDPIRVRDSNLREGPKGWLEERTVVEFAKFAAYVAWKYEDYAYMWSTMNEPNVTWSIGYLGGNFPPGVNSVEAAARAAYNIAQAHARAYDQIKRIAGKKAKVGVIYATSPSEPLTNSEKDIEAAKISDEVSTKWFFNAILNGVVSKNFLGETIKREDMKGKADWIGVNYYSRNVVRSKQEPPGYEGVSGYGFSCSNMEKSNAGLPVSEFGWEIYPEGIRKALNLYKEYDKPLMITENGVA…	https://doi.org/10.1016/j.enzmictec.2014.01.010	https://www.ncbi.nlm.nih.gov/nuccore/HG326254
Hydrothermal spring metagenome		metagenome	wild	90	65	0.25	6225.62	MVKFPKGFMWGISMAAFQYEMGYSKEAIDQNSDWYLWLHNEENKKRGIVSGDVPEMGPGYWDLYKVDHDWAEWLGLNTWRMNPEWSRIFPRSTEEVKVDVESKEGDILDIDITENDLKKLDTLANQVAVKKYKEIFKDIKNRGIKLIINLYHWPLPTWIHDPIRVRDSNLREGPKGWLEERTVVEFAKFAAYVAWKYEDYAYMWSTMNEPNVTWSIGYLGGNFPPGVNSVEAAARAAYNIAQAHARAYDQIKRIAGKKAKVGVIYATSPSEPLTNSEKDIEAAKISDEVSTKWFFNAILNGVVSKNFLGETIKREDMKGKADWIGVNYYSRNVVRSKQEPPGYEGVSGYGFSCSNMEKSNAGLPVSEFGWEIYPEGIRKALNLYKEYDKPLMITENGVA…	https://doi.org/10.1016/j.enzmictec.2014.01.010	https://www.ncbi.nlm.nih.gov/nuccore/HG326254
Hydrothermal spring metagenome		metagenome	wild	90	70	0.3	7470.75	MVKFPKGFMWGISMAAFQYEMGYSKEAIDQNSDWYLWLHNEENKKRGIVSGDVPEMGPGYWDLYKVDHDWAEWLGLNTWRMNPEWSRIFPRSTEEVKVDVESKEGDILDIDITENDLKKLDTLANQVAVKKYKEIFKDIKNRGIKLIINLYHWPLPTWIHDPIRVRDSNLREGPKGWLEERTVVEFAKFAAYVAWKYEDYAYMWSTMNEPNVTWSIGYLGGNFPPGVNSVEAAARAAYNIAQAHARAYDQIKRIAGKKAKVGVIYATSPSEPLTNSEKDIEAAKISDEVSTKWFFNAILNGVVSKNFLGETIKREDMKGKADWIGVNYYSRNVVRSKQEPPGYEGVSGYGFSCSNMEKSNAGLPVSEFGWEIYPEGIRKALNLYKEYDKPLMITENGVA…	https://doi.org/10.1016/j.enzmictec.2014.01.010	https://www.ncbi.nlm.nih.gov/nuccore/HG326254
Hydrothermal spring metagenome		metagenome	wild	90	75	0.5	12451.2	MVKFPKGFMWGISMAAFQYEMGYSKEAIDQNSDWYLWLHNEENKKRGIVSGDVPEMGPGYWDLYKVDHDWAEWLGLNTWRMNPEWSRIFPRSTEEVKVDVESKEGDILDIDITENDLKKLDTLANQVAVKKYKEIFKDIKNRGIKLIINLYHWPLPTWIHDPIRVRDSNLREGPKGWLEERTVVEFAKFAAYVAWKYEDYAYMWSTMNEPNVTWSIGYLGGNFPPGVNSVEAAARAAYNIAQAHARAYDQIKRIAGKKAKVGVIYATSPSEPLTNSEKDIEAAKISDEVSTKWFFNAILNGVVSKNFLGETIKREDMKGKADWIGVNYYSRNVVRSKQEPPGYEGVSGYGFSCSNMEKSNAGLPVSEFGWEIYPEGIRKALNLYKEYDKPLMITENGVA…	https://doi.org/10.1016/j.enzmictec.2014.01.010	https://www.ncbi.nlm.nih.gov/nuccore/HG326254
Hydrothermal spring metagenome		metagenome	wild	90	80	0.6	14941.5	MVKFPKGFMWGISMAAFQYEMGYSKEAIDQNSDWYLWLHNEENKKRGIVSGDVPEMGPGYWDLYKVDHDWAEWLGLNTWRMNPEWSRIFPRSTEEVKVDVESKEGDILDIDITENDLKKLDTLANQVAVKKYKEIFKDIKNRGIKLIINLYHWPLPTWIHDPIRVRDSNLREGPKGWLEERTVVEFAKFAAYVAWKYEDYAYMWSTMNEPNVTWSIGYLGGNFPPGVNSVEAAARAAYNIAQAHARAYDQIKRIAGKKAKVGVIYATSPSEPLTNSEKDIEAAKISDEVSTKWFFNAILNGVVSKNFLGETIKREDMKGKADWIGVNYYSRNVVRSKQEPPGYEGVSGYGFSCSNMEKSNAGLPVSEFGWEIYPEGIRKALNLYKEYDKPLMITENGVA…	https://doi.org/10.1016/j.enzmictec.2014.01.010	https://www.ncbi.nlm.nih.gov/nuccore/HG326254
Hydrothermal spring metagenome		metagenome	wild	90	85	0.9	22412.2	MVKFPKGFMWGISMAAFQYEMGYSKEAIDQNSDWYLWLHNEENKKRGIVSGDVPEMGPGYWDLYKVDHDWAEWLGLNTWRMNPEWSRIFPRSTEEVKVDVESKEGDILDIDITENDLKKLDTLANQVAVKKYKEIFKDIKNRGIKLIINLYHWPLPTWIHDPIRVRDSNLREGPKGWLEERTVVEFAKFAAYVAWKYEDYAYMWSTMNEPNVTWSIGYLGGNFPPGVNSVEAAARAAYNIAQAHARAYDQIKRIAGKKAKVGVIYATSPSEPLTNSEKDIEAAKISDEVSTKWFFNAILNGVVSKNFLGETIKREDMKGKADWIGVNYYSRNVVRSKQEPPGYEGVSGYGFSCSNMEKSNAGLPVSEFGWEIYPEGIRKALNLYKEYDKPLMITENGVA…	https://doi.org/10.1016/j.enzmictec.2014.01.010	https://www.ncbi.nlm.nih.gov/nuccore/HG326254
Hydrothermal spring metagenome		metagenome	wild	90	95	0.95	23657.4	MVKFPKGFMWGISMAAFQYEMGYSKEAIDQNSDWYLWLHNEENKKRGIVSGDVPEMGPGYWDLYKVDHDWAEWLGLNTWRMNPEWSRIFPRSTEEVKVDVESKEGDILDIDITENDLKKLDTLANQVAVKKYKEIFKDIKNRGIKLIINLYHWPLPTWIHDPIRVRDSNLREGPKGWLEERTVVEFAKFAAYVAWKYEDYAYMWSTMNEPNVTWSIGYLGGNFPPGVNSVEAAARAAYNIAQAHARAYDQIKRIAGKKAKVGVIYATSPSEPLTNSEKDIEAAKISDEVSTKWFFNAILNGVVSKNFLGETIKREDMKGKADWIGVNYYSRNVVRSKQEPPGYEGVSGYGFSCSNMEKSNAGLPVSEFGWEIYPEGIRKALNLYKEYDKPLMITENGVA…	https://doi.org/10.1016/j.enzmictec.2014.01.010	https://www.ncbi.nlm.nih.gov/nuccore/HG326254
Jeotgalibacillus malaysiensis		bacteria	wild	65	65	1	67.86	MRKFPEHFVWGTATSSFQIEGGRESRGESIWDQFCKNPGKVLNGDHGEVACDHINRYKEDVQLMKDLNVPWYRFSISWSRIFPNGDRVVNEEGLQFYDNLLTELEQQGIKPAVTLYHWDLPQALQDKGGWMNRDIVEEFAHYCDVIFDCFGDRVSNWITHNEPWVVSWLGYGSGEHAPGYRDIPGFLKAAHHVLLSHGVVVKRFRERGLQGEIGITLNLNSSYPFNENASSVEAAVRWDGFLNRWFLDPVFKGQYPADMLEHYSVYTDFSFVKEGDLDTMSAAVDFLGINYYSISYLTHQPGAWLEAGHEGGGHRRTSMGWEVYAKGLSDLLIRLKNDYDNPVIYVTENGAAYDDEVTNGEVHDPERVQYLQEHLDACLDAIDADVDLRGYFAWSFLDN…	https://doi.org/10.1016/j.ijbiomac.2018.04.156	https://www.uniprot.org/uniprotkb/A0A0B5ARU7
Jeotgalibacillus malaysiensis		bacteria	wild	65	20	0.2	13.572	MRKFPEHFVWGTATSSFQIEGGRESRGESIWDQFCKNPGKVLNGDHGEVACDHINRYKEDVQLMKDLNVPWYRFSISWSRIFPNGDRVVNEEGLQFYDNLLTELEQQGIKPAVTLYHWDLPQALQDKGGWMNRDIVEEFAHYCDVIFDCFGDRVSNWITHNEPWVVSWLGYGSGEHAPGYRDIPGFLKAAHHVLLSHGVVVKRFRERGLQGEIGITLNLNSSYPFNENASSVEAAVRWDGFLNRWFLDPVFKGQYPADMLEHYSVYTDFSFVKEGDLDTMSAAVDFLGINYYSISYLTHQPGAWLEAGHEGGGHRRTSMGWEVYAKGLSDLLIRLKNDYDNPVIYVTENGAAYDDEVTNGEVHDPERVQYLQEHLDACLDAIDADVDLRGYFAWSFLDN…	https://doi.org/10.1016/j.ijbiomac.2018.04.156	https://www.uniprot.org/uniprotkb/A0A0B5ARU7
Jeotgalibacillus malaysiensis		bacteria	wild	65	30	0.3	20.358	MRKFPEHFVWGTATSSFQIEGGRESRGESIWDQFCKNPGKVLNGDHGEVACDHINRYKEDVQLMKDLNVPWYRFSISWSRIFPNGDRVVNEEGLQFYDNLLTELEQQGIKPAVTLYHWDLPQALQDKGGWMNRDIVEEFAHYCDVIFDCFGDRVSNWITHNEPWVVSWLGYGSGEHAPGYRDIPGFLKAAHHVLLSHGVVVKRFRERGLQGEIGITLNLNSSYPFNENASSVEAAVRWDGFLNRWFLDPVFKGQYPADMLEHYSVYTDFSFVKEGDLDTMSAAVDFLGINYYSISYLTHQPGAWLEAGHEGGGHRRTSMGWEVYAKGLSDLLIRLKNDYDNPVIYVTENGAAYDDEVTNGEVHDPERVQYLQEHLDACLDAIDADVDLRGYFAWSFLDN…	https://doi.org/10.1016/j.ijbiomac.2018.04.156	https://www.uniprot.org/uniprotkb/A0A0B5ARU7
Jeotgalibacillus malaysiensis		bacteria	wild	65	40	0.5	33.93	MRKFPEHFVWGTATSSFQIEGGRESRGESIWDQFCKNPGKVLNGDHGEVACDHINRYKEDVQLMKDLNVPWYRFSISWSRIFPNGDRVVNEEGLQFYDNLLTELEQQGIKPAVTLYHWDLPQALQDKGGWMNRDIVEEFAHYCDVIFDCFGDRVSNWITHNEPWVVSWLGYGSGEHAPGYRDIPGFLKAAHHVLLSHGVVVKRFRERGLQGEIGITLNLNSSYPFNENASSVEAAVRWDGFLNRWFLDPVFKGQYPADMLEHYSVYTDFSFVKEGDLDTMSAAVDFLGINYYSISYLTHQPGAWLEAGHEGGGHRRTSMGWEVYAKGLSDLLIRLKNDYDNPVIYVTENGAAYDDEVTNGEVHDPERVQYLQEHLDACLDAIDADVDLRGYFAWSFLDN…	https://doi.org/10.1016/j.ijbiomac.2018.04.156	https://www.uniprot.org/uniprotkb/A0A0B5ARU7
Jeotgalibacillus malaysiensis		bacteria	wild	65	50	0.7	47.502	MRKFPEHFVWGTATSSFQIEGGRESRGESIWDQFCKNPGKVLNGDHGEVACDHINRYKEDVQLMKDLNVPWYRFSISWSRIFPNGDRVVNEEGLQFYDNLLTELEQQGIKPAVTLYHWDLPQALQDKGGWMNRDIVEEFAHYCDVIFDCFGDRVSNWITHNEPWVVSWLGYGSGEHAPGYRDIPGFLKAAHHVLLSHGVVVKRFRERGLQGEIGITLNLNSSYPFNENASSVEAAVRWDGFLNRWFLDPVFKGQYPADMLEHYSVYTDFSFVKEGDLDTMSAAVDFLGINYYSISYLTHQPGAWLEAGHEGGGHRRTSMGWEVYAKGLSDLLIRLKNDYDNPVIYVTENGAAYDDEVTNGEVHDPERVQYLQEHLDACLDAIDADVDLRGYFAWSFLDN…	https://doi.org/10.1016/j.ijbiomac.2018.04.156	https://www.uniprot.org/uniprotkb/A0A0B5ARU7
Jeotgalibacillus malaysiensis		bacteria	wild	65	60	0.9	61.074	MRKFPEHFVWGTATSSFQIEGGRESRGESIWDQFCKNPGKVLNGDHGEVACDHINRYKEDVQLMKDLNVPWYRFSISWSRIFPNGDRVVNEEGLQFYDNLLTELEQQGIKPAVTLYHWDLPQALQDKGGWMNRDIVEEFAHYCDVIFDCFGDRVSNWITHNEPWVVSWLGYGSGEHAPGYRDIPGFLKAAHHVLLSHGVVVKRFRERGLQGEIGITLNLNSSYPFNENASSVEAAVRWDGFLNRWFLDPVFKGQYPADMLEHYSVYTDFSFVKEGDLDTMSAAVDFLGINYYSISYLTHQPGAWLEAGHEGGGHRRTSMGWEVYAKGLSDLLIRLKNDYDNPVIYVTENGAAYDDEVTNGEVHDPERVQYLQEHLDACLDAIDADVDLRGYFAWSFLDN…	https://doi.org/10.1016/j.ijbiomac.2018.04.156	https://www.uniprot.org/uniprotkb/A0A0B5ARU7
Jeotgalibacillus malaysiensis		bacteria	wild	65	70	0.95	64.467	MRKFPEHFVWGTATSSFQIEGGRESRGESIWDQFCKNPGKVLNGDHGEVACDHINRYKEDVQLMKDLNVPWYRFSISWSRIFPNGDRVVNEEGLQFYDNLLTELEQQGIKPAVTLYHWDLPQALQDKGGWMNRDIVEEFAHYCDVIFDCFGDRVSNWITHNEPWVVSWLGYGSGEHAPGYRDIPGFLKAAHHVLLSHGVVVKRFRERGLQGEIGITLNLNSSYPFNENASSVEAAVRWDGFLNRWFLDPVFKGQYPADMLEHYSVYTDFSFVKEGDLDTMSAAVDFLGINYYSISYLTHQPGAWLEAGHEGGGHRRTSMGWEVYAKGLSDLLIRLKNDYDNPVIYVTENGAAYDDEVTNGEVHDPERVQYLQEHLDACLDAIDADVDLRGYFAWSFLDN…	https://doi.org/10.1016/j.ijbiomac.2018.04.156	https://www.uniprot.org/uniprotkb/A0A0B5ARU7
Jeotgalibacillus malaysiensis		bacteria	wild	65	75	0.5	33.93	MRKFPEHFVWGTATSSFQIEGGRESRGESIWDQFCKNPGKVLNGDHGEVACDHINRYKEDVQLMKDLNVPWYRFSISWSRIFPNGDRVVNEEGLQFYDNLLTELEQQGIKPAVTLYHWDLPQALQDKGGWMNRDIVEEFAHYCDVIFDCFGDRVSNWITHNEPWVVSWLGYGSGEHAPGYRDIPGFLKAAHHVLLSHGVVVKRFRERGLQGEIGITLNLNSSYPFNENASSVEAAVRWDGFLNRWFLDPVFKGQYPADMLEHYSVYTDFSFVKEGDLDTMSAAVDFLGINYYSISYLTHQPGAWLEAGHEGGGHRRTSMGWEVYAKGLSDLLIRLKNDYDNPVIYVTENGAAYDDEVTNGEVHDPERVQYLQEHLDACLDAIDADVDLRGYFAWSFLDN…	https://doi.org/10.1016/j.ijbiomac.2018.04.156	https://www.uniprot.org/uniprotkb/A0A0B5ARU7
Jeotgalibacillus malaysiensis		bacteria	wild	65	80	0.2	13.572	MRKFPEHFVWGTATSSFQIEGGRESRGESIWDQFCKNPGKVLNGDHGEVACDHINRYKEDVQLMKDLNVPWYRFSISWSRIFPNGDRVVNEEGLQFYDNLLTELEQQGIKPAVTLYHWDLPQALQDKGGWMNRDIVEEFAHYCDVIFDCFGDRVSNWITHNEPWVVSWLGYGSGEHAPGYRDIPGFLKAAHHVLLSHGVVVKRFRERGLQGEIGITLNLNSSYPFNENASSVEAAVRWDGFLNRWFLDPVFKGQYPADMLEHYSVYTDFSFVKEGDLDTMSAAVDFLGINYYSISYLTHQPGAWLEAGHEGGGHRRTSMGWEVYAKGLSDLLIRLKNDYDNPVIYVTENGAAYDDEVTNGEVHDPERVQYLQEHLDACLDAIDADVDLRGYFAWSFLDN…	https://doi.org/10.1016/j.ijbiomac.2018.04.156	https://www.uniprot.org/uniprotkb/A0A0B5ARU7
Jeotgalibacillus malaysiensis		bacteria	wild	65	90	0.1	6.786	MRKFPEHFVWGTATSSFQIEGGRESRGESIWDQFCKNPGKVLNGDHGEVACDHINRYKEDVQLMKDLNVPWYRFSISWSRIFPNGDRVVNEEGLQFYDNLLTELEQQGIKPAVTLYHWDLPQALQDKGGWMNRDIVEEFAHYCDVIFDCFGDRVSNWITHNEPWVVSWLGYGSGEHAPGYRDIPGFLKAAHHVLLSHGVVVKRFRERGLQGEIGITLNLNSSYPFNENASSVEAAVRWDGFLNRWFLDPVFKGQYPADMLEHYSVYTDFSFVKEGDLDTMSAAVDFLGINYYSISYLTHQPGAWLEAGHEGGGHRRTSMGWEVYAKGLSDLLIRLKNDYDNPVIYVTENGAAYDDEVTNGEVHDPERVQYLQEHLDACLDAIDADVDLRGYFAWSFLDN…	https://doi.org/10.1016/j.ijbiomac.2018.04.156	https://www.uniprot.org/uniprotkb/A0A0B5ARU7
Kusaya gravy		metagenome	wild	45	45	1	1045	MKFNENFVWGVATSSYQIEGAYNEDGRGKDIWGDYCSIPGIIFDNHNGDKACEHYYRYKEDVAIMKEMGIKAYRFSIAWARIFPEGIGKINQKGVDFYHNLIDELIKNDIVPYVTLFHWDLPLELAEKGGWLNDDSVEWFKDYAEFFGKEYGHKIKYIMTFNEPQCTIGLGLQQGIHAPGVKLSPKAVLKSTHNLLKAHGAAVKVLRKVAPNTQLGIAPTCGVALPISENKKDIEIARKRYFDILDLNDAYVWSVSLFLDPIVLGDYPTKYYELYKEHLPKITQEDLKLISQPLDFLAQNIYNGYRVSEDENGNYVYPKRKAGYDHTDMGWPITPSALYWGPRFICERYNLPFYITENGLACHDVVSLDNKVHDPNRIDFLNKYLLDYSRASCEGYDIR…	https://doi.org/10.3389/fmicb.2015.00548	https://www.ncbi.nlm.nih.gov/nuccore/HV348683.1/
Kusaya gravy		metagenome	wild	45	20	0.45	470.25	MKFNENFVWGVATSSYQIEGAYNEDGRGKDIWGDYCSIPGIIFDNHNGDKACEHYYRYKEDVAIMKEMGIKAYRFSIAWARIFPEGIGKINQKGVDFYHNLIDELIKNDIVPYVTLFHWDLPLELAEKGGWLNDDSVEWFKDYAEFFGKEYGHKIKYIMTFNEPQCTIGLGLQQGIHAPGVKLSPKAVLKSTHNLLKAHGAAVKVLRKVAPNTQLGIAPTCGVALPISENKKDIEIARKRYFDILDLNDAYVWSVSLFLDPIVLGDYPTKYYELYKEHLPKITQEDLKLISQPLDFLAQNIYNGYRVSEDENGNYVYPKRKAGYDHTDMGWPITPSALYWGPRFICERYNLPFYITENGLACHDVVSLDNKVHDPNRIDFLNKYLLDYSRASCEGYDIR…	https://doi.org/10.3389/fmicb.2015.00548	https://www.ncbi.nlm.nih.gov/nuccore/HV348683.1/
Kusaya gravy		metagenome	wild	45	25	0.5	522.5	MKFNENFVWGVATSSYQIEGAYNEDGRGKDIWGDYCSIPGIIFDNHNGDKACEHYYRYKEDVAIMKEMGIKAYRFSIAWARIFPEGIGKINQKGVDFYHNLIDELIKNDIVPYVTLFHWDLPLELAEKGGWLNDDSVEWFKDYAEFFGKEYGHKIKYIMTFNEPQCTIGLGLQQGIHAPGVKLSPKAVLKSTHNLLKAHGAAVKVLRKVAPNTQLGIAPTCGVALPISENKKDIEIARKRYFDILDLNDAYVWSVSLFLDPIVLGDYPTKYYELYKEHLPKITQEDLKLISQPLDFLAQNIYNGYRVSEDENGNYVYPKRKAGYDHTDMGWPITPSALYWGPRFICERYNLPFYITENGLACHDVVSLDNKVHDPNRIDFLNKYLLDYSRASCEGYDIR…	https://doi.org/10.3389/fmicb.2015.00548	https://www.ncbi.nlm.nih.gov/nuccore/HV348683.1/
Kusaya gravy		metagenome	wild	45	30	0.6	627	MKFNENFVWGVATSSYQIEGAYNEDGRGKDIWGDYCSIPGIIFDNHNGDKACEHYYRYKEDVAIMKEMGIKAYRFSIAWARIFPEGIGKINQKGVDFYHNLIDELIKNDIVPYVTLFHWDLPLELAEKGGWLNDDSVEWFKDYAEFFGKEYGHKIKYIMTFNEPQCTIGLGLQQGIHAPGVKLSPKAVLKSTHNLLKAHGAAVKVLRKVAPNTQLGIAPTCGVALPISENKKDIEIARKRYFDILDLNDAYVWSVSLFLDPIVLGDYPTKYYELYKEHLPKITQEDLKLISQPLDFLAQNIYNGYRVSEDENGNYVYPKRKAGYDHTDMGWPITPSALYWGPRFICERYNLPFYITENGLACHDVVSLDNKVHDPNRIDFLNKYLLDYSRASCEGYDIR…	https://doi.org/10.3389/fmicb.2015.00548	https://www.ncbi.nlm.nih.gov/nuccore/HV348683.1/
Kusaya gravy		metagenome	wild	45	35	0.7	731.5	MKFNENFVWGVATSSYQIEGAYNEDGRGKDIWGDYCSIPGIIFDNHNGDKACEHYYRYKEDVAIMKEMGIKAYRFSIAWARIFPEGIGKINQKGVDFYHNLIDELIKNDIVPYVTLFHWDLPLELAEKGGWLNDDSVEWFKDYAEFFGKEYGHKIKYIMTFNEPQCTIGLGLQQGIHAPGVKLSPKAVLKSTHNLLKAHGAAVKVLRKVAPNTQLGIAPTCGVALPISENKKDIEIARKRYFDILDLNDAYVWSVSLFLDPIVLGDYPTKYYELYKEHLPKITQEDLKLISQPLDFLAQNIYNGYRVSEDENGNYVYPKRKAGYDHTDMGWPITPSALYWGPRFICERYNLPFYITENGLACHDVVSLDNKVHDPNRIDFLNKYLLDYSRASCEGYDIR…	https://doi.org/10.3389/fmicb.2015.00548	https://www.ncbi.nlm.nih.gov/nuccore/HV348683.1/
Kusaya gravy		metagenome	wild	45	40	0.9	940.5	MKFNENFVWGVATSSYQIEGAYNEDGRGKDIWGDYCSIPGIIFDNHNGDKACEHYYRYKEDVAIMKEMGIKAYRFSIAWARIFPEGIGKINQKGVDFYHNLIDELIKNDIVPYVTLFHWDLPLELAEKGGWLNDDSVEWFKDYAEFFGKEYGHKIKYIMTFNEPQCTIGLGLQQGIHAPGVKLSPKAVLKSTHNLLKAHGAAVKVLRKVAPNTQLGIAPTCGVALPISENKKDIEIARKRYFDILDLNDAYVWSVSLFLDPIVLGDYPTKYYELYKEHLPKITQEDLKLISQPLDFLAQNIYNGYRVSEDENGNYVYPKRKAGYDHTDMGWPITPSALYWGPRFICERYNLPFYITENGLACHDVVSLDNKVHDPNRIDFLNKYLLDYSRASCEGYDIR…	https://doi.org/10.3389/fmicb.2015.00548	https://www.ncbi.nlm.nih.gov/nuccore/HV348683.1/
Kusaya gravy		metagenome	wild	45	55	0.7	731.5	MKFNENFVWGVATSSYQIEGAYNEDGRGKDIWGDYCSIPGIIFDNHNGDKACEHYYRYKEDVAIMKEMGIKAYRFSIAWARIFPEGIGKINQKGVDFYHNLIDELIKNDIVPYVTLFHWDLPLELAEKGGWLNDDSVEWFKDYAEFFGKEYGHKIKYIMTFNEPQCTIGLGLQQGIHAPGVKLSPKAVLKSTHNLLKAHGAAVKVLRKVAPNTQLGIAPTCGVALPISENKKDIEIARKRYFDILDLNDAYVWSVSLFLDPIVLGDYPTKYYELYKEHLPKITQEDLKLISQPLDFLAQNIYNGYRVSEDENGNYVYPKRKAGYDHTDMGWPITPSALYWGPRFICERYNLPFYITENGLACHDVVSLDNKVHDPNRIDFLNKYLLDYSRASCEGYDIR…	https://doi.org/10.3389/fmicb.2015.00548	https://www.ncbi.nlm.nih.gov/nuccore/HV348683.1/
Kusaya gravy		metagenome	wild	45	60	0.4	418	MKFNENFVWGVATSSYQIEGAYNEDGRGKDIWGDYCSIPGIIFDNHNGDKACEHYYRYKEDVAIMKEMGIKAYRFSIAWARIFPEGIGKINQKGVDFYHNLIDELIKNDIVPYVTLFHWDLPLELAEKGGWLNDDSVEWFKDYAEFFGKEYGHKIKYIMTFNEPQCTIGLGLQQGIHAPGVKLSPKAVLKSTHNLLKAHGAAVKVLRKVAPNTQLGIAPTCGVALPISENKKDIEIARKRYFDILDLNDAYVWSVSLFLDPIVLGDYPTKYYELYKEHLPKITQEDLKLISQPLDFLAQNIYNGYRVSEDENGNYVYPKRKAGYDHTDMGWPITPSALYWGPRFICERYNLPFYITENGLACHDVVSLDNKVHDPNRIDFLNKYLLDYSRASCEGYDIR…	https://doi.org/10.3389/fmicb.2015.00548	https://www.ncbi.nlm.nih.gov/nuccore/HV348683.1/
Kusaya gravy		metagenome	wild	45	65	0.3	313.5	MKFNENFVWGVATSSYQIEGAYNEDGRGKDIWGDYCSIPGIIFDNHNGDKACEHYYRYKEDVAIMKEMGIKAYRFSIAWARIFPEGIGKINQKGVDFYHNLIDELIKNDIVPYVTLFHWDLPLELAEKGGWLNDDSVEWFKDYAEFFGKEYGHKIKYIMTFNEPQCTIGLGLQQGIHAPGVKLSPKAVLKSTHNLLKAHGAAVKVLRKVAPNTQLGIAPTCGVALPISENKKDIEIARKRYFDILDLNDAYVWSVSLFLDPIVLGDYPTKYYELYKEHLPKITQEDLKLISQPLDFLAQNIYNGYRVSEDENGNYVYPKRKAGYDHTDMGWPITPSALYWGPRFICERYNLPFYITENGLACHDVVSLDNKVHDPNRIDFLNKYLLDYSRASCEGYDIR…	https://doi.org/10.3389/fmicb.2015.00548	https://www.ncbi.nlm.nih.gov/nuccore/HV348683.1/
Kusaya gravy		metagenome	wild	45	70	0.2	209	MKFNENFVWGVATSSYQIEGAYNEDGRGKDIWGDYCSIPGIIFDNHNGDKACEHYYRYKEDVAIMKEMGIKAYRFSIAWARIFPEGIGKINQKGVDFYHNLIDELIKNDIVPYVTLFHWDLPLELAEKGGWLNDDSVEWFKDYAEFFGKEYGHKIKYIMTFNEPQCTIGLGLQQGIHAPGVKLSPKAVLKSTHNLLKAHGAAVKVLRKVAPNTQLGIAPTCGVALPISENKKDIEIARKRYFDILDLNDAYVWSVSLFLDPIVLGDYPTKYYELYKEHLPKITQEDLKLISQPLDFLAQNIYNGYRVSEDENGNYVYPKRKAGYDHTDMGWPITPSALYWGPRFICERYNLPFYITENGLACHDVVSLDNKVHDPNRIDFLNKYLLDYSRASCEGYDIR…	https://doi.org/10.3389/fmicb.2015.00548	https://www.ncbi.nlm.nih.gov/nuccore/HV348683.1/
Kusaya gravy		metagenome	wild	45	75	0.18	188.1	MKFNENFVWGVATSSYQIEGAYNEDGRGKDIWGDYCSIPGIIFDNHNGDKACEHYYRYKEDVAIMKEMGIKAYRFSIAWARIFPEGIGKINQKGVDFYHNLIDELIKNDIVPYVTLFHWDLPLELAEKGGWLNDDSVEWFKDYAEFFGKEYGHKIKYIMTFNEPQCTIGLGLQQGIHAPGVKLSPKAVLKSTHNLLKAHGAAVKVLRKVAPNTQLGIAPTCGVALPISENKKDIEIARKRYFDILDLNDAYVWSVSLFLDPIVLGDYPTKYYELYKEHLPKITQEDLKLISQPLDFLAQNIYNGYRVSEDENGNYVYPKRKAGYDHTDMGWPITPSALYWGPRFICERYNLPFYITENGLACHDVVSLDNKVHDPNRIDFLNKYLLDYSRASCEGYDIR…	https://doi.org/10.3389/fmicb.2015.00548	https://www.ncbi.nlm.nih.gov/nuccore/HV348683.1/
Malbranchea pulchella		fungi	wild	50	50	1	80.6	MTLVEKVNVTTGIGWQMGLCGGNTGPATSSVGFPSLCLQDGPLGIRFADNITAFPAGVTVAATWDRELMYRRGKALGEEARLKGVNVLLGPSVGPIGSLPAGGRNWEGFGSDPVLQGIAAAETIRGIQANGVMATAKHYVLNEQEHFRMPNEWGIPHALSANIDDRTLHEVYIWPFADSVRAGVASVMCSYQMINNSYGCSNSLLMNRILKNELGFQGFVQSDWWAQQSGVASALAGLDMTMPGGGPRTGYGTSYWGGNLTLAALNASLPMERLNDMVTRIVAAWYQLNQDSWPKPPPDGDGGPNFSSWTKEELGRLHQGSDDDDAIGVVNKFVNAQGNHSLVVRTVAAESTVLLKNEGGFLPLSRDGPTSDGKKYRVGIFGEDAGPGKGPNFCRDRGC…	https://doi.org/10.1038/s41598-020-63972-y	https://www.ncbi.nlm.nih.gov/protein/KAL1953323.1
Malbranchea pulchella		fungi	wild	50	30	0.25	20.15	MTLVEKVNVTTGIGWQMGLCGGNTGPATSSVGFPSLCLQDGPLGIRFADNITAFPAGVTVAATWDRELMYRRGKALGEEARLKGVNVLLGPSVGPIGSLPAGGRNWEGFGSDPVLQGIAAAETIRGIQANGVMATAKHYVLNEQEHFRMPNEWGIPHALSANIDDRTLHEVYIWPFADSVRAGVASVMCSYQMINNSYGCSNSLLMNRILKNELGFQGFVQSDWWAQQSGVASALAGLDMTMPGGGPRTGYGTSYWGGNLTLAALNASLPMERLNDMVTRIVAAWYQLNQDSWPKPPPDGDGGPNFSSWTKEELGRLHQGSDDDDAIGVVNKFVNAQGNHSLVVRTVAAESTVLLKNEGGFLPLSRDGPTSDGKKYRVGIFGEDAGPGKGPNFCRDRGC…	https://doi.org/10.1038/s41598-020-63972-y	https://www.ncbi.nlm.nih.gov/protein/KAL1953323.1
Malbranchea pulchella		fungi	wild	50	40	0.3	24.18	MTLVEKVNVTTGIGWQMGLCGGNTGPATSSVGFPSLCLQDGPLGIRFADNITAFPAGVTVAATWDRELMYRRGKALGEEARLKGVNVLLGPSVGPIGSLPAGGRNWEGFGSDPVLQGIAAAETIRGIQANGVMATAKHYVLNEQEHFRMPNEWGIPHALSANIDDRTLHEVYIWPFADSVRAGVASVMCSYQMINNSYGCSNSLLMNRILKNELGFQGFVQSDWWAQQSGVASALAGLDMTMPGGGPRTGYGTSYWGGNLTLAALNASLPMERLNDMVTRIVAAWYQLNQDSWPKPPPDGDGGPNFSSWTKEELGRLHQGSDDDDAIGVVNKFVNAQGNHSLVVRTVAAESTVLLKNEGGFLPLSRDGPTSDGKKYRVGIFGEDAGPGKGPNFCRDRGC…	https://doi.org/10.1038/s41598-020-63972-y	https://www.ncbi.nlm.nih.gov/protein/KAL1953323.1
Malbranchea pulchella		fungi	wild	50	45	0.55	44.33	MTLVEKVNVTTGIGWQMGLCGGNTGPATSSVGFPSLCLQDGPLGIRFADNITAFPAGVTVAATWDRELMYRRGKALGEEARLKGVNVLLGPSVGPIGSLPAGGRNWEGFGSDPVLQGIAAAETIRGIQANGVMATAKHYVLNEQEHFRMPNEWGIPHALSANIDDRTLHEVYIWPFADSVRAGVASVMCSYQMINNSYGCSNSLLMNRILKNELGFQGFVQSDWWAQQSGVASALAGLDMTMPGGGPRTGYGTSYWGGNLTLAALNASLPMERLNDMVTRIVAAWYQLNQDSWPKPPPDGDGGPNFSSWTKEELGRLHQGSDDDDAIGVVNKFVNAQGNHSLVVRTVAAESTVLLKNEGGFLPLSRDGPTSDGKKYRVGIFGEDAGPGKGPNFCRDRGC…	https://doi.org/10.1038/s41598-020-63972-y	https://www.ncbi.nlm.nih.gov/protein/KAL1953323.1
Malbranchea pulchella		fungi	wild	50	55	0.6	48.36	MTLVEKVNVTTGIGWQMGLCGGNTGPATSSVGFPSLCLQDGPLGIRFADNITAFPAGVTVAATWDRELMYRRGKALGEEARLKGVNVLLGPSVGPIGSLPAGGRNWEGFGSDPVLQGIAAAETIRGIQANGVMATAKHYVLNEQEHFRMPNEWGIPHALSANIDDRTLHEVYIWPFADSVRAGVASVMCSYQMINNSYGCSNSLLMNRILKNELGFQGFVQSDWWAQQSGVASALAGLDMTMPGGGPRTGYGTSYWGGNLTLAALNASLPMERLNDMVTRIVAAWYQLNQDSWPKPPPDGDGGPNFSSWTKEELGRLHQGSDDDDAIGVVNKFVNAQGNHSLVVRTVAAESTVLLKNEGGFLPLSRDGPTSDGKKYRVGIFGEDAGPGKGPNFCRDRGC…	https://doi.org/10.1038/s41598-020-63972-y	https://www.ncbi.nlm.nih.gov/protein/KAL1953323.1
Malbranchea pulchella		fungi	wild	50	60	0.5	40.3	MTLVEKVNVTTGIGWQMGLCGGNTGPATSSVGFPSLCLQDGPLGIRFADNITAFPAGVTVAATWDRELMYRRGKALGEEARLKGVNVLLGPSVGPIGSLPAGGRNWEGFGSDPVLQGIAAAETIRGIQANGVMATAKHYVLNEQEHFRMPNEWGIPHALSANIDDRTLHEVYIWPFADSVRAGVASVMCSYQMINNSYGCSNSLLMNRILKNELGFQGFVQSDWWAQQSGVASALAGLDMTMPGGGPRTGYGTSYWGGNLTLAALNASLPMERLNDMVTRIVAAWYQLNQDSWPKPPPDGDGGPNFSSWTKEELGRLHQGSDDDDAIGVVNKFVNAQGNHSLVVRTVAAESTVLLKNEGGFLPLSRDGPTSDGKKYRVGIFGEDAGPGKGPNFCRDRGC…	https://doi.org/10.1038/s41598-020-63972-y	https://www.ncbi.nlm.nih.gov/protein/KAL1953323.1
Malbranchea pulchella		fungi	wild	50	65	0.4	32.24	MTLVEKVNVTTGIGWQMGLCGGNTGPATSSVGFPSLCLQDGPLGIRFADNITAFPAGVTVAATWDRELMYRRGKALGEEARLKGVNVLLGPSVGPIGSLPAGGRNWEGFGSDPVLQGIAAAETIRGIQANGVMATAKHYVLNEQEHFRMPNEWGIPHALSANIDDRTLHEVYIWPFADSVRAGVASVMCSYQMINNSYGCSNSLLMNRILKNELGFQGFVQSDWWAQQSGVASALAGLDMTMPGGGPRTGYGTSYWGGNLTLAALNASLPMERLNDMVTRIVAAWYQLNQDSWPKPPPDGDGGPNFSSWTKEELGRLHQGSDDDDAIGVVNKFVNAQGNHSLVVRTVAAESTVLLKNEGGFLPLSRDGPTSDGKKYRVGIFGEDAGPGKGPNFCRDRGC…	https://doi.org/10.1038/s41598-020-63972-y	https://www.ncbi.nlm.nih.gov/protein/KAL1953323.1
Malbranchea pulchella		fungi	wild	50	70	0.25	20.15	MTLVEKVNVTTGIGWQMGLCGGNTGPATSSVGFPSLCLQDGPLGIRFADNITAFPAGVTVAATWDRELMYRRGKALGEEARLKGVNVLLGPSVGPIGSLPAGGRNWEGFGSDPVLQGIAAAETIRGIQANGVMATAKHYVLNEQEHFRMPNEWGIPHALSANIDDRTLHEVYIWPFADSVRAGVASVMCSYQMINNSYGCSNSLLMNRILKNELGFQGFVQSDWWAQQSGVASALAGLDMTMPGGGPRTGYGTSYWGGNLTLAALNASLPMERLNDMVTRIVAAWYQLNQDSWPKPPPDGDGGPNFSSWTKEELGRLHQGSDDDDAIGVVNKFVNAQGNHSLVVRTVAAESTVLLKNEGGFLPLSRDGPTSDGKKYRVGIFGEDAGPGKGPNFCRDRGC…	https://doi.org/10.1038/s41598-020-63972-y	https://www.ncbi.nlm.nih.gov/protein/KAL1953323.1
Malbranchea pulchella		fungi	wild	50	75	0.1	8.06	MTLVEKVNVTTGIGWQMGLCGGNTGPATSSVGFPSLCLQDGPLGIRFADNITAFPAGVTVAATWDRELMYRRGKALGEEARLKGVNVLLGPSVGPIGSLPAGGRNWEGFGSDPVLQGIAAAETIRGIQANGVMATAKHYVLNEQEHFRMPNEWGIPHALSANIDDRTLHEVYIWPFADSVRAGVASVMCSYQMINNSYGCSNSLLMNRILKNELGFQGFVQSDWWAQQSGVASALAGLDMTMPGGGPRTGYGTSYWGGNLTLAALNASLPMERLNDMVTRIVAAWYQLNQDSWPKPPPDGDGGPNFSSWTKEELGRLHQGSDDDDAIGVVNKFVNAQGNHSLVVRTVAAESTVLLKNEGGFLPLSRDGPTSDGKKYRVGIFGEDAGPGKGPNFCRDRGC…	https://doi.org/10.1038/s41598-020-63972-y	https://www.ncbi.nlm.nih.gov/protein/KAL1953323.1
Marine metagenomic library		metagenome	wild	45	30	0.6	60.7	MKITLPPESPMLSKDFTFGVATASFQIEGAADTRLPCIWDTFCAQAGNIRDGSDGKQACEHVKLWQEDVELIESLSVDAYRFSISWPRVIKQDGSLNQDGVDFYIHLLDRLNAKGIKPYVTLYHWDLPQHIEDEGGWLNRKTAFLFQDYVEKIVIALGDRVYSYATFNEPFCSAFLGYEIGIHAPGKTKVAFGRQAAHHILLAHGLGMQVLQQLSPNTENGIVLNFTPCYPHTQTPKDITAARKADEYMNQWYIKPLFDKCYPEIINDLAQADRPIVEPGDFDIIAQKIDFLGINFYTRAVYEANPDTLYAQIDMLNAPKTDIGWEIYPQAFTDLLVSLHNAYNLPPIFITENGAAMPDKIIDGKVMDTDRIDYYQSHLNAVNNAITQGVNVKGYFAWS…	https://doi.org/10.1186/1472-6750-13-22	https://www.uniprot.org/uniprotkb/D7RTU9
Marine metagenomic library		metagenome	wild	45	5	0.1	10.1167	MKITLPPESPMLSKDFTFGVATASFQIEGAADTRLPCIWDTFCAQAGNIRDGSDGKQACEHVKLWQEDVELIESLSVDAYRFSISWPRVIKQDGSLNQDGVDFYIHLLDRLNAKGIKPYVTLYHWDLPQHIEDEGGWLNRKTAFLFQDYVEKIVIALGDRVYSYATFNEPFCSAFLGYEIGIHAPGKTKVAFGRQAAHHILLAHGLGMQVLQQLSPNTENGIVLNFTPCYPHTQTPKDITAARKADEYMNQWYIKPLFDKCYPEIINDLAQADRPIVEPGDFDIIAQKIDFLGINFYTRAVYEANPDTLYAQIDMLNAPKTDIGWEIYPQAFTDLLVSLHNAYNLPPIFITENGAAMPDKIIDGKVMDTDRIDYYQSHLNAVNNAITQGVNVKGYFAWS…	https://doi.org/10.1186/1472-6750-13-22	https://www.uniprot.org/uniprotkb/D7RTU9
Marine metagenomic library		metagenome	wild	45	10	0.15	15.175	MKITLPPESPMLSKDFTFGVATASFQIEGAADTRLPCIWDTFCAQAGNIRDGSDGKQACEHVKLWQEDVELIESLSVDAYRFSISWPRVIKQDGSLNQDGVDFYIHLLDRLNAKGIKPYVTLYHWDLPQHIEDEGGWLNRKTAFLFQDYVEKIVIALGDRVYSYATFNEPFCSAFLGYEIGIHAPGKTKVAFGRQAAHHILLAHGLGMQVLQQLSPNTENGIVLNFTPCYPHTQTPKDITAARKADEYMNQWYIKPLFDKCYPEIINDLAQADRPIVEPGDFDIIAQKIDFLGINFYTRAVYEANPDTLYAQIDMLNAPKTDIGWEIYPQAFTDLLVSLHNAYNLPPIFITENGAAMPDKIIDGKVMDTDRIDYYQSHLNAVNNAITQGVNVKGYFAWS…	https://doi.org/10.1186/1472-6750-13-22	https://www.uniprot.org/uniprotkb/D7RTU9
Marine metagenomic library		metagenome	wild	45	15	0.2	20.2333	MKITLPPESPMLSKDFTFGVATASFQIEGAADTRLPCIWDTFCAQAGNIRDGSDGKQACEHVKLWQEDVELIESLSVDAYRFSISWPRVIKQDGSLNQDGVDFYIHLLDRLNAKGIKPYVTLYHWDLPQHIEDEGGWLNRKTAFLFQDYVEKIVIALGDRVYSYATFNEPFCSAFLGYEIGIHAPGKTKVAFGRQAAHHILLAHGLGMQVLQQLSPNTENGIVLNFTPCYPHTQTPKDITAARKADEYMNQWYIKPLFDKCYPEIINDLAQADRPIVEPGDFDIIAQKIDFLGINFYTRAVYEANPDTLYAQIDMLNAPKTDIGWEIYPQAFTDLLVSLHNAYNLPPIFITENGAAMPDKIIDGKVMDTDRIDYYQSHLNAVNNAITQGVNVKGYFAWS…	https://doi.org/10.1186/1472-6750-13-22	https://www.uniprot.org/uniprotkb/D7RTU9
Marine metagenomic library		metagenome	wild	45	20	0.3	30.35	MKITLPPESPMLSKDFTFGVATASFQIEGAADTRLPCIWDTFCAQAGNIRDGSDGKQACEHVKLWQEDVELIESLSVDAYRFSISWPRVIKQDGSLNQDGVDFYIHLLDRLNAKGIKPYVTLYHWDLPQHIEDEGGWLNRKTAFLFQDYVEKIVIALGDRVYSYATFNEPFCSAFLGYEIGIHAPGKTKVAFGRQAAHHILLAHGLGMQVLQQLSPNTENGIVLNFTPCYPHTQTPKDITAARKADEYMNQWYIKPLFDKCYPEIINDLAQADRPIVEPGDFDIIAQKIDFLGINFYTRAVYEANPDTLYAQIDMLNAPKTDIGWEIYPQAFTDLLVSLHNAYNLPPIFITENGAAMPDKIIDGKVMDTDRIDYYQSHLNAVNNAITQGVNVKGYFAWS…	https://doi.org/10.1186/1472-6750-13-22	https://www.uniprot.org/uniprotkb/D7RTU9
Marine metagenomic library		metagenome	wild	45	25	0.45	45.525	MKITLPPESPMLSKDFTFGVATASFQIEGAADTRLPCIWDTFCAQAGNIRDGSDGKQACEHVKLWQEDVELIESLSVDAYRFSISWPRVIKQDGSLNQDGVDFYIHLLDRLNAKGIKPYVTLYHWDLPQHIEDEGGWLNRKTAFLFQDYVEKIVIALGDRVYSYATFNEPFCSAFLGYEIGIHAPGKTKVAFGRQAAHHILLAHGLGMQVLQQLSPNTENGIVLNFTPCYPHTQTPKDITAARKADEYMNQWYIKPLFDKCYPEIINDLAQADRPIVEPGDFDIIAQKIDFLGINFYTRAVYEANPDTLYAQIDMLNAPKTDIGWEIYPQAFTDLLVSLHNAYNLPPIFITENGAAMPDKIIDGKVMDTDRIDYYQSHLNAVNNAITQGVNVKGYFAWS…	https://doi.org/10.1186/1472-6750-13-22	https://www.uniprot.org/uniprotkb/D7RTU9
Marine metagenomic library		metagenome	wild	45	35	0.8	80.9333	MKITLPPESPMLSKDFTFGVATASFQIEGAADTRLPCIWDTFCAQAGNIRDGSDGKQACEHVKLWQEDVELIESLSVDAYRFSISWPRVIKQDGSLNQDGVDFYIHLLDRLNAKGIKPYVTLYHWDLPQHIEDEGGWLNRKTAFLFQDYVEKIVIALGDRVYSYATFNEPFCSAFLGYEIGIHAPGKTKVAFGRQAAHHILLAHGLGMQVLQQLSPNTENGIVLNFTPCYPHTQTPKDITAARKADEYMNQWYIKPLFDKCYPEIINDLAQADRPIVEPGDFDIIAQKIDFLGINFYTRAVYEANPDTLYAQIDMLNAPKTDIGWEIYPQAFTDLLVSLHNAYNLPPIFITENGAAMPDKIIDGKVMDTDRIDYYQSHLNAVNNAITQGVNVKGYFAWS…	https://doi.org/10.1186/1472-6750-13-22	https://www.uniprot.org/uniprotkb/D7RTU9
Marine metagenomic library		metagenome	wild	45	40	0.95	96.1083	MKITLPPESPMLSKDFTFGVATASFQIEGAADTRLPCIWDTFCAQAGNIRDGSDGKQACEHVKLWQEDVELIESLSVDAYRFSISWPRVIKQDGSLNQDGVDFYIHLLDRLNAKGIKPYVTLYHWDLPQHIEDEGGWLNRKTAFLFQDYVEKIVIALGDRVYSYATFNEPFCSAFLGYEIGIHAPGKTKVAFGRQAAHHILLAHGLGMQVLQQLSPNTENGIVLNFTPCYPHTQTPKDITAARKADEYMNQWYIKPLFDKCYPEIINDLAQADRPIVEPGDFDIIAQKIDFLGINFYTRAVYEANPDTLYAQIDMLNAPKTDIGWEIYPQAFTDLLVSLHNAYNLPPIFITENGAAMPDKIIDGKVMDTDRIDYYQSHLNAVNNAITQGVNVKGYFAWS…	https://doi.org/10.1186/1472-6750-13-22	https://www.uniprot.org/uniprotkb/D7RTU9
Marine metagenomic library		metagenome	wild	45	45	1	101.167	MKITLPPESPMLSKDFTFGVATASFQIEGAADTRLPCIWDTFCAQAGNIRDGSDGKQACEHVKLWQEDVELIESLSVDAYRFSISWPRVIKQDGSLNQDGVDFYIHLLDRLNAKGIKPYVTLYHWDLPQHIEDEGGWLNRKTAFLFQDYVEKIVIALGDRVYSYATFNEPFCSAFLGYEIGIHAPGKTKVAFGRQAAHHILLAHGLGMQVLQQLSPNTENGIVLNFTPCYPHTQTPKDITAARKADEYMNQWYIKPLFDKCYPEIINDLAQADRPIVEPGDFDIIAQKIDFLGINFYTRAVYEANPDTLYAQIDMLNAPKTDIGWEIYPQAFTDLLVSLHNAYNLPPIFITENGAAMPDKIIDGKVMDTDRIDYYQSHLNAVNNAITQGVNVKGYFAWS…	https://doi.org/10.1186/1472-6750-13-22	https://www.uniprot.org/uniprotkb/D7RTU9
Marine metagenomic library		metagenome	wild	45	50	0.7	70.8167	MKITLPPESPMLSKDFTFGVATASFQIEGAADTRLPCIWDTFCAQAGNIRDGSDGKQACEHVKLWQEDVELIESLSVDAYRFSISWPRVIKQDGSLNQDGVDFYIHLLDRLNAKGIKPYVTLYHWDLPQHIEDEGGWLNRKTAFLFQDYVEKIVIALGDRVYSYATFNEPFCSAFLGYEIGIHAPGKTKVAFGRQAAHHILLAHGLGMQVLQQLSPNTENGIVLNFTPCYPHTQTPKDITAARKADEYMNQWYIKPLFDKCYPEIINDLAQADRPIVEPGDFDIIAQKIDFLGINFYTRAVYEANPDTLYAQIDMLNAPKTDIGWEIYPQAFTDLLVSLHNAYNLPPIFITENGAAMPDKIIDGKVMDTDRIDYYQSHLNAVNNAITQGVNVKGYFAWS…	https://doi.org/10.1186/1472-6750-13-22	https://www.uniprot.org/uniprotkb/D7RTU9
Marine metagenomic library		metagenome	wild	45	55	0.2	20.2333	MKITLPPESPMLSKDFTFGVATASFQIEGAADTRLPCIWDTFCAQAGNIRDGSDGKQACEHVKLWQEDVELIESLSVDAYRFSISWPRVIKQDGSLNQDGVDFYIHLLDRLNAKGIKPYVTLYHWDLPQHIEDEGGWLNRKTAFLFQDYVEKIVIALGDRVYSYATFNEPFCSAFLGYEIGIHAPGKTKVAFGRQAAHHILLAHGLGMQVLQQLSPNTENGIVLNFTPCYPHTQTPKDITAARKADEYMNQWYIKPLFDKCYPEIINDLAQADRPIVEPGDFDIIAQKIDFLGINFYTRAVYEANPDTLYAQIDMLNAPKTDIGWEIYPQAFTDLLVSLHNAYNLPPIFITENGAAMPDKIIDGKVMDTDRIDYYQSHLNAVNNAITQGVNVKGYFAWS…	https://doi.org/10.1186/1472-6750-13-22	https://www.uniprot.org/uniprotkb/D7RTU9
Marine metagenomic library		metagenome	wild	45	60	0.025	2.52917	MKITLPPESPMLSKDFTFGVATASFQIEGAADTRLPCIWDTFCAQAGNIRDGSDGKQACEHVKLWQEDVELIESLSVDAYRFSISWPRVIKQDGSLNQDGVDFYIHLLDRLNAKGIKPYVTLYHWDLPQHIEDEGGWLNRKTAFLFQDYVEKIVIALGDRVYSYATFNEPFCSAFLGYEIGIHAPGKTKVAFGRQAAHHILLAHGLGMQVLQQLSPNTENGIVLNFTPCYPHTQTPKDITAARKADEYMNQWYIKPLFDKCYPEIINDLAQADRPIVEPGDFDIIAQKIDFLGINFYTRAVYEANPDTLYAQIDMLNAPKTDIGWEIYPQAFTDLLVSLHNAYNLPPIFITENGAAMPDKIIDGKVMDTDRIDYYQSHLNAVNNAITQGVNVKGYFAWS…	https://doi.org/10.1186/1472-6750-13-22	https://www.uniprot.org/uniprotkb/D7RTU9
Marine microbial metagenome		metagenome	wild	40	40	1	45	MTKLTLPYDSKMFDEDFIFGVATSSFQIEGARETRLDCIWDTFCAQENTISDRSNGDVACDHIAHWQQDIQLICDLGVDAYRFSISWPRVMHADGTLNETGLAFYIELIDALKAKGKKIFVTMYHWDLPQYLEDEGGWLNRDTAYAFAQYCDLVSQRIGDKVDAYTTLNEPFCAGYLSYEMGVHAPGLTGRKNGRQASHHLLLAHGLAMQVLRKNCPNADVGIVINVHPGYALTDSAEDIEATKMGTDYLFHWYIDPLLKQSYPSVMDKLSLEERPDILEGDMALIAQPLDFIGMNYYTRNVYKMGDDGWFEIVTPEPGNLTEMGWEIVPEAMTKMLIELDQQYDLPPMYITENGAAMPDVRQGNRIADQNRIDYFQSHFVAVEAAMEAGVNIKGYFAW…	https://doi.org/10.1016/j.jbiosc.2011.07.017	https://www.uniprot.org/uniprotkb/D0VEC8
Marine microbial metagenome		metagenome	wild	40	40	1	110.5	MTKISLPTCSPLLTKEFIYGVATASFQIEGGSAHRLPCIWDTFCDTPGKIADNSNGHVACDHYNNWKQDIDLIESLGVDAYRLSISWPRVITKSGELNPEGVKFYTDILDELKKRNIKAFVTLYHWDLPQHLEDEGGWLNRETAYAFAHYVDLITLAFGDRVHSYATLNEPFCSAFLGYEIGIHAPGKVGKQYGRKAAHHLLLAHGLAMTVLKQNSPTTLNGIVLNFTPCYSISEDADDIAATAFADDYLNQWYMKPIMDGTYPAIIEQLPSAHLPDIHDGDMAIISQSIDYLGINFYTRQFYKAHPTEIYEPIEPTGPLTDMGWEIYPKSFTELLVTLNNTYTLPPIFITENGAAMPDSYNNGEINDVDRLDYYNSHLNAVHNATEQGVRIDGYFAWS…	https://www.jmb.or.kr/journal/view.html?doi=10.4014/jmb.1003.03011	https://www.uniprot.org/uniprotkb/D5KX75
Marine microbial metagenome		metagenome	wild	40	15	0.25	27.625	MTKISLPTCSPLLTKEFIYGVATASFQIEGGSAHRLPCIWDTFCDTPGKIADNSNGHVACDHYNNWKQDIDLIESLGVDAYRLSISWPRVITKSGELNPEGVKFYTDILDELKKRNIKAFVTLYHWDLPQHLEDEGGWLNRETAYAFAHYVDLITLAFGDRVHSYATLNEPFCSAFLGYEIGIHAPGKVGKQYGRKAAHHLLLAHGLAMTVLKQNSPTTLNGIVLNFTPCYSISEDADDIAATAFADDYLNQWYMKPIMDGTYPAIIEQLPSAHLPDIHDGDMAIISQSIDYLGINFYTRQFYKAHPTEIYEPIEPTGPLTDMGWEIYPKSFTELLVTLNNTYTLPPIFITENGAAMPDSYNNGEINDVDRLDYYNSHLNAVHNATEQGVRIDGYFAWS…	https://www.jmb.or.kr/journal/view.html?doi=10.4014/jmb.1003.03011	https://www.uniprot.org/uniprotkb/D5KX75
Marine microbial metagenome		metagenome	wild	40	20	0.45	49.725	MTKISLPTCSPLLTKEFIYGVATASFQIEGGSAHRLPCIWDTFCDTPGKIADNSNGHVACDHYNNWKQDIDLIESLGVDAYRLSISWPRVITKSGELNPEGVKFYTDILDELKKRNIKAFVTLYHWDLPQHLEDEGGWLNRETAYAFAHYVDLITLAFGDRVHSYATLNEPFCSAFLGYEIGIHAPGKVGKQYGRKAAHHLLLAHGLAMTVLKQNSPTTLNGIVLNFTPCYSISEDADDIAATAFADDYLNQWYMKPIMDGTYPAIIEQLPSAHLPDIHDGDMAIISQSIDYLGINFYTRQFYKAHPTEIYEPIEPTGPLTDMGWEIYPKSFTELLVTLNNTYTLPPIFITENGAAMPDSYNNGEINDVDRLDYYNSHLNAVHNATEQGVRIDGYFAWS…	https://www.jmb.or.kr/journal/view.html?doi=10.4014/jmb.1003.03011	https://www.uniprot.org/uniprotkb/D5KX75
Marine microbial metagenome		metagenome	wild	40	25	0.6	66.3	MTKISLPTCSPLLTKEFIYGVATASFQIEGGSAHRLPCIWDTFCDTPGKIADNSNGHVACDHYNNWKQDIDLIESLGVDAYRLSISWPRVITKSGELNPEGVKFYTDILDELKKRNIKAFVTLYHWDLPQHLEDEGGWLNRETAYAFAHYVDLITLAFGDRVHSYATLNEPFCSAFLGYEIGIHAPGKVGKQYGRKAAHHLLLAHGLAMTVLKQNSPTTLNGIVLNFTPCYSISEDADDIAATAFADDYLNQWYMKPIMDGTYPAIIEQLPSAHLPDIHDGDMAIISQSIDYLGINFYTRQFYKAHPTEIYEPIEPTGPLTDMGWEIYPKSFTELLVTLNNTYTLPPIFITENGAAMPDSYNNGEINDVDRLDYYNSHLNAVHNATEQGVRIDGYFAWS…	https://www.jmb.or.kr/journal/view.html?doi=10.4014/jmb.1003.03011	https://www.uniprot.org/uniprotkb/D5KX75
Marine microbial metagenome		metagenome	wild	40	30	0.7	77.35	MTKISLPTCSPLLTKEFIYGVATASFQIEGGSAHRLPCIWDTFCDTPGKIADNSNGHVACDHYNNWKQDIDLIESLGVDAYRLSISWPRVITKSGELNPEGVKFYTDILDELKKRNIKAFVTLYHWDLPQHLEDEGGWLNRETAYAFAHYVDLITLAFGDRVHSYATLNEPFCSAFLGYEIGIHAPGKVGKQYGRKAAHHLLLAHGLAMTVLKQNSPTTLNGIVLNFTPCYSISEDADDIAATAFADDYLNQWYMKPIMDGTYPAIIEQLPSAHLPDIHDGDMAIISQSIDYLGINFYTRQFYKAHPTEIYEPIEPTGPLTDMGWEIYPKSFTELLVTLNNTYTLPPIFITENGAAMPDSYNNGEINDVDRLDYYNSHLNAVHNATEQGVRIDGYFAWS…	https://www.jmb.or.kr/journal/view.html?doi=10.4014/jmb.1003.03011	https://www.uniprot.org/uniprotkb/D5KX75
Marine microbial metagenome		metagenome	wild	40	35	0.85	93.925	MTKISLPTCSPLLTKEFIYGVATASFQIEGGSAHRLPCIWDTFCDTPGKIADNSNGHVACDHYNNWKQDIDLIESLGVDAYRLSISWPRVITKSGELNPEGVKFYTDILDELKKRNIKAFVTLYHWDLPQHLEDEGGWLNRETAYAFAHYVDLITLAFGDRVHSYATLNEPFCSAFLGYEIGIHAPGKVGKQYGRKAAHHLLLAHGLAMTVLKQNSPTTLNGIVLNFTPCYSISEDADDIAATAFADDYLNQWYMKPIMDGTYPAIIEQLPSAHLPDIHDGDMAIISQSIDYLGINFYTRQFYKAHPTEIYEPIEPTGPLTDMGWEIYPKSFTELLVTLNNTYTLPPIFITENGAAMPDSYNNGEINDVDRLDYYNSHLNAVHNATEQGVRIDGYFAWS…	https://www.jmb.or.kr/journal/view.html?doi=10.4014/jmb.1003.03011	https://www.uniprot.org/uniprotkb/D5KX75
Marine microbial metagenome		metagenome	wild	40	45	0.8	88.4	MTKISLPTCSPLLTKEFIYGVATASFQIEGGSAHRLPCIWDTFCDTPGKIADNSNGHVACDHYNNWKQDIDLIESLGVDAYRLSISWPRVITKSGELNPEGVKFYTDILDELKKRNIKAFVTLYHWDLPQHLEDEGGWLNRETAYAFAHYVDLITLAFGDRVHSYATLNEPFCSAFLGYEIGIHAPGKVGKQYGRKAAHHLLLAHGLAMTVLKQNSPTTLNGIVLNFTPCYSISEDADDIAATAFADDYLNQWYMKPIMDGTYPAIIEQLPSAHLPDIHDGDMAIISQSIDYLGINFYTRQFYKAHPTEIYEPIEPTGPLTDMGWEIYPKSFTELLVTLNNTYTLPPIFITENGAAMPDSYNNGEINDVDRLDYYNSHLNAVHNATEQGVRIDGYFAWS…	https://www.jmb.or.kr/journal/view.html?doi=10.4014/jmb.1003.03011	https://www.uniprot.org/uniprotkb/D5KX75
Marine microbial metagenome		metagenome	wild	40	50	0.3	33.15	MTKISLPTCSPLLTKEFIYGVATASFQIEGGSAHRLPCIWDTFCDTPGKIADNSNGHVACDHYNNWKQDIDLIESLGVDAYRLSISWPRVITKSGELNPEGVKFYTDILDELKKRNIKAFVTLYHWDLPQHLEDEGGWLNRETAYAFAHYVDLITLAFGDRVHSYATLNEPFCSAFLGYEIGIHAPGKVGKQYGRKAAHHLLLAHGLAMTVLKQNSPTTLNGIVLNFTPCYSISEDADDIAATAFADDYLNQWYMKPIMDGTYPAIIEQLPSAHLPDIHDGDMAIISQSIDYLGINFYTRQFYKAHPTEIYEPIEPTGPLTDMGWEIYPKSFTELLVTLNNTYTLPPIFITENGAAMPDSYNNGEINDVDRLDYYNSHLNAVHNATEQGVRIDGYFAWS…	https://www.jmb.or.kr/journal/view.html?doi=10.4014/jmb.1003.03011	https://www.uniprot.org/uniprotkb/D5KX75
Marine microbial metagenome		metagenome	wild	40	55	0.1	11.05	MTKISLPTCSPLLTKEFIYGVATASFQIEGGSAHRLPCIWDTFCDTPGKIADNSNGHVACDHYNNWKQDIDLIESLGVDAYRLSISWPRVITKSGELNPEGVKFYTDILDELKKRNIKAFVTLYHWDLPQHLEDEGGWLNRETAYAFAHYVDLITLAFGDRVHSYATLNEPFCSAFLGYEIGIHAPGKVGKQYGRKAAHHLLLAHGLAMTVLKQNSPTTLNGIVLNFTPCYSISEDADDIAATAFADDYLNQWYMKPIMDGTYPAIIEQLPSAHLPDIHDGDMAIISQSIDYLGINFYTRQFYKAHPTEIYEPIEPTGPLTDMGWEIYPKSFTELLVTLNNTYTLPPIFITENGAAMPDSYNNGEINDVDRLDYYNSHLNAVHNATEQGVRIDGYFAWS…	https://www.jmb.or.kr/journal/view.html?doi=10.4014/jmb.1003.03011	https://www.uniprot.org/uniprotkb/D5KX75
Marine microbial metagenome	H184F	metagenome	mutant	40	40	1	15	MTKLTLPYDSKMFDEDFIFGVATSSFQIEGARETRLDCIWDTFCAQENTISDRSNGDVACDHIAHWQQDIQLICDLGVDAYRFSISWPRVMHADGTLNETGLAFYIELIDALKAKGKKIFVTMYHWDLPQYLEDEGGWLNRDTAYAFAQYCDLVSQRIGDKVDAYTTLNEPFCAGYLSYEMGVFAPGLTGRKNGRQASHHLLLAHGLAMQVLRKNCPNADVGIVINVHPGYALTDSAEDIEATKMGTDYLFHWYIDPLLKQSYPSVMDKLSLEERPDILEGDMALIAQPLDFIGMNYYTRNVYKMGDDGWFEIVTPEPGNLTEMGWEIVPEAMTKMLIELDQQYDLPPMYITENGAAMPDVRQGNRIADQNRIDYFQSHFVAVEAAMEAGVNIKGYFAW…	https://doi.org/10.1016/j.jbiosc.2011.07.017	Not Available
Marine microbial metagenome	L409E	metagenome	mutant	40	40	1	64	MTKLTLPYDSKMFDEDFIFGVATSSFQIEGARETRLDCIWDTFCAQENTISDRSNGDVACDHIAHWQQDIQLICDLGVDAYRFSISWPRVMHADGTLNETGLAFYIELIDALKAKGKKIFVTMYHWDLPQYLEDEGGWLNRDTAYAFAQYCDLVSQRIGDKVDAYTTLNEPFCAGYLSYEMGVHAPGLTGRKNGRQASHHLLLAHGLAMQVLRKNCPNADVGIVINVHPGYALTDSAEDIEATKMGTDYLFHWYIDPLLKQSYPSVMDKLSLEERPDILEGDMALIAQPLDFIGMNYYTRNVYKMGDDGWFEIVTPEPGNLTEMGWEIVPEAMTKMLIELDQQYDLPPMYITENGAAMPDVRQGNRIADQNRIDYFQSHFVAVEAAMEAGVNIKGYFAW…	https://doi.org/10.1016/j.jbiosc.2011.07.017	Not Available
Methylococcus capsulatus		bacteria	wild	70	55	0.6	463	MSRYEFPERFLWGAATSAYQVEGSPLADGAGPSNWHRFCRQPGRILNGDTGDTACDHYRRFREDVALMKALGLSAYRFSIAWSRIFPEGKGRINWRGIAHYQALVETLLEHGIRPMATLHHWDLPAALEDLGGWANRDSAGWFADYAHTVIRALGNEIDLWATLNEPWVIMDAGYVSGVHPPGHRSLKDAPWVTHNLLRAHALAVQAFRADGRGQIGLVVNLEPKYALTDSRDDRAAAERAHAYMNRQYLDPVLHGAYPDELAEISALHWPSFESEDLRVIQEPIDYLGINYYTRAVVRHDPSGGPLEVTAVPQRGVEHTEMGWEVYPQGLKDVLAWVKARYGDIPLYITENGAAFADPEGENGRIDDTRRIAYYRSHLRALHEAIAQGVDVRGYFAWS…	https://doi.org/10.1016/j.ijbiomac.2017.04.078	https://www.uniprot.org/uniprotkb/Q608B9
Methylococcus capsulatus		bacteria	wild	70	30	0.15	115.75	MSRYEFPERFLWGAATSAYQVEGSPLADGAGPSNWHRFCRQPGRILNGDTGDTACDHYRRFREDVALMKALGLSAYRFSIAWSRIFPEGKGRINWRGIAHYQALVETLLEHGIRPMATLHHWDLPAALEDLGGWANRDSAGWFADYAHTVIRALGNEIDLWATLNEPWVIMDAGYVSGVHPPGHRSLKDAPWVTHNLLRAHALAVQAFRADGRGQIGLVVNLEPKYALTDSRDDRAAAERAHAYMNRQYLDPVLHGAYPDELAEISALHWPSFESEDLRVIQEPIDYLGINYYTRAVVRHDPSGGPLEVTAVPQRGVEHTEMGWEVYPQGLKDVLAWVKARYGDIPLYITENGAAFADPEGENGRIDDTRRIAYYRSHLRALHEAIAQGVDVRGYFAWS…	https://doi.org/10.1016/j.ijbiomac.2017.04.078	https://www.uniprot.org/uniprotkb/Q608B9
Methylococcus capsulatus		bacteria	wild	70	40	0.25	192.917	MSRYEFPERFLWGAATSAYQVEGSPLADGAGPSNWHRFCRQPGRILNGDTGDTACDHYRRFREDVALMKALGLSAYRFSIAWSRIFPEGKGRINWRGIAHYQALVETLLEHGIRPMATLHHWDLPAALEDLGGWANRDSAGWFADYAHTVIRALGNEIDLWATLNEPWVIMDAGYVSGVHPPGHRSLKDAPWVTHNLLRAHALAVQAFRADGRGQIGLVVNLEPKYALTDSRDDRAAAERAHAYMNRQYLDPVLHGAYPDELAEISALHWPSFESEDLRVIQEPIDYLGINYYTRAVVRHDPSGGPLEVTAVPQRGVEHTEMGWEVYPQGLKDVLAWVKARYGDIPLYITENGAAFADPEGENGRIDDTRRIAYYRSHLRALHEAIAQGVDVRGYFAWS…	https://doi.org/10.1016/j.ijbiomac.2017.04.078	https://www.uniprot.org/uniprotkb/Q608B9
Methylococcus capsulatus		bacteria	wild	70	50	0.5	385.833	MSRYEFPERFLWGAATSAYQVEGSPLADGAGPSNWHRFCRQPGRILNGDTGDTACDHYRRFREDVALMKALGLSAYRFSIAWSRIFPEGKGRINWRGIAHYQALVETLLEHGIRPMATLHHWDLPAALEDLGGWANRDSAGWFADYAHTVIRALGNEIDLWATLNEPWVIMDAGYVSGVHPPGHRSLKDAPWVTHNLLRAHALAVQAFRADGRGQIGLVVNLEPKYALTDSRDDRAAAERAHAYMNRQYLDPVLHGAYPDELAEISALHWPSFESEDLRVIQEPIDYLGINYYTRAVVRHDPSGGPLEVTAVPQRGVEHTEMGWEVYPQGLKDVLAWVKARYGDIPLYITENGAAFADPEGENGRIDDTRRIAYYRSHLRALHEAIAQGVDVRGYFAWS…	https://doi.org/10.1016/j.ijbiomac.2017.04.078	https://www.uniprot.org/uniprotkb/Q608B9
Methylococcus capsulatus		bacteria	wild	70	60	0.7	540.167	MSRYEFPERFLWGAATSAYQVEGSPLADGAGPSNWHRFCRQPGRILNGDTGDTACDHYRRFREDVALMKALGLSAYRFSIAWSRIFPEGKGRINWRGIAHYQALVETLLEHGIRPMATLHHWDLPAALEDLGGWANRDSAGWFADYAHTVIRALGNEIDLWATLNEPWVIMDAGYVSGVHPPGHRSLKDAPWVTHNLLRAHALAVQAFRADGRGQIGLVVNLEPKYALTDSRDDRAAAERAHAYMNRQYLDPVLHGAYPDELAEISALHWPSFESEDLRVIQEPIDYLGINYYTRAVVRHDPSGGPLEVTAVPQRGVEHTEMGWEVYPQGLKDVLAWVKARYGDIPLYITENGAAFADPEGENGRIDDTRRIAYYRSHLRALHEAIAQGVDVRGYFAWS…	https://doi.org/10.1016/j.ijbiomac.2017.04.078	https://www.uniprot.org/uniprotkb/Q608B9
Methylococcus capsulatus		bacteria	wild	70	65	0.75	578.75	MSRYEFPERFLWGAATSAYQVEGSPLADGAGPSNWHRFCRQPGRILNGDTGDTACDHYRRFREDVALMKALGLSAYRFSIAWSRIFPEGKGRINWRGIAHYQALVETLLEHGIRPMATLHHWDLPAALEDLGGWANRDSAGWFADYAHTVIRALGNEIDLWATLNEPWVIMDAGYVSGVHPPGHRSLKDAPWVTHNLLRAHALAVQAFRADGRGQIGLVVNLEPKYALTDSRDDRAAAERAHAYMNRQYLDPVLHGAYPDELAEISALHWPSFESEDLRVIQEPIDYLGINYYTRAVVRHDPSGGPLEVTAVPQRGVEHTEMGWEVYPQGLKDVLAWVKARYGDIPLYITENGAAFADPEGENGRIDDTRRIAYYRSHLRALHEAIAQGVDVRGYFAWS…	https://doi.org/10.1016/j.ijbiomac.2017.04.078	https://www.uniprot.org/uniprotkb/Q608B9
Methylococcus capsulatus		bacteria	wild	70	70	1	771.667	MSRYEFPERFLWGAATSAYQVEGSPLADGAGPSNWHRFCRQPGRILNGDTGDTACDHYRRFREDVALMKALGLSAYRFSIAWSRIFPEGKGRINWRGIAHYQALVETLLEHGIRPMATLHHWDLPAALEDLGGWANRDSAGWFADYAHTVIRALGNEIDLWATLNEPWVIMDAGYVSGVHPPGHRSLKDAPWVTHNLLRAHALAVQAFRADGRGQIGLVVNLEPKYALTDSRDDRAAAERAHAYMNRQYLDPVLHGAYPDELAEISALHWPSFESEDLRVIQEPIDYLGINYYTRAVVRHDPSGGPLEVTAVPQRGVEHTEMGWEVYPQGLKDVLAWVKARYGDIPLYITENGAAFADPEGENGRIDDTRRIAYYRSHLRALHEAIAQGVDVRGYFAWS…	https://doi.org/10.1016/j.ijbiomac.2017.04.078	https://www.uniprot.org/uniprotkb/Q608B9
Methylococcus capsulatus		bacteria	wild	70	75	0.3	231.5	MSRYEFPERFLWGAATSAYQVEGSPLADGAGPSNWHRFCRQPGRILNGDTGDTACDHYRRFREDVALMKALGLSAYRFSIAWSRIFPEGKGRINWRGIAHYQALVETLLEHGIRPMATLHHWDLPAALEDLGGWANRDSAGWFADYAHTVIRALGNEIDLWATLNEPWVIMDAGYVSGVHPPGHRSLKDAPWVTHNLLRAHALAVQAFRADGRGQIGLVVNLEPKYALTDSRDDRAAAERAHAYMNRQYLDPVLHGAYPDELAEISALHWPSFESEDLRVIQEPIDYLGINYYTRAVVRHDPSGGPLEVTAVPQRGVEHTEMGWEVYPQGLKDVLAWVKARYGDIPLYITENGAAFADPEGENGRIDDTRRIAYYRSHLRALHEAIAQGVDVRGYFAWS…	https://doi.org/10.1016/j.ijbiomac.2017.04.078	https://www.uniprot.org/uniprotkb/Q608B9
Microbulbifer sp.		bacteria	wild	40	40	1	1.81	MTRENASGNTDDYCNILGLEEDSPLLREDFIFGVATAAFQIEGASDVDGRVPCIWDTFCAEPGRVANGDDGSRACESYRRWEQDLGLVQDLGVDAYRFSIAWPRVITDLHGTVNQLAMDHYRRQLDFLNERGIKPFVTLYHWDLPQYLQERGGWLNRDTAYAFAHYADVVSQAFGDRVFSYGTLNEPWCSAFLGYLYGIHAPGIRDRKQAYQAAHHLLLAHGLAVPKIRVNAPAADVGIVLNISPSDPLENSLADRNACLLADMENRDLFLQPLLEGCYPEPVLNRHPESAPLVLPGDMALISAELDFLGLNYYTRNRVGAADNDAGYVTPPYDGADATDMGWEIFPQGLTRTLRHLARHPRTPALYVTENGMASADRLEVDDQGKGVVNDNARVRYLQ…	https://doi.org/10.1016/j.micres.2021.126840	https://www.uniprot.org/uniprotkb/A0A894K106
Microbulbifer sp.		bacteria	wild	40	20	0.45	0.8145	MTRENASGNTDDYCNILGLEEDSPLLREDFIFGVATAAFQIEGASDVDGRVPCIWDTFCAEPGRVANGDDGSRACESYRRWEQDLGLVQDLGVDAYRFSIAWPRVITDLHGTVNQLAMDHYRRQLDFLNERGIKPFVTLYHWDLPQYLQERGGWLNRDTAYAFAHYADVVSQAFGDRVFSYGTLNEPWCSAFLGYLYGIHAPGIRDRKQAYQAAHHLLLAHGLAVPKIRVNAPAADVGIVLNISPSDPLENSLADRNACLLADMENRDLFLQPLLEGCYPEPVLNRHPESAPLVLPGDMALISAELDFLGLNYYTRNRVGAADNDAGYVTPPYDGADATDMGWEIFPQGLTRTLRHLARHPRTPALYVTENGMASADRLEVDDQGKGVVNDNARVRYLQ…	https://doi.org/10.1016/j.micres.2021.126840	https://www.uniprot.org/uniprotkb/A0A894K106
Microbulbifer sp.		bacteria	wild	40	25	0.65	1.1765	MTRENASGNTDDYCNILGLEEDSPLLREDFIFGVATAAFQIEGASDVDGRVPCIWDTFCAEPGRVANGDDGSRACESYRRWEQDLGLVQDLGVDAYRFSIAWPRVITDLHGTVNQLAMDHYRRQLDFLNERGIKPFVTLYHWDLPQYLQERGGWLNRDTAYAFAHYADVVSQAFGDRVFSYGTLNEPWCSAFLGYLYGIHAPGIRDRKQAYQAAHHLLLAHGLAVPKIRVNAPAADVGIVLNISPSDPLENSLADRNACLLADMENRDLFLQPLLEGCYPEPVLNRHPESAPLVLPGDMALISAELDFLGLNYYTRNRVGAADNDAGYVTPPYDGADATDMGWEIFPQGLTRTLRHLARHPRTPALYVTENGMASADRLEVDDQGKGVVNDNARVRYLQ…	https://doi.org/10.1016/j.micres.2021.126840	https://www.uniprot.org/uniprotkb/A0A894K106
Microbulbifer sp.		bacteria	wild	40	30	0.8	1.448	MTRENASGNTDDYCNILGLEEDSPLLREDFIFGVATAAFQIEGASDVDGRVPCIWDTFCAEPGRVANGDDGSRACESYRRWEQDLGLVQDLGVDAYRFSIAWPRVITDLHGTVNQLAMDHYRRQLDFLNERGIKPFVTLYHWDLPQYLQERGGWLNRDTAYAFAHYADVVSQAFGDRVFSYGTLNEPWCSAFLGYLYGIHAPGIRDRKQAYQAAHHLLLAHGLAVPKIRVNAPAADVGIVLNISPSDPLENSLADRNACLLADMENRDLFLQPLLEGCYPEPVLNRHPESAPLVLPGDMALISAELDFLGLNYYTRNRVGAADNDAGYVTPPYDGADATDMGWEIFPQGLTRTLRHLARHPRTPALYVTENGMASADRLEVDDQGKGVVNDNARVRYLQ…	https://doi.org/10.1016/j.micres.2021.126840	https://www.uniprot.org/uniprotkb/A0A894K106
Microbulbifer sp.		bacteria	wild	40	35	0.82	1.4842	MTRENASGNTDDYCNILGLEEDSPLLREDFIFGVATAAFQIEGASDVDGRVPCIWDTFCAEPGRVANGDDGSRACESYRRWEQDLGLVQDLGVDAYRFSIAWPRVITDLHGTVNQLAMDHYRRQLDFLNERGIKPFVTLYHWDLPQYLQERGGWLNRDTAYAFAHYADVVSQAFGDRVFSYGTLNEPWCSAFLGYLYGIHAPGIRDRKQAYQAAHHLLLAHGLAVPKIRVNAPAADVGIVLNISPSDPLENSLADRNACLLADMENRDLFLQPLLEGCYPEPVLNRHPESAPLVLPGDMALISAELDFLGLNYYTRNRVGAADNDAGYVTPPYDGADATDMGWEIFPQGLTRTLRHLARHPRTPALYVTENGMASADRLEVDDQGKGVVNDNARVRYLQ…	https://doi.org/10.1016/j.micres.2021.126840	https://www.uniprot.org/uniprotkb/A0A894K106
Microbulbifer sp.		bacteria	wild	40	45	0.7	1.267	MTRENASGNTDDYCNILGLEEDSPLLREDFIFGVATAAFQIEGASDVDGRVPCIWDTFCAEPGRVANGDDGSRACESYRRWEQDLGLVQDLGVDAYRFSIAWPRVITDLHGTVNQLAMDHYRRQLDFLNERGIKPFVTLYHWDLPQYLQERGGWLNRDTAYAFAHYADVVSQAFGDRVFSYGTLNEPWCSAFLGYLYGIHAPGIRDRKQAYQAAHHLLLAHGLAVPKIRVNAPAADVGIVLNISPSDPLENSLADRNACLLADMENRDLFLQPLLEGCYPEPVLNRHPESAPLVLPGDMALISAELDFLGLNYYTRNRVGAADNDAGYVTPPYDGADATDMGWEIFPQGLTRTLRHLARHPRTPALYVTENGMASADRLEVDDQGKGVVNDNARVRYLQ…	https://doi.org/10.1016/j.micres.2021.126840	https://www.uniprot.org/uniprotkb/A0A894K106
Microbulbifer sp.		bacteria	wild	40	50	0.25	0.4525	MTRENASGNTDDYCNILGLEEDSPLLREDFIFGVATAAFQIEGASDVDGRVPCIWDTFCAEPGRVANGDDGSRACESYRRWEQDLGLVQDLGVDAYRFSIAWPRVITDLHGTVNQLAMDHYRRQLDFLNERGIKPFVTLYHWDLPQYLQERGGWLNRDTAYAFAHYADVVSQAFGDRVFSYGTLNEPWCSAFLGYLYGIHAPGIRDRKQAYQAAHHLLLAHGLAVPKIRVNAPAADVGIVLNISPSDPLENSLADRNACLLADMENRDLFLQPLLEGCYPEPVLNRHPESAPLVLPGDMALISAELDFLGLNYYTRNRVGAADNDAGYVTPPYDGADATDMGWEIFPQGLTRTLRHLARHPRTPALYVTENGMASADRLEVDDQGKGVVNDNARVRYLQ…	https://doi.org/10.1016/j.micres.2021.126840	https://www.uniprot.org/uniprotkb/A0A894K106
Microbulbifer sp.		bacteria	wild	40	55	0.1	0.181	MTRENASGNTDDYCNILGLEEDSPLLREDFIFGVATAAFQIEGASDVDGRVPCIWDTFCAEPGRVANGDDGSRACESYRRWEQDLGLVQDLGVDAYRFSIAWPRVITDLHGTVNQLAMDHYRRQLDFLNERGIKPFVTLYHWDLPQYLQERGGWLNRDTAYAFAHYADVVSQAFGDRVFSYGTLNEPWCSAFLGYLYGIHAPGIRDRKQAYQAAHHLLLAHGLAVPKIRVNAPAADVGIVLNISPSDPLENSLADRNACLLADMENRDLFLQPLLEGCYPEPVLNRHPESAPLVLPGDMALISAELDFLGLNYYTRNRVGAADNDAGYVTPPYDGADATDMGWEIFPQGLTRTLRHLARHPRTPALYVTENGMASADRLEVDDQGKGVVNDNARVRYLQ…	https://doi.org/10.1016/j.micres.2021.126840	https://www.uniprot.org/uniprotkb/A0A894K106
Micrococcus antarcticus		bacteria	wild	25	25	1	1121	MMNHLSQKFAWPKEFLWGSATAAAQIEGAGHSYGKEDSVWDAFARKEGAIAGGENLEVAVDHYHRYREDVQLMRELGLDSYRFSTSWARVVPGGRTVNPEGLDFYSRLVDELLENGILPWLTLYHWDLPQALEERGGWTNRETSYKFLEYAETVHEKLGDRVKHWTTFNEPLCSSLIGYAAGEHAPGRQEPQAALAAVHHQHLAHGLATARLRELGAEHIGITLNLTNAVPNNPGDPVDLEAARRVDALWNRMYLDPVLRGSYPEDLLEDVQGLGLAEVIEAGDLEIISQPIDFLGVNHYHDDNVSGHPLPAGQPQPVVPTDSPKSSPFVGSEYVTFPARDLPRTAMGWEVNPEGLRVLLNRLNQDYANLPSLYITENGASYTDTVTEAGTVEDPEREE…	https://doi.org/10.1016/j.enzmictec.2011.03.001	https://www.uniprot.org/uniprot/B9V8P5
Micrococcus antarcticus		bacteria	wild	25	0	0.25	280.25	MMNHLSQKFAWPKEFLWGSATAAAQIEGAGHSYGKEDSVWDAFARKEGAIAGGENLEVAVDHYHRYREDVQLMRELGLDSYRFSTSWARVVPGGRTVNPEGLDFYSRLVDELLENGILPWLTLYHWDLPQALEERGGWTNRETSYKFLEYAETVHEKLGDRVKHWTTFNEPLCSSLIGYAAGEHAPGRQEPQAALAAVHHQHLAHGLATARLRELGAEHIGITLNLTNAVPNNPGDPVDLEAARRVDALWNRMYLDPVLRGSYPEDLLEDVQGLGLAEVIEAGDLEIISQPIDFLGVNHYHDDNVSGHPLPAGQPQPVVPTDSPKSSPFVGSEYVTFPARDLPRTAMGWEVNPEGLRVLLNRLNQDYANLPSLYITENGASYTDTVTEAGTVEDPEREE…	https://doi.org/10.1016/j.enzmictec.2011.03.001	https://www.uniprot.org/uniprot/B9V8P5
Micrococcus antarcticus		bacteria	wild	25	10	0.6	672.6	MMNHLSQKFAWPKEFLWGSATAAAQIEGAGHSYGKEDSVWDAFARKEGAIAGGENLEVAVDHYHRYREDVQLMRELGLDSYRFSTSWARVVPGGRTVNPEGLDFYSRLVDELLENGILPWLTLYHWDLPQALEERGGWTNRETSYKFLEYAETVHEKLGDRVKHWTTFNEPLCSSLIGYAAGEHAPGRQEPQAALAAVHHQHLAHGLATARLRELGAEHIGITLNLTNAVPNNPGDPVDLEAARRVDALWNRMYLDPVLRGSYPEDLLEDVQGLGLAEVIEAGDLEIISQPIDFLGVNHYHDDNVSGHPLPAGQPQPVVPTDSPKSSPFVGSEYVTFPARDLPRTAMGWEVNPEGLRVLLNRLNQDYANLPSLYITENGASYTDTVTEAGTVEDPEREE…	https://doi.org/10.1016/j.enzmictec.2011.03.001	https://www.uniprot.org/uniprot/B9V8P5
Micrococcus antarcticus		bacteria	wild	25	20	0.7	784.7	MMNHLSQKFAWPKEFLWGSATAAAQIEGAGHSYGKEDSVWDAFARKEGAIAGGENLEVAVDHYHRYREDVQLMRELGLDSYRFSTSWARVVPGGRTVNPEGLDFYSRLVDELLENGILPWLTLYHWDLPQALEERGGWTNRETSYKFLEYAETVHEKLGDRVKHWTTFNEPLCSSLIGYAAGEHAPGRQEPQAALAAVHHQHLAHGLATARLRELGAEHIGITLNLTNAVPNNPGDPVDLEAARRVDALWNRMYLDPVLRGSYPEDLLEDVQGLGLAEVIEAGDLEIISQPIDFLGVNHYHDDNVSGHPLPAGQPQPVVPTDSPKSSPFVGSEYVTFPARDLPRTAMGWEVNPEGLRVLLNRLNQDYANLPSLYITENGASYTDTVTEAGTVEDPEREE…	https://doi.org/10.1016/j.enzmictec.2011.03.001	https://www.uniprot.org/uniprot/B9V8P5
Micrococcus antarcticus		bacteria	wild	25	30	0.9	1008.9	MMNHLSQKFAWPKEFLWGSATAAAQIEGAGHSYGKEDSVWDAFARKEGAIAGGENLEVAVDHYHRYREDVQLMRELGLDSYRFSTSWARVVPGGRTVNPEGLDFYSRLVDELLENGILPWLTLYHWDLPQALEERGGWTNRETSYKFLEYAETVHEKLGDRVKHWTTFNEPLCSSLIGYAAGEHAPGRQEPQAALAAVHHQHLAHGLATARLRELGAEHIGITLNLTNAVPNNPGDPVDLEAARRVDALWNRMYLDPVLRGSYPEDLLEDVQGLGLAEVIEAGDLEIISQPIDFLGVNHYHDDNVSGHPLPAGQPQPVVPTDSPKSSPFVGSEYVTFPARDLPRTAMGWEVNPEGLRVLLNRLNQDYANLPSLYITENGASYTDTVTEAGTVEDPEREE…	https://doi.org/10.1016/j.enzmictec.2011.03.001	https://www.uniprot.org/uniprot/B9V8P5
Micrococcus antarcticus		bacteria	wild	25	35	0.3	336.3	MMNHLSQKFAWPKEFLWGSATAAAQIEGAGHSYGKEDSVWDAFARKEGAIAGGENLEVAVDHYHRYREDVQLMRELGLDSYRFSTSWARVVPGGRTVNPEGLDFYSRLVDELLENGILPWLTLYHWDLPQALEERGGWTNRETSYKFLEYAETVHEKLGDRVKHWTTFNEPLCSSLIGYAAGEHAPGRQEPQAALAAVHHQHLAHGLATARLRELGAEHIGITLNLTNAVPNNPGDPVDLEAARRVDALWNRMYLDPVLRGSYPEDLLEDVQGLGLAEVIEAGDLEIISQPIDFLGVNHYHDDNVSGHPLPAGQPQPVVPTDSPKSSPFVGSEYVTFPARDLPRTAMGWEVNPEGLRVLLNRLNQDYANLPSLYITENGASYTDTVTEAGTVEDPEREE…	https://doi.org/10.1016/j.enzmictec.2011.03.001	https://www.uniprot.org/uniprot/B9V8P5
Micrococcus antarcticus		bacteria	wild	25	40	0.2	224.2	MMNHLSQKFAWPKEFLWGSATAAAQIEGAGHSYGKEDSVWDAFARKEGAIAGGENLEVAVDHYHRYREDVQLMRELGLDSYRFSTSWARVVPGGRTVNPEGLDFYSRLVDELLENGILPWLTLYHWDLPQALEERGGWTNRETSYKFLEYAETVHEKLGDRVKHWTTFNEPLCSSLIGYAAGEHAPGRQEPQAALAAVHHQHLAHGLATARLRELGAEHIGITLNLTNAVPNNPGDPVDLEAARRVDALWNRMYLDPVLRGSYPEDLLEDVQGLGLAEVIEAGDLEIISQPIDFLGVNHYHDDNVSGHPLPAGQPQPVVPTDSPKSSPFVGSEYVTFPARDLPRTAMGWEVNPEGLRVLLNRLNQDYANLPSLYITENGASYTDTVTEAGTVEDPEREE…	https://doi.org/10.1016/j.enzmictec.2011.03.001	https://www.uniprot.org/uniprot/B9V8P5
Mucor circinelloides		fungi	wild	50	50	1	15.7052	MQLPSLSSIAISMLVAANAASMVQAKVNVLSWDDAYKKADALVSQMSLEQKIAISTGVGWENGPCVGNTYAITKPDFPSLCLQDSPMGIRKADNVSAGVAGINSAASFDKDAMRARGEYMGREFYGKGIHVQLGPGMNFMRSPEGGRGFESGGEDPFLTGVAAAETIKGIQSEGVIATAKHYLLNDQELNRNTGSSDADERTLHEIYLWPYARSVEAGVASVMCSYNLVNGTYACENDHILNTLLKEELGFKGFVQSDWGATHSTVASVNGGLDMTMPGDITLGSGGSYFGANLTQAVNDDKVKEERVTDMAMRIVASWYKLGQDKNFPDTTISSFTREDAKYVNVQADHKKLIREMGAASSVLLKNSGILPLSNKVKSVALIGSDIKAGPAAVNNATI…	https://doi.org/10.1016/j.enzmictec.2014.09.002	https://www.uniprot.org/uniprotkb/A0A8H4BDG9
Mucor circinelloides		fungi	wild	50	30	0.4375	6.87101	MQLPSLSSIAISMLVAANAASMVQAKVNVLSWDDAYKKADALVSQMSLEQKIAISTGVGWENGPCVGNTYAITKPDFPSLCLQDSPMGIRKADNVSAGVAGINSAASFDKDAMRARGEYMGREFYGKGIHVQLGPGMNFMRSPEGGRGFESGGEDPFLTGVAAAETIKGIQSEGVIATAKHYLLNDQELNRNTGSSDADERTLHEIYLWPYARSVEAGVASVMCSYNLVNGTYACENDHILNTLLKEELGFKGFVQSDWGATHSTVASVNGGLDMTMPGDITLGSGGSYFGANLTQAVNDDKVKEERVTDMAMRIVASWYKLGQDKNFPDTTISSFTREDAKYVNVQADHKKLIREMGAASSVLLKNSGILPLSNKVKSVALIGSDIKAGPAAVNNATI…	https://doi.org/10.1016/j.enzmictec.2014.09.002	https://www.uniprot.org/uniprotkb/A0A8H4BDG9
Mucor circinelloides		fungi	wild	50	40	0.6875	10.7973	MQLPSLSSIAISMLVAANAASMVQAKVNVLSWDDAYKKADALVSQMSLEQKIAISTGVGWENGPCVGNTYAITKPDFPSLCLQDSPMGIRKADNVSAGVAGINSAASFDKDAMRARGEYMGREFYGKGIHVQLGPGMNFMRSPEGGRGFESGGEDPFLTGVAAAETIKGIQSEGVIATAKHYLLNDQELNRNTGSSDADERTLHEIYLWPYARSVEAGVASVMCSYNLVNGTYACENDHILNTLLKEELGFKGFVQSDWGATHSTVASVNGGLDMTMPGDITLGSGGSYFGANLTQAVNDDKVKEERVTDMAMRIVASWYKLGQDKNFPDTTISSFTREDAKYVNVQADHKKLIREMGAASSVLLKNSGILPLSNKVKSVALIGSDIKAGPAAVNNATI…	https://doi.org/10.1016/j.enzmictec.2014.09.002	https://www.uniprot.org/uniprotkb/A0A8H4BDG9
Mucor circinelloides		fungi	wild	50	60	0.1875	2.94472	MQLPSLSSIAISMLVAANAASMVQAKVNVLSWDDAYKKADALVSQMSLEQKIAISTGVGWENGPCVGNTYAITKPDFPSLCLQDSPMGIRKADNVSAGVAGINSAASFDKDAMRARGEYMGREFYGKGIHVQLGPGMNFMRSPEGGRGFESGGEDPFLTGVAAAETIKGIQSEGVIATAKHYLLNDQELNRNTGSSDADERTLHEIYLWPYARSVEAGVASVMCSYNLVNGTYACENDHILNTLLKEELGFKGFVQSDWGATHSTVASVNGGLDMTMPGDITLGSGGSYFGANLTQAVNDDKVKEERVTDMAMRIVASWYKLGQDKNFPDTTISSFTREDAKYVNVQADHKKLIREMGAASSVLLKNSGILPLSNKVKSVALIGSDIKAGPAAVNNATI…	https://doi.org/10.1016/j.enzmictec.2014.09.002	https://www.uniprot.org/uniprotkb/A0A8H4BDG9
Myceliophthora thermophila		fungi	wild	70	40	0.2	160.076	MTLQAFALLAAAALVRGETPTKVPRDAPRGAAAWEAAHSSAAAALGKLSQQDKINIVTGVGWNKGPCVGNTPAISSINYPQLCLQDGPLGVRFGSSITAFTPGIQAASTWDVDLIRQRGEYMGAEFKGCGIHVQLGPVAGPLGKVPQGGRNWEGFGVDPYLTGIAMAETIEGIQSAGVQATAKHYILNEQELNRETMSSNVDDRTLHELYLWPFADAVHSNVASVMCSYNKINGTWACENDRVLNVILKQELGFPGYVMSDWNAQHSTDDAANHGMDMTMPGSDFNGGTILWGPQLDSAVNSGRVPKSRLDDMVERILAAWYLLGQDSNYPAINIGANVQGNHKENVRAVARDGIVLLKNDDGILPLKKPAKLALIGSAAVVNPQGLNSCQDQGCNKGA…	https://doi.org/10.7717/peerj.46	https://www.uniprot.org/uniprotkb/G2QDN2
Myceliophthora thermophila		fungi	wild	70	30	0.1	80.038	MTLQAFALLAAAALVRGETPTKVPRDAPRGAAAWEAAHSSAAAALGKLSQQDKINIVTGVGWNKGPCVGNTPAISSINYPQLCLQDGPLGVRFGSSITAFTPGIQAASTWDVDLIRQRGEYMGAEFKGCGIHVQLGPVAGPLGKVPQGGRNWEGFGVDPYLTGIAMAETIEGIQSAGVQATAKHYILNEQELNRETMSSNVDDRTLHELYLWPFADAVHSNVASVMCSYNKINGTWACENDRVLNVILKQELGFPGYVMSDWNAQHSTDDAANHGMDMTMPGSDFNGGTILWGPQLDSAVNSGRVPKSRLDDMVERILAAWYLLGQDSNYPAINIGANVQGNHKENVRAVARDGIVLLKNDDGILPLKKPAKLALIGSAAVVNPQGLNSCQDQGCNKGA…	https://doi.org/10.7717/peerj.46	https://www.uniprot.org/uniprotkb/G2QDN2
Myceliophthora thermophila		fungi	wild	70	45	0.3	240.114	MTLQAFALLAAAALVRGETPTKVPRDAPRGAAAWEAAHSSAAAALGKLSQQDKINIVTGVGWNKGPCVGNTPAISSINYPQLCLQDGPLGVRFGSSITAFTPGIQAASTWDVDLIRQRGEYMGAEFKGCGIHVQLGPVAGPLGKVPQGGRNWEGFGVDPYLTGIAMAETIEGIQSAGVQATAKHYILNEQELNRETMSSNVDDRTLHELYLWPFADAVHSNVASVMCSYNKINGTWACENDRVLNVILKQELGFPGYVMSDWNAQHSTDDAANHGMDMTMPGSDFNGGTILWGPQLDSAVNSGRVPKSRLDDMVERILAAWYLLGQDSNYPAINIGANVQGNHKENVRAVARDGIVLLKNDDGILPLKKPAKLALIGSAAVVNPQGLNSCQDQGCNKGA…	https://doi.org/10.7717/peerj.46	https://www.uniprot.org/uniprotkb/G2QDN2
Myceliophthora thermophila		fungi	wild	70	50	0.35	280.133	MTLQAFALLAAAALVRGETPTKVPRDAPRGAAAWEAAHSSAAAALGKLSQQDKINIVTGVGWNKGPCVGNTPAISSINYPQLCLQDGPLGVRFGSSITAFTPGIQAASTWDVDLIRQRGEYMGAEFKGCGIHVQLGPVAGPLGKVPQGGRNWEGFGVDPYLTGIAMAETIEGIQSAGVQATAKHYILNEQELNRETMSSNVDDRTLHELYLWPFADAVHSNVASVMCSYNKINGTWACENDRVLNVILKQELGFPGYVMSDWNAQHSTDDAANHGMDMTMPGSDFNGGTILWGPQLDSAVNSGRVPKSRLDDMVERILAAWYLLGQDSNYPAINIGANVQGNHKENVRAVARDGIVLLKNDDGILPLKKPAKLALIGSAAVVNPQGLNSCQDQGCNKGA…	https://doi.org/10.7717/peerj.46	https://www.uniprot.org/uniprotkb/G2QDN2
Myceliophthora thermophila		fungi	wild	70	55	0.5	400.19	MTLQAFALLAAAALVRGETPTKVPRDAPRGAAAWEAAHSSAAAALGKLSQQDKINIVTGVGWNKGPCVGNTPAISSINYPQLCLQDGPLGVRFGSSITAFTPGIQAASTWDVDLIRQRGEYMGAEFKGCGIHVQLGPVAGPLGKVPQGGRNWEGFGVDPYLTGIAMAETIEGIQSAGVQATAKHYILNEQELNRETMSSNVDDRTLHELYLWPFADAVHSNVASVMCSYNKINGTWACENDRVLNVILKQELGFPGYVMSDWNAQHSTDDAANHGMDMTMPGSDFNGGTILWGPQLDSAVNSGRVPKSRLDDMVERILAAWYLLGQDSNYPAINIGANVQGNHKENVRAVARDGIVLLKNDDGILPLKKPAKLALIGSAAVVNPQGLNSCQDQGCNKGA…	https://doi.org/10.7717/peerj.46	https://www.uniprot.org/uniprotkb/G2QDN2
Myceliophthora thermophila		fungi	wild	70	60	0.8	640.304	MTLQAFALLAAAALVRGETPTKVPRDAPRGAAAWEAAHSSAAAALGKLSQQDKINIVTGVGWNKGPCVGNTPAISSINYPQLCLQDGPLGVRFGSSITAFTPGIQAASTWDVDLIRQRGEYMGAEFKGCGIHVQLGPVAGPLGKVPQGGRNWEGFGVDPYLTGIAMAETIEGIQSAGVQATAKHYILNEQELNRETMSSNVDDRTLHELYLWPFADAVHSNVASVMCSYNKINGTWACENDRVLNVILKQELGFPGYVMSDWNAQHSTDDAANHGMDMTMPGSDFNGGTILWGPQLDSAVNSGRVPKSRLDDMVERILAAWYLLGQDSNYPAINIGANVQGNHKENVRAVARDGIVLLKNDDGILPLKKPAKLALIGSAAVVNPQGLNSCQDQGCNKGA…	https://doi.org/10.7717/peerj.46	https://www.uniprot.org/uniprotkb/G2QDN2
Myceliophthora thermophila		fungi	wild	70	65	0.85	680.323	MTLQAFALLAAAALVRGETPTKVPRDAPRGAAAWEAAHSSAAAALGKLSQQDKINIVTGVGWNKGPCVGNTPAISSINYPQLCLQDGPLGVRFGSSITAFTPGIQAASTWDVDLIRQRGEYMGAEFKGCGIHVQLGPVAGPLGKVPQGGRNWEGFGVDPYLTGIAMAETIEGIQSAGVQATAKHYILNEQELNRETMSSNVDDRTLHELYLWPFADAVHSNVASVMCSYNKINGTWACENDRVLNVILKQELGFPGYVMSDWNAQHSTDDAANHGMDMTMPGSDFNGGTILWGPQLDSAVNSGRVPKSRLDDMVERILAAWYLLGQDSNYPAINIGANVQGNHKENVRAVARDGIVLLKNDDGILPLKKPAKLALIGSAAVVNPQGLNSCQDQGCNKGA…	https://doi.org/10.7717/peerj.46	https://www.uniprot.org/uniprotkb/G2QDN2
Myceliophthora thermophila		fungi	wild	70	70	1	800.38	MTLQAFALLAAAALVRGETPTKVPRDAPRGAAAWEAAHSSAAAALGKLSQQDKINIVTGVGWNKGPCVGNTPAISSINYPQLCLQDGPLGVRFGSSITAFTPGIQAASTWDVDLIRQRGEYMGAEFKGCGIHVQLGPVAGPLGKVPQGGRNWEGFGVDPYLTGIAMAETIEGIQSAGVQATAKHYILNEQELNRETMSSNVDDRTLHELYLWPFADAVHSNVASVMCSYNKINGTWACENDRVLNVILKQELGFPGYVMSDWNAQHSTDDAANHGMDMTMPGSDFNGGTILWGPQLDSAVNSGRVPKSRLDDMVERILAAWYLLGQDSNYPAINIGANVQGNHKENVRAVARDGIVLLKNDDGILPLKKPAKLALIGSAAVVNPQGLNSCQDQGCNKGA…	https://doi.org/10.7717/peerj.46	https://www.uniprot.org/uniprotkb/G2QDN2
Myceliophthora thermophila		fungi	wild	70	75	0.4	320.152	MTLQAFALLAAAALVRGETPTKVPRDAPRGAAAWEAAHSSAAAALGKLSQQDKINIVTGVGWNKGPCVGNTPAISSINYPQLCLQDGPLGVRFGSSITAFTPGIQAASTWDVDLIRQRGEYMGAEFKGCGIHVQLGPVAGPLGKVPQGGRNWEGFGVDPYLTGIAMAETIEGIQSAGVQATAKHYILNEQELNRETMSSNVDDRTLHELYLWPFADAVHSNVASVMCSYNKINGTWACENDRVLNVILKQELGFPGYVMSDWNAQHSTDDAANHGMDMTMPGSDFNGGTILWGPQLDSAVNSGRVPKSRLDDMVERILAAWYLLGQDSNYPAINIGANVQGNHKENVRAVARDGIVLLKNDDGILPLKKPAKLALIGSAAVVNPQGLNSCQDQGCNKGA…	https://doi.org/10.7717/peerj.46	https://www.uniprot.org/uniprotkb/G2QDN2
Myceliophthora thermophila		fungi	wild	70	80	0.2	160.076	MTLQAFALLAAAALVRGETPTKVPRDAPRGAAAWEAAHSSAAAALGKLSQQDKINIVTGVGWNKGPCVGNTPAISSINYPQLCLQDGPLGVRFGSSITAFTPGIQAASTWDVDLIRQRGEYMGAEFKGCGIHVQLGPVAGPLGKVPQGGRNWEGFGVDPYLTGIAMAETIEGIQSAGVQATAKHYILNEQELNRETMSSNVDDRTLHELYLWPFADAVHSNVASVMCSYNKINGTWACENDRVLNVILKQELGFPGYVMSDWNAQHSTDDAANHGMDMTMPGSDFNGGTILWGPQLDSAVNSGRVPKSRLDDMVERILAAWYLLGQDSNYPAINIGANVQGNHKENVRAVARDGIVLLKNDDGILPLKKPAKLALIGSAAVVNPQGLNSCQDQGCNKGA…	https://doi.org/10.7717/peerj.46	https://www.uniprot.org/uniprotkb/G2QDN2
Nasutitermes takasagoensis		animalia	wild	65	65	1	11.2	MKFQTVCIVILVTIGFAAAQNNTTFPDGFLLGAATASYQIEGGWNADGKGVNIWDTLTHERSYLVVDRSNGDVADDSYNLYMEDVKLLKNMGAQLYRFSISWARILPEGHDYKVNQAGIDYYNRLINALLDNGIEPMVTMYHWDLPQKLQDLGGWPNRELATYAENYARVLFKNFGDRVKLWITFNEPRTFMDAYTSDTGMAPSINAPGIGDYLTARTVILAHANIYRMYEREFKQQQQGKIGISLDNAWCEPISTNDVDACERFQEFNLGIFAHPIFSKEGNYPSVVIERVDANSKAEGFTTSRLPKLTSEEVNNTIGTYDFFGLNFYTANLGKDGVEGGIPSRGRDTGAILSQDPSWPESASSWLRVVPWAIRKQLNWIANAYGNPPIYVTENGYSD…	https://doi.org/10.1128/AEM.07718-11	https://www.uniprot.org/uniprotkb/D0VYR9
Nasutitermes takasagoensis		animalia	wild	65	25	0.2	2.24	MKFQTVCIVILVTIGFAAAQNNTTFPDGFLLGAATASYQIEGGWNADGKGVNIWDTLTHERSYLVVDRSNGDVADDSYNLYMEDVKLLKNMGAQLYRFSISWARILPEGHDYKVNQAGIDYYNRLINALLDNGIEPMVTMYHWDLPQKLQDLGGWPNRELATYAENYARVLFKNFGDRVKLWITFNEPRTFMDAYTSDTGMAPSINAPGIGDYLTARTVILAHANIYRMYEREFKQQQQGKIGISLDNAWCEPISTNDVDACERFQEFNLGIFAHPIFSKEGNYPSVVIERVDANSKAEGFTTSRLPKLTSEEVNNTIGTYDFFGLNFYTANLGKDGVEGGIPSRGRDTGAILSQDPSWPESASSWLRVVPWAIRKQLNWIANAYGNPPIYVTENGYSD…	https://doi.org/10.1128/AEM.07718-11	https://www.uniprot.org/uniprotkb/D0VYR9
Nasutitermes takasagoensis		animalia	wild	65	30	0.25	0.56	MKFQTVCIVILVTIGFAAAQNNTTFPDGFLLGAATASYQIEGGWNADGKGVNIWDTLTHERSYLVVDRSNGDVADDSYNLYMEDVKLLKNMGAQLYRFSISWARILPEGHDYKVNQAGIDYYNRLINALLDNGIEPMVTMYHWDLPQKLQDLGGWPNRELATYAENYARVLFKNFGDRVKLWITFNEPRTFMDAYTSDTGMAPSINAPGIGDYLTARTVILAHANIYRMYEREFKQQQQGKIGISLDNAWCEPISTNDVDACERFQEFNLGIFAHPIFSKEGNYPSVVIERVDANSKAEGFTTSRLPKLTSEEVNNTIGTYDFFGLNFYTANLGKDGVEGGIPSRGRDTGAILSQDPSWPESASSWLRVVPWAIRKQLNWIANAYGNPPIYVTENGYSD…	https://doi.org/10.1128/AEM.07718-11	https://www.uniprot.org/uniprotkb/D0VYR9
Nasutitermes takasagoensis		animalia	wild	65	35	0.35	0.196	MKFQTVCIVILVTIGFAAAQNNTTFPDGFLLGAATASYQIEGGWNADGKGVNIWDTLTHERSYLVVDRSNGDVADDSYNLYMEDVKLLKNMGAQLYRFSISWARILPEGHDYKVNQAGIDYYNRLINALLDNGIEPMVTMYHWDLPQKLQDLGGWPNRELATYAENYARVLFKNFGDRVKLWITFNEPRTFMDAYTSDTGMAPSINAPGIGDYLTARTVILAHANIYRMYEREFKQQQQGKIGISLDNAWCEPISTNDVDACERFQEFNLGIFAHPIFSKEGNYPSVVIERVDANSKAEGFTTSRLPKLTSEEVNNTIGTYDFFGLNFYTANLGKDGVEGGIPSRGRDTGAILSQDPSWPESASSWLRVVPWAIRKQLNWIANAYGNPPIYVTENGYSD…	https://doi.org/10.1128/AEM.07718-11	https://www.uniprot.org/uniprotkb/D0VYR9
Nasutitermes takasagoensis		animalia	wild	65	40	0.4	0.0784	MKFQTVCIVILVTIGFAAAQNNTTFPDGFLLGAATASYQIEGGWNADGKGVNIWDTLTHERSYLVVDRSNGDVADDSYNLYMEDVKLLKNMGAQLYRFSISWARILPEGHDYKVNQAGIDYYNRLINALLDNGIEPMVTMYHWDLPQKLQDLGGWPNRELATYAENYARVLFKNFGDRVKLWITFNEPRTFMDAYTSDTGMAPSINAPGIGDYLTARTVILAHANIYRMYEREFKQQQQGKIGISLDNAWCEPISTNDVDACERFQEFNLGIFAHPIFSKEGNYPSVVIERVDANSKAEGFTTSRLPKLTSEEVNNTIGTYDFFGLNFYTANLGKDGVEGGIPSRGRDTGAILSQDPSWPESASSWLRVVPWAIRKQLNWIANAYGNPPIYVTENGYSD…	https://doi.org/10.1128/AEM.07718-11	https://www.uniprot.org/uniprotkb/D0VYR9
Nasutitermes takasagoensis		animalia	wild	65	45	0.6	0.04704	MKFQTVCIVILVTIGFAAAQNNTTFPDGFLLGAATASYQIEGGWNADGKGVNIWDTLTHERSYLVVDRSNGDVADDSYNLYMEDVKLLKNMGAQLYRFSISWARILPEGHDYKVNQAGIDYYNRLINALLDNGIEPMVTMYHWDLPQKLQDLGGWPNRELATYAENYARVLFKNFGDRVKLWITFNEPRTFMDAYTSDTGMAPSINAPGIGDYLTARTVILAHANIYRMYEREFKQQQQGKIGISLDNAWCEPISTNDVDACERFQEFNLGIFAHPIFSKEGNYPSVVIERVDANSKAEGFTTSRLPKLTSEEVNNTIGTYDFFGLNFYTANLGKDGVEGGIPSRGRDTGAILSQDPSWPESASSWLRVVPWAIRKQLNWIANAYGNPPIYVTENGYSD…	https://doi.org/10.1128/AEM.07718-11	https://www.uniprot.org/uniprotkb/D0VYR9
Nasutitermes takasagoensis		animalia	wild	65	50	0.6	0.028224	MKFQTVCIVILVTIGFAAAQNNTTFPDGFLLGAATASYQIEGGWNADGKGVNIWDTLTHERSYLVVDRSNGDVADDSYNLYMEDVKLLKNMGAQLYRFSISWARILPEGHDYKVNQAGIDYYNRLINALLDNGIEPMVTMYHWDLPQKLQDLGGWPNRELATYAENYARVLFKNFGDRVKLWITFNEPRTFMDAYTSDTGMAPSINAPGIGDYLTARTVILAHANIYRMYEREFKQQQQGKIGISLDNAWCEPISTNDVDACERFQEFNLGIFAHPIFSKEGNYPSVVIERVDANSKAEGFTTSRLPKLTSEEVNNTIGTYDFFGLNFYTANLGKDGVEGGIPSRGRDTGAILSQDPSWPESASSWLRVVPWAIRKQLNWIANAYGNPPIYVTENGYSD…	https://doi.org/10.1128/AEM.07718-11	https://www.uniprot.org/uniprotkb/D0VYR9
Nasutitermes takasagoensis		animalia	wild	65	55	0.7	0.0197568	MKFQTVCIVILVTIGFAAAQNNTTFPDGFLLGAATASYQIEGGWNADGKGVNIWDTLTHERSYLVVDRSNGDVADDSYNLYMEDVKLLKNMGAQLYRFSISWARILPEGHDYKVNQAGIDYYNRLINALLDNGIEPMVTMYHWDLPQKLQDLGGWPNRELATYAENYARVLFKNFGDRVKLWITFNEPRTFMDAYTSDTGMAPSINAPGIGDYLTARTVILAHANIYRMYEREFKQQQQGKIGISLDNAWCEPISTNDVDACERFQEFNLGIFAHPIFSKEGNYPSVVIERVDANSKAEGFTTSRLPKLTSEEVNNTIGTYDFFGLNFYTANLGKDGVEGGIPSRGRDTGAILSQDPSWPESASSWLRVVPWAIRKQLNWIANAYGNPPIYVTENGYSD…	https://doi.org/10.1128/AEM.07718-11	https://www.uniprot.org/uniprotkb/D0VYR9
Nasutitermes takasagoensis		animalia	wild	65	60	0.85	0.0167933	MKFQTVCIVILVTIGFAAAQNNTTFPDGFLLGAATASYQIEGGWNADGKGVNIWDTLTHERSYLVVDRSNGDVADDSYNLYMEDVKLLKNMGAQLYRFSISWARILPEGHDYKVNQAGIDYYNRLINALLDNGIEPMVTMYHWDLPQKLQDLGGWPNRELATYAENYARVLFKNFGDRVKLWITFNEPRTFMDAYTSDTGMAPSINAPGIGDYLTARTVILAHANIYRMYEREFKQQQQGKIGISLDNAWCEPISTNDVDACERFQEFNLGIFAHPIFSKEGNYPSVVIERVDANSKAEGFTTSRLPKLTSEEVNNTIGTYDFFGLNFYTANLGKDGVEGGIPSRGRDTGAILSQDPSWPESASSWLRVVPWAIRKQLNWIANAYGNPPIYVTENGYSD…	https://doi.org/10.1128/AEM.07718-11	https://www.uniprot.org/uniprotkb/D0VYR9
Nasutitermes takasagoensis		animalia	wild	65	70	0.8	0.0134346	MKFQTVCIVILVTIGFAAAQNNTTFPDGFLLGAATASYQIEGGWNADGKGVNIWDTLTHERSYLVVDRSNGDVADDSYNLYMEDVKLLKNMGAQLYRFSISWARILPEGHDYKVNQAGIDYYNRLINALLDNGIEPMVTMYHWDLPQKLQDLGGWPNRELATYAENYARVLFKNFGDRVKLWITFNEPRTFMDAYTSDTGMAPSINAPGIGDYLTARTVILAHANIYRMYEREFKQQQQGKIGISLDNAWCEPISTNDVDACERFQEFNLGIFAHPIFSKEGNYPSVVIERVDANSKAEGFTTSRLPKLTSEEVNNTIGTYDFFGLNFYTANLGKDGVEGGIPSRGRDTGAILSQDPSWPESASSWLRVVPWAIRKQLNWIANAYGNPPIYVTENGYSD…	https://doi.org/10.1128/AEM.07718-11	https://www.uniprot.org/uniprotkb/D0VYR9
Neosartorya fischeri		fungi	wild	40	40	1	35060	MSIHSRHFQTEHNFQVQDTMTDKMNVNMFKAEDPNCQPSASPEPPYDPLPPIEDLPLPSSFKWGTATAAYQIEGAPSVDGKGPSIWDTFTHLVPSRTNGENGDIACDHYNRMLEDVNLMCSYGVDVYRFSIAWTRIIPLGGRDDPINEAGIAFYNRLIDALLARNIEPVVTLYHWDAPQRLSDRYGAFLNTAEFVSDFAHFARLCFARFGDRVKRWITFNEPYIIAIFGHHSGVLAPGRSTATGGDSRTEPWRVGHSLILAHAAAVQIYSEEFQSQDGSISIVLNGHYYEPWDSSSQNDQEAAQRRLEFYIGWFGDPIFLGRDYPPAMRKQLGDRLPSFTPRELDQLKNLAPLNAFYGMNHYSTKFARALPDPPADDDCTGNVEELTTNSKGRAIGPVS…	https://doi.org/10.1016/j.procbio.2011.10.015	https://www.uniprot.org/uniprot/A1DPH8
Neotermes koshunensis		animalia	wild	50	50	1	20.8	MWVHTFFFVILLVVVSGARRDVASSDTVYTFPDEFKLGAATASYQIEGAWDENGKGPNIWDTLTHEHPDYVVDGATGDIADDSYHLYKEDVKILKELGAQVYRFSISWARVLPEGHDNIVNQDGIDYYNNLINELLANGIEPMVTMYHWDLPQALQDLGGWPNLVLAKYSENYARVLFKNFGDRVKLWLTFNEPLTFMDGYASEIGMAPSINTPGIGDYLAAHTVIHAHARIYHLYDQEFRAEQGGKVGISLNINWCEPATNSAEDRASCENYQQFNLGLYAHPIFTEEGDYPAVLKDRVSRNSADEGYTDSRLPQFTAEEVEYIRGTHDFLGINFYTALLGKSGVEGYEPSRYRDSGVILTQDAAWPISASSWLKVVPWGFRKELNWIKNEYNNPPVF…	http://doi.org/10.1007/s00253-010-2963-y	https://www.uniprot.org/uniprotkb/Q8T0W7
Neotermes koshunensis		animalia	wild	50	25	0.4	8.32	MWVHTFFFVILLVVVSGARRDVASSDTVYTFPDEFKLGAATASYQIEGAWDENGKGPNIWDTLTHEHPDYVVDGATGDIADDSYHLYKEDVKILKELGAQVYRFSISWARVLPEGHDNIVNQDGIDYYNNLINELLANGIEPMVTMYHWDLPQALQDLGGWPNLVLAKYSENYARVLFKNFGDRVKLWLTFNEPLTFMDGYASEIGMAPSINTPGIGDYLAAHTVIHAHARIYHLYDQEFRAEQGGKVGISLNINWCEPATNSAEDRASCENYQQFNLGLYAHPIFTEEGDYPAVLKDRVSRNSADEGYTDSRLPQFTAEEVEYIRGTHDFLGINFYTALLGKSGVEGYEPSRYRDSGVILTQDAAWPISASSWLKVVPWGFRKELNWIKNEYNNPPVF…	http://doi.org/10.1007/s00253-010-2963-y	https://www.uniprot.org/uniprotkb/Q8T0W7
Neotermes koshunensis		animalia	wild	50	30	0.6	12.48	MWVHTFFFVILLVVVSGARRDVASSDTVYTFPDEFKLGAATASYQIEGAWDENGKGPNIWDTLTHEHPDYVVDGATGDIADDSYHLYKEDVKILKELGAQVYRFSISWARVLPEGHDNIVNQDGIDYYNNLINELLANGIEPMVTMYHWDLPQALQDLGGWPNLVLAKYSENYARVLFKNFGDRVKLWLTFNEPLTFMDGYASEIGMAPSINTPGIGDYLAAHTVIHAHARIYHLYDQEFRAEQGGKVGISLNINWCEPATNSAEDRASCENYQQFNLGLYAHPIFTEEGDYPAVLKDRVSRNSADEGYTDSRLPQFTAEEVEYIRGTHDFLGINFYTALLGKSGVEGYEPSRYRDSGVILTQDAAWPISASSWLKVVPWGFRKELNWIKNEYNNPPVF…	http://doi.org/10.1007/s00253-010-2963-y	https://www.uniprot.org/uniprotkb/Q8T0W7
Neotermes koshunensis		animalia	wild	50	35	0.65	13.52	MWVHTFFFVILLVVVSGARRDVASSDTVYTFPDEFKLGAATASYQIEGAWDENGKGPNIWDTLTHEHPDYVVDGATGDIADDSYHLYKEDVKILKELGAQVYRFSISWARVLPEGHDNIVNQDGIDYYNNLINELLANGIEPMVTMYHWDLPQALQDLGGWPNLVLAKYSENYARVLFKNFGDRVKLWLTFNEPLTFMDGYASEIGMAPSINTPGIGDYLAAHTVIHAHARIYHLYDQEFRAEQGGKVGISLNINWCEPATNSAEDRASCENYQQFNLGLYAHPIFTEEGDYPAVLKDRVSRNSADEGYTDSRLPQFTAEEVEYIRGTHDFLGINFYTALLGKSGVEGYEPSRYRDSGVILTQDAAWPISASSWLKVVPWGFRKELNWIKNEYNNPPVF…	http://doi.org/10.1007/s00253-010-2963-y	https://www.uniprot.org/uniprotkb/Q8T0W7
Neotermes koshunensis		animalia	wild	50	40	0.7	14.56	MWVHTFFFVILLVVVSGARRDVASSDTVYTFPDEFKLGAATASYQIEGAWDENGKGPNIWDTLTHEHPDYVVDGATGDIADDSYHLYKEDVKILKELGAQVYRFSISWARVLPEGHDNIVNQDGIDYYNNLINELLANGIEPMVTMYHWDLPQALQDLGGWPNLVLAKYSENYARVLFKNFGDRVKLWLTFNEPLTFMDGYASEIGMAPSINTPGIGDYLAAHTVIHAHARIYHLYDQEFRAEQGGKVGISLNINWCEPATNSAEDRASCENYQQFNLGLYAHPIFTEEGDYPAVLKDRVSRNSADEGYTDSRLPQFTAEEVEYIRGTHDFLGINFYTALLGKSGVEGYEPSRYRDSGVILTQDAAWPISASSWLKVVPWGFRKELNWIKNEYNNPPVF…	http://doi.org/10.1007/s00253-010-2963-y	https://www.uniprot.org/uniprotkb/Q8T0W7
Neotermes koshunensis		animalia	wild	50	45	0.9	18.72	MWVHTFFFVILLVVVSGARRDVASSDTVYTFPDEFKLGAATASYQIEGAWDENGKGPNIWDTLTHEHPDYVVDGATGDIADDSYHLYKEDVKILKELGAQVYRFSISWARVLPEGHDNIVNQDGIDYYNNLINELLANGIEPMVTMYHWDLPQALQDLGGWPNLVLAKYSENYARVLFKNFGDRVKLWLTFNEPLTFMDGYASEIGMAPSINTPGIGDYLAAHTVIHAHARIYHLYDQEFRAEQGGKVGISLNINWCEPATNSAEDRASCENYQQFNLGLYAHPIFTEEGDYPAVLKDRVSRNSADEGYTDSRLPQFTAEEVEYIRGTHDFLGINFYTALLGKSGVEGYEPSRYRDSGVILTQDAAWPISASSWLKVVPWGFRKELNWIKNEYNNPPVF…	http://doi.org/10.1007/s00253-010-2963-y	https://www.uniprot.org/uniprotkb/Q8T0W7
Neotermes koshunensis		animalia	wild	50	55	0.3	6.24	MWVHTFFFVILLVVVSGARRDVASSDTVYTFPDEFKLGAATASYQIEGAWDENGKGPNIWDTLTHEHPDYVVDGATGDIADDSYHLYKEDVKILKELGAQVYRFSISWARVLPEGHDNIVNQDGIDYYNNLINELLANGIEPMVTMYHWDLPQALQDLGGWPNLVLAKYSENYARVLFKNFGDRVKLWLTFNEPLTFMDGYASEIGMAPSINTPGIGDYLAAHTVIHAHARIYHLYDQEFRAEQGGKVGISLNINWCEPATNSAEDRASCENYQQFNLGLYAHPIFTEEGDYPAVLKDRVSRNSADEGYTDSRLPQFTAEEVEYIRGTHDFLGINFYTALLGKSGVEGYEPSRYRDSGVILTQDAAWPISASSWLKVVPWGFRKELNWIKNEYNNPPVF…	http://doi.org/10.1007/s00253-010-2963-y	https://www.uniprot.org/uniprotkb/Q8T0W7
Neotermes koshunensis		animalia	wild	50	60	0.1	2.08	MWVHTFFFVILLVVVSGARRDVASSDTVYTFPDEFKLGAATASYQIEGAWDENGKGPNIWDTLTHEHPDYVVDGATGDIADDSYHLYKEDVKILKELGAQVYRFSISWARVLPEGHDNIVNQDGIDYYNNLINELLANGIEPMVTMYHWDLPQALQDLGGWPNLVLAKYSENYARVLFKNFGDRVKLWLTFNEPLTFMDGYASEIGMAPSINTPGIGDYLAAHTVIHAHARIYHLYDQEFRAEQGGKVGISLNINWCEPATNSAEDRASCENYQQFNLGLYAHPIFTEEGDYPAVLKDRVSRNSADEGYTDSRLPQFTAEEVEYIRGTHDFLGINFYTALLGKSGVEGYEPSRYRDSGVILTQDAAWPISASSWLKVVPWGFRKELNWIKNEYNNPPVF…	http://doi.org/10.1007/s00253-010-2963-y	https://www.uniprot.org/uniprotkb/Q8T0W7
Neurospora crassa		fungi	wild	50	50	1	251.969	MKFAIPLALLASGNLALAAPEPIHPSHQQLNKRSLAYSEPHYPSPWMDPKAIGWEEAYEKAKAFVSQLTLLEKVNLTTGIGWGAEQCVGQTGAIPRLGLKSMCMQDAPLAIRGTDYNSVFPAGVTTAATFDRGLMYKRGYALGQEAKGKGVTVLLGPVAGPLGRAPEGGRNWEGFSTDPVLTGIAMAETIKGTQDAGVVACAKHFIGNEQEHFRQVGESQDYGYNISETLSSNIDDKTMHEMYLWPFVDAIRAGVGSFMCAYTQANNSYSCQNSKLLNNLLKQENGFQGFVMSDWQAHHSGVASAAAGLDMSMPGDTMFNSGRSYWGTNLTLAVLNGTVPQWRIDDMAMRIMAAFFKVGQTVEDQEPINFSFWTLDTYGPLHWAARKDYQQINWHVNVQ…	https://doi.org/10.1002/bit.22885	https://www.uniprot.org/uniprotkb/Q7RWP2
Neurospora crassa		fungi	wild	45	40	0.941176	51.8	MSLPKDFLWGFATAAYQIEGAIHADGRGPSIWDTFCNIPGKIADGSSGAVACDSYNRTKEDIDLLKSLGATAYRFSISWSRIIPVGGRNDPINQKGIDHYVKFVDDLLEAGITPFITLFHWDLPDGLDKRYGGLLNREEFPLDFEHYARTMFKAIPKCKHWITFNEPWCSSILGYNSGYFAPGHTSDRTKSPVGDSAREPWIVGHNLLIAHGRAVKVYREDFKPTQGGEIGITLNGDATLPWDPEDPLDVEACDRKIEFAISWFADPIYFGKYPDSMRKQLGDRLPEFTPEEVALVKGSNDFYGMNHYTANYIKHKKGVPPEDDFLGNLETLFYNKKGNCIGPETQSFWLRPHAQGFRDLLNWLSKRYGYPKIYVTENGTSLKGENAMPLKQIVEDDFR…	http://doi.org/10.1016/j.molcatb.2015.09.003	https://www.uniprot.org/uniprotkb/U9W8B8
Neurospora crassa		fungi	wild	45	30	0.5	27.5188	MSLPKDFLWGFATAAYQIEGAIHADGRGPSIWDTFCNIPGKIADGSSGAVACDSYNRTKEDIDLLKSLGATAYRFSISWSRIIPVGGRNDPINQKGIDHYVKFVDDLLEAGITPFITLFHWDLPDGLDKRYGGLLNREEFPLDFEHYARTMFKAIPKCKHWITFNEPWCSSILGYNSGYFAPGHTSDRTKSPVGDSAREPWIVGHNLLIAHGRAVKVYREDFKPTQGGEIGITLNGDATLPWDPEDPLDVEACDRKIEFAISWFADPIYFGKYPDSMRKQLGDRLPEFTPEEVALVKGSNDFYGMNHYTANYIKHKKGVPPEDDFLGNLETLFYNKKGNCIGPETQSFWLRPHAQGFRDLLNWLSKRYGYPKIYVTENGTSLKGENAMPLKQIVEDDFR…	http://doi.org/10.1016/j.molcatb.2015.09.003	https://www.uniprot.org/uniprotkb/U9W8B8
Neurospora crassa		fungi	wild	45	35	0.75	41.2781	MSLPKDFLWGFATAAYQIEGAIHADGRGPSIWDTFCNIPGKIADGSSGAVACDSYNRTKEDIDLLKSLGATAYRFSISWSRIIPVGGRNDPINQKGIDHYVKFVDDLLEAGITPFITLFHWDLPDGLDKRYGGLLNREEFPLDFEHYARTMFKAIPKCKHWITFNEPWCSSILGYNSGYFAPGHTSDRTKSPVGDSAREPWIVGHNLLIAHGRAVKVYREDFKPTQGGEIGITLNGDATLPWDPEDPLDVEACDRKIEFAISWFADPIYFGKYPDSMRKQLGDRLPEFTPEEVALVKGSNDFYGMNHYTANYIKHKKGVPPEDDFLGNLETLFYNKKGNCIGPETQSFWLRPHAQGFRDLLNWLSKRYGYPKIYVTENGTSLKGENAMPLKQIVEDDFR…	http://doi.org/10.1016/j.molcatb.2015.09.003	https://www.uniprot.org/uniprotkb/U9W8B8
Neurospora crassa		fungi	wild	45	45	1	55.0375	MSLPKDFLWGFATAAYQIEGAIHADGRGPSIWDTFCNIPGKIADGSSGAVACDSYNRTKEDIDLLKSLGATAYRFSISWSRIIPVGGRNDPINQKGIDHYVKFVDDLLEAGITPFITLFHWDLPDGLDKRYGGLLNREEFPLDFEHYARTMFKAIPKCKHWITFNEPWCSSILGYNSGYFAPGHTSDRTKSPVGDSAREPWIVGHNLLIAHGRAVKVYREDFKPTQGGEIGITLNGDATLPWDPEDPLDVEACDRKIEFAISWFADPIYFGKYPDSMRKQLGDRLPEFTPEEVALVKGSNDFYGMNHYTANYIKHKKGVPPEDDFLGNLETLFYNKKGNCIGPETQSFWLRPHAQGFRDLLNWLSKRYGYPKIYVTENGTSLKGENAMPLKQIVEDDFR…	http://doi.org/10.1016/j.molcatb.2015.09.003	https://www.uniprot.org/uniprotkb/U9W8B8
Neurospora crassa		fungi	wild	45	50	0.3125	17.1992	MSLPKDFLWGFATAAYQIEGAIHADGRGPSIWDTFCNIPGKIADGSSGAVACDSYNRTKEDIDLLKSLGATAYRFSISWSRIIPVGGRNDPINQKGIDHYVKFVDDLLEAGITPFITLFHWDLPDGLDKRYGGLLNREEFPLDFEHYARTMFKAIPKCKHWITFNEPWCSSILGYNSGYFAPGHTSDRTKSPVGDSAREPWIVGHNLLIAHGRAVKVYREDFKPTQGGEIGITLNGDATLPWDPEDPLDVEACDRKIEFAISWFADPIYFGKYPDSMRKQLGDRLPEFTPEEVALVKGSNDFYGMNHYTANYIKHKKGVPPEDDFLGNLETLFYNKKGNCIGPETQSFWLRPHAQGFRDLLNWLSKRYGYPKIYVTENGTSLKGENAMPLKQIVEDDFR…	http://doi.org/10.1016/j.molcatb.2015.09.003	https://www.uniprot.org/uniprotkb/U9W8B8
Orpinomyces sp.		fungi	wild	55	40	1	13.4873	MKTLTVFSALLAVTAAKKCIVKSDAAVASEAEEVTAELTAPEDSGVESGEDDELLDLSTIDYGDDVDMSTVKKLPADFKWGAATAAYQVEGAWDEEGRGESVWDHFTHLYPKNVESGDRSKDFSTNGNIACDSYHKFDEDVKMLKLMNAKYYRFSISWPRLFPDGQARKVDGKWNVNEKGAEYYDMVINTLLKNDIVPFVTLYHWDLPYALHEKYGGWLDYHSQDDFAKYAEFCFERFGDRVKNWITINEPWVNCVSGYRLGPGKAPYRCTGEAPRKLQNSTDLDLEGGCSYEIGPTQYSKNSEPLPANRVPQKLEDVWCSHNILLGHAKAVKVYREKFQKKQKGLIGITVDGEAQIPWVEPGMTKKEYENNLKYANLAAEFRIGWYSDPPMVGDYPKS…	http://doi.org/10.1385/abab:113:1-3:233	https://www.uniprot.org/uniprotkb/Q9UUQ3
Oryza sativa		plantae	wild	45	30	0.636364	17.9	MGSTGRDAEVTRGDFPDGFVFGVATSAYQIEGARREGGKGDNIWDVFTENKERILDGSSGEVAVDHYHRYKEDIELMASLGFRAYRFSISWPRIFPDGLGKNVNEQGVAFYNDLINFMIEKGIEPYATLYHWDLPHNLQQTVGGWLSDKIVEYFALYAEACFANFGDRVKHWITINEPLQTAVNGYGIGHFAPGGCEGETARCYLAAHYQILAHAAAVDVYRRKFKAVQGGEVGLVVDCEWAEPFSEKTEDQVAAERRLDFQLGWYLDPIYFGDYPESMRQRLGDDLPTFSEKDKEFIRNKIDFVGINHYTSRFIAHHQDPEDIYFYRVQQVERIEKWNTGEKIGERAASEWLFIVPWGLRKLLNYAAKRYGNPVIYVTENGMDEEDDQSATLDQVLND…	https://doi.org/10.1371/journal.pone.0096712	https://www.uniprot.org/uniparc/UPI000049E9C5
Oryza sativa		plantae	wild	45	5	0.181818	5.11429	MGSTGRDAEVTRGDFPDGFVFGVATSAYQIEGARREGGKGDNIWDVFTENKERILDGSSGEVAVDHYHRYKEDIELMASLGFRAYRFSISWPRIFPDGLGKNVNEQGVAFYNDLINFMIEKGIEPYATLYHWDLPHNLQQTVGGWLSDKIVEYFALYAEACFANFGDRVKHWITINEPLQTAVNGYGIGHFAPGGCEGETARCYLAAHYQILAHAAAVDVYRRKFKAVQGGEVGLVVDCEWAEPFSEKTEDQVAAERRLDFQLGWYLDPIYFGDYPESMRQRLGDDLPTFSEKDKEFIRNKIDFVGINHYTSRFIAHHQDPEDIYFYRVQQVERIEKWNTGEKIGERAASEWLFIVPWGLRKLLNYAAKRYGNPVIYVTENGMDEEDDQSATLDQVLND…	https://doi.org/10.1371/journal.pone.0096712	https://www.uniprot.org/uniparc/UPI000049E9C5
Oryza sativa		plantae	wild	45	10	0.227273	6.39286	MGSTGRDAEVTRGDFPDGFVFGVATSAYQIEGARREGGKGDNIWDVFTENKERILDGSSGEVAVDHYHRYKEDIELMASLGFRAYRFSISWPRIFPDGLGKNVNEQGVAFYNDLINFMIEKGIEPYATLYHWDLPHNLQQTVGGWLSDKIVEYFALYAEACFANFGDRVKHWITINEPLQTAVNGYGIGHFAPGGCEGETARCYLAAHYQILAHAAAVDVYRRKFKAVQGGEVGLVVDCEWAEPFSEKTEDQVAAERRLDFQLGWYLDPIYFGDYPESMRQRLGDDLPTFSEKDKEFIRNKIDFVGINHYTSRFIAHHQDPEDIYFYRVQQVERIEKWNTGEKIGERAASEWLFIVPWGLRKLLNYAAKRYGNPVIYVTENGMDEEDDQSATLDQVLND…	https://doi.org/10.1371/journal.pone.0096712	https://www.uniprot.org/uniparc/UPI000049E9C5
Oryza sativa		plantae	wild	45	15	0.363636	10.2286	MGSTGRDAEVTRGDFPDGFVFGVATSAYQIEGARREGGKGDNIWDVFTENKERILDGSSGEVAVDHYHRYKEDIELMASLGFRAYRFSISWPRIFPDGLGKNVNEQGVAFYNDLINFMIEKGIEPYATLYHWDLPHNLQQTVGGWLSDKIVEYFALYAEACFANFGDRVKHWITINEPLQTAVNGYGIGHFAPGGCEGETARCYLAAHYQILAHAAAVDVYRRKFKAVQGGEVGLVVDCEWAEPFSEKTEDQVAAERRLDFQLGWYLDPIYFGDYPESMRQRLGDDLPTFSEKDKEFIRNKIDFVGINHYTSRFIAHHQDPEDIYFYRVQQVERIEKWNTGEKIGERAASEWLFIVPWGLRKLLNYAAKRYGNPVIYVTENGMDEEDDQSATLDQVLND…	https://doi.org/10.1371/journal.pone.0096712	https://www.uniprot.org/uniparc/UPI000049E9C5
Oryza sativa		plantae	wild	45	20	0.381818	10.74	MGSTGRDAEVTRGDFPDGFVFGVATSAYQIEGARREGGKGDNIWDVFTENKERILDGSSGEVAVDHYHRYKEDIELMASLGFRAYRFSISWPRIFPDGLGKNVNEQGVAFYNDLINFMIEKGIEPYATLYHWDLPHNLQQTVGGWLSDKIVEYFALYAEACFANFGDRVKHWITINEPLQTAVNGYGIGHFAPGGCEGETARCYLAAHYQILAHAAAVDVYRRKFKAVQGGEVGLVVDCEWAEPFSEKTEDQVAAERRLDFQLGWYLDPIYFGDYPESMRQRLGDDLPTFSEKDKEFIRNKIDFVGINHYTSRFIAHHQDPEDIYFYRVQQVERIEKWNTGEKIGERAASEWLFIVPWGLRKLLNYAAKRYGNPVIYVTENGMDEEDDQSATLDQVLND…	https://doi.org/10.1371/journal.pone.0096712	https://www.uniprot.org/uniparc/UPI000049E9C5
Oryza sativa		plantae	wild	45	25	0.409091	11.5071	MGSTGRDAEVTRGDFPDGFVFGVATSAYQIEGARREGGKGDNIWDVFTENKERILDGSSGEVAVDHYHRYKEDIELMASLGFRAYRFSISWPRIFPDGLGKNVNEQGVAFYNDLINFMIEKGIEPYATLYHWDLPHNLQQTVGGWLSDKIVEYFALYAEACFANFGDRVKHWITINEPLQTAVNGYGIGHFAPGGCEGETARCYLAAHYQILAHAAAVDVYRRKFKAVQGGEVGLVVDCEWAEPFSEKTEDQVAAERRLDFQLGWYLDPIYFGDYPESMRQRLGDDLPTFSEKDKEFIRNKIDFVGINHYTSRFIAHHQDPEDIYFYRVQQVERIEKWNTGEKIGERAASEWLFIVPWGLRKLLNYAAKRYGNPVIYVTENGMDEEDDQSATLDQVLND…	https://doi.org/10.1371/journal.pone.0096712	https://www.uniprot.org/uniparc/UPI000049E9C5
Oryza sativa		plantae	wild	45	35	0.681818	19.1786	MGSTGRDAEVTRGDFPDGFVFGVATSAYQIEGARREGGKGDNIWDVFTENKERILDGSSGEVAVDHYHRYKEDIELMASLGFRAYRFSISWPRIFPDGLGKNVNEQGVAFYNDLINFMIEKGIEPYATLYHWDLPHNLQQTVGGWLSDKIVEYFALYAEACFANFGDRVKHWITINEPLQTAVNGYGIGHFAPGGCEGETARCYLAAHYQILAHAAAVDVYRRKFKAVQGGEVGLVVDCEWAEPFSEKTEDQVAAERRLDFQLGWYLDPIYFGDYPESMRQRLGDDLPTFSEKDKEFIRNKIDFVGINHYTSRFIAHHQDPEDIYFYRVQQVERIEKWNTGEKIGERAASEWLFIVPWGLRKLLNYAAKRYGNPVIYVTENGMDEEDDQSATLDQVLND…	https://doi.org/10.1371/journal.pone.0096712	https://www.uniprot.org/uniparc/UPI000049E9C5
Oryza sativa		plantae	wild	45	40	0.909091	25.5714	MGSTGRDAEVTRGDFPDGFVFGVATSAYQIEGARREGGKGDNIWDVFTENKERILDGSSGEVAVDHYHRYKEDIELMASLGFRAYRFSISWPRIFPDGLGKNVNEQGVAFYNDLINFMIEKGIEPYATLYHWDLPHNLQQTVGGWLSDKIVEYFALYAEACFANFGDRVKHWITINEPLQTAVNGYGIGHFAPGGCEGETARCYLAAHYQILAHAAAVDVYRRKFKAVQGGEVGLVVDCEWAEPFSEKTEDQVAAERRLDFQLGWYLDPIYFGDYPESMRQRLGDDLPTFSEKDKEFIRNKIDFVGINHYTSRFIAHHQDPEDIYFYRVQQVERIEKWNTGEKIGERAASEWLFIVPWGLRKLLNYAAKRYGNPVIYVTENGMDEEDDQSATLDQVLND…	https://doi.org/10.1371/journal.pone.0096712	https://www.uniprot.org/uniparc/UPI000049E9C5
Oryza sativa		plantae	wild	45	45	1	28.1286	MGSTGRDAEVTRGDFPDGFVFGVATSAYQIEGARREGGKGDNIWDVFTENKERILDGSSGEVAVDHYHRYKEDIELMASLGFRAYRFSISWPRIFPDGLGKNVNEQGVAFYNDLINFMIEKGIEPYATLYHWDLPHNLQQTVGGWLSDKIVEYFALYAEACFANFGDRVKHWITINEPLQTAVNGYGIGHFAPGGCEGETARCYLAAHYQILAHAAAVDVYRRKFKAVQGGEVGLVVDCEWAEPFSEKTEDQVAAERRLDFQLGWYLDPIYFGDYPESMRQRLGDDLPTFSEKDKEFIRNKIDFVGINHYTSRFIAHHQDPEDIYFYRVQQVERIEKWNTGEKIGERAASEWLFIVPWGLRKLLNYAAKRYGNPVIYVTENGMDEEDDQSATLDQVLND…	https://doi.org/10.1371/journal.pone.0096712	https://www.uniprot.org/uniparc/UPI000049E9C5
Oryza sativa		plantae	wild	45	50	0.954545	26.85	MGSTGRDAEVTRGDFPDGFVFGVATSAYQIEGARREGGKGDNIWDVFTENKERILDGSSGEVAVDHYHRYKEDIELMASLGFRAYRFSISWPRIFPDGLGKNVNEQGVAFYNDLINFMIEKGIEPYATLYHWDLPHNLQQTVGGWLSDKIVEYFALYAEACFANFGDRVKHWITINEPLQTAVNGYGIGHFAPGGCEGETARCYLAAHYQILAHAAAVDVYRRKFKAVQGGEVGLVVDCEWAEPFSEKTEDQVAAERRLDFQLGWYLDPIYFGDYPESMRQRLGDDLPTFSEKDKEFIRNKIDFVGINHYTSRFIAHHQDPEDIYFYRVQQVERIEKWNTGEKIGERAASEWLFIVPWGLRKLLNYAAKRYGNPVIYVTENGMDEEDDQSATLDQVLND…	https://doi.org/10.1371/journal.pone.0096712	https://www.uniprot.org/uniparc/UPI000049E9C5
Oryza sativa		plantae	wild	45	55	0.636364	17.9	MGSTGRDAEVTRGDFPDGFVFGVATSAYQIEGARREGGKGDNIWDVFTENKERILDGSSGEVAVDHYHRYKEDIELMASLGFRAYRFSISWPRIFPDGLGKNVNEQGVAFYNDLINFMIEKGIEPYATLYHWDLPHNLQQTVGGWLSDKIVEYFALYAEACFANFGDRVKHWITINEPLQTAVNGYGIGHFAPGGCEGETARCYLAAHYQILAHAAAVDVYRRKFKAVQGGEVGLVVDCEWAEPFSEKTEDQVAAERRLDFQLGWYLDPIYFGDYPESMRQRLGDDLPTFSEKDKEFIRNKIDFVGINHYTSRFIAHHQDPEDIYFYRVQQVERIEKWNTGEKIGERAASEWLFIVPWGLRKLLNYAAKRYGNPVIYVTENGMDEEDDQSATLDQVLND…	https://doi.org/10.1371/journal.pone.0096712	https://www.uniprot.org/uniparc/UPI000049E9C5
Oryza sativa		plantae	wild	45	60	0.545455	15.3429	MGSTGRDAEVTRGDFPDGFVFGVATSAYQIEGARREGGKGDNIWDVFTENKERILDGSSGEVAVDHYHRYKEDIELMASLGFRAYRFSISWPRIFPDGLGKNVNEQGVAFYNDLINFMIEKGIEPYATLYHWDLPHNLQQTVGGWLSDKIVEYFALYAEACFANFGDRVKHWITINEPLQTAVNGYGIGHFAPGGCEGETARCYLAAHYQILAHAAAVDVYRRKFKAVQGGEVGLVVDCEWAEPFSEKTEDQVAAERRLDFQLGWYLDPIYFGDYPESMRQRLGDDLPTFSEKDKEFIRNKIDFVGINHYTSRFIAHHQDPEDIYFYRVQQVERIEKWNTGEKIGERAASEWLFIVPWGLRKLLNYAAKRYGNPVIYVTENGMDEEDDQSATLDQVLND…	https://doi.org/10.1371/journal.pone.0096712	https://www.uniprot.org/uniparc/UPI000049E9C5
Oryza sativa		plantae	wild	45	65	0.363636	10.2286	MGSTGRDAEVTRGDFPDGFVFGVATSAYQIEGARREGGKGDNIWDVFTENKERILDGSSGEVAVDHYHRYKEDIELMASLGFRAYRFSISWPRIFPDGLGKNVNEQGVAFYNDLINFMIEKGIEPYATLYHWDLPHNLQQTVGGWLSDKIVEYFALYAEACFANFGDRVKHWITINEPLQTAVNGYGIGHFAPGGCEGETARCYLAAHYQILAHAAAVDVYRRKFKAVQGGEVGLVVDCEWAEPFSEKTEDQVAAERRLDFQLGWYLDPIYFGDYPESMRQRLGDDLPTFSEKDKEFIRNKIDFVGINHYTSRFIAHHQDPEDIYFYRVQQVERIEKWNTGEKIGERAASEWLFIVPWGLRKLLNYAAKRYGNPVIYVTENGMDEEDDQSATLDQVLND…	https://doi.org/10.1371/journal.pone.0096712	https://www.uniprot.org/uniparc/UPI000049E9C5
Oryza sativa		plantae	wild	45	70	0.336364	9.46143	MGSTGRDAEVTRGDFPDGFVFGVATSAYQIEGARREGGKGDNIWDVFTENKERILDGSSGEVAVDHYHRYKEDIELMASLGFRAYRFSISWPRIFPDGLGKNVNEQGVAFYNDLINFMIEKGIEPYATLYHWDLPHNLQQTVGGWLSDKIVEYFALYAEACFANFGDRVKHWITINEPLQTAVNGYGIGHFAPGGCEGETARCYLAAHYQILAHAAAVDVYRRKFKAVQGGEVGLVVDCEWAEPFSEKTEDQVAAERRLDFQLGWYLDPIYFGDYPESMRQRLGDDLPTFSEKDKEFIRNKIDFVGINHYTSRFIAHHQDPEDIYFYRVQQVERIEKWNTGEKIGERAASEWLFIVPWGLRKLLNYAAKRYGNPVIYVTENGMDEEDDQSATLDQVLND…	https://doi.org/10.1371/journal.pone.0096712	https://www.uniprot.org/uniparc/UPI000049E9C5
Oryza sativa		plantae	wild	45	75	0.318182	8.95	MGSTGRDAEVTRGDFPDGFVFGVATSAYQIEGARREGGKGDNIWDVFTENKERILDGSSGEVAVDHYHRYKEDIELMASLGFRAYRFSISWPRIFPDGLGKNVNEQGVAFYNDLINFMIEKGIEPYATLYHWDLPHNLQQTVGGWLSDKIVEYFALYAEACFANFGDRVKHWITINEPLQTAVNGYGIGHFAPGGCEGETARCYLAAHYQILAHAAAVDVYRRKFKAVQGGEVGLVVDCEWAEPFSEKTEDQVAAERRLDFQLGWYLDPIYFGDYPESMRQRLGDDLPTFSEKDKEFIRNKIDFVGINHYTSRFIAHHQDPEDIYFYRVQQVERIEKWNTGEKIGERAASEWLFIVPWGLRKLLNYAAKRYGNPVIYVTENGMDEEDDQSATLDQVLND…	https://doi.org/10.1371/journal.pone.0096712	https://www.uniprot.org/uniparc/UPI000049E9C5
Oryza sativa		plantae	wild	45	85	0.272727	7.67143	MGSTGRDAEVTRGDFPDGFVFGVATSAYQIEGARREGGKGDNIWDVFTENKERILDGSSGEVAVDHYHRYKEDIELMASLGFRAYRFSISWPRIFPDGLGKNVNEQGVAFYNDLINFMIEKGIEPYATLYHWDLPHNLQQTVGGWLSDKIVEYFALYAEACFANFGDRVKHWITINEPLQTAVNGYGIGHFAPGGCEGETARCYLAAHYQILAHAAAVDVYRRKFKAVQGGEVGLVVDCEWAEPFSEKTEDQVAAERRLDFQLGWYLDPIYFGDYPESMRQRLGDDLPTFSEKDKEFIRNKIDFVGINHYTSRFIAHHQDPEDIYFYRVQQVERIEKWNTGEKIGERAASEWLFIVPWGLRKLLNYAAKRYGNPVIYVTENGMDEEDDQSATLDQVLND…	https://doi.org/10.1371/journal.pone.0096712	https://www.uniprot.org/uniparc/UPI000049E9C5
Oryza sativa		plantae	wild	45	90	0.181818	5.11429	MGSTGRDAEVTRGDFPDGFVFGVATSAYQIEGARREGGKGDNIWDVFTENKERILDGSSGEVAVDHYHRYKEDIELMASLGFRAYRFSISWPRIFPDGLGKNVNEQGVAFYNDLINFMIEKGIEPYATLYHWDLPHNLQQTVGGWLSDKIVEYFALYAEACFANFGDRVKHWITINEPLQTAVNGYGIGHFAPGGCEGETARCYLAAHYQILAHAAAVDVYRRKFKAVQGGEVGLVVDCEWAEPFSEKTEDQVAAERRLDFQLGWYLDPIYFGDYPESMRQRLGDDLPTFSEKDKEFIRNKIDFVGINHYTSRFIAHHQDPEDIYFYRVQQVERIEKWNTGEKIGERAASEWLFIVPWGLRKLLNYAAKRYGNPVIYVTENGMDEEDDQSATLDQVLND…	https://doi.org/10.1371/journal.pone.0096712	https://www.uniprot.org/uniparc/UPI000049E9C5
Oryza sativa		plantae	wild	30	30	1	6.2	MGRIKSSSGRCSTARLEAVAVLVVVFGVASSSLRGCIAQQSGGGLTRGSFPEGFVFGTASAAYQYEGAVKEDGRGQTIWDTFAHTFGKITDFSNADVAVDQYHRFEEDIQLMADMGMDAYRFSIAWSRIYPNGVGQVNQAGIDHYNKLIDALLAKGIQPYVTLYHWDLPQALEDKYKGWLDRQIVDDFAAYAETCFREFGDRVKHWITLNEPHTVAIQGYDAGLQAPGRCSVLLHLYCKAGNSGTEPYVVAHHFILAHAAAASIYRTKYKATQNGQLGIAFDVMWFEPMSNTTIDIEAAKRAQEFQLGWFADPFFFGDYPATMRARVGERLPRFTADEAAVVKGALDFVGINHYTTYYTRHNNTNIIGTLLNNTLADTGTVSLPFKNGKPIGDRANSIW…	https://doi.org/10.1104/pp.109.139436	https://www.uniprot.org/uniprot/Q8L7J2
Paenibacillus polymyxa		bacteria	wild	30	30	1	14.5	MTIFQFPQDFMWGTATAAYQIEGAYQEDGRGLSIWDTFAHTPGKVFNGDNGNVACDSYHRYEEDIRLMKELGIRTYRFSVSWPRIFPNGDGEVNQEGLDYYHRVVDLLNDNGIEPFCTLYHWDLPQALQDAGGWGNRRTIQAFVQFAETMFREFHGKIQHWLTFNEPWCIAFLSNMLGVHAPGLTNLQTAIDVGHHLLVAHGLSVRRFRELGTSGQIGIAPNVSWAVPYSTSEEDKAACARTISLHSDWFLQPIYQGSYPQFLVDWFAEQGATVPIQDGDMDIIGEPIDMIGINYYSMSVNRFNPEAGFLQSEEINMGLPVTDIGWPVESRGLYEVLHYLQKYGNIDIYITENGACINDEVVNGKVQDDRRISYMQQHLVQVHRTIHDGLHVKGYMAWS…	https://doi.org/10.1074/jbc.275.18.13708	https://www.uniprot.org/uniprotkb/P22073
Paenibacillus polymyxa		bacteria	wild	20	20	1	2.93333	MSENTFIFPATFMWGTSTSSYQIEGGTDEGGRTPSIWDTFCQIPGKVIGGDCGDVACDHFHHFKEDVQLMKQLGFLHYRFSVAWPRIMPAAGIINEEGLLFYEHLLDEIELAGLIPMLTLYHWDLPQWIEDEGGWTQRETIQHFKTYASVIMDRFGERINWWNTINEPYCASILGYGTGEHAPGHENWREAFTAAHHILMCHGIASNLHKEKGLTGKIGITLNMEHVDAASERPEDVAAAIRRDGFINRWFAEPLFNGKYPEDMVEWYGTYLNGLDFVQPGDMELIQQPGDFLGINYYTRSIIRSTNDASLLQVEQVHMEEPVTDMGWEIHPESFYKLLTRIEKDFSKGLPILITENGAAMRDELVNGQIEDTGRHGYIEEHLKACHRFIEEGGQLKGY…	https://doi.org/10.1371/journal.pone.0147596	https://www.uniprot.org/uniprotkb/P22505
Paenibacillus polymyxa	A192S	bacteria	mutant	20	20	1	3.09747	MSENTFIFPATFMWGTSTSSYQIEGGTDEGGRTPSIWDTFCQIPGKVIGGDCGDVACDHFHHFKEDVQLMKQLGFLHYRFSVAWPRIMPAAGIINEEGLLFYEHLLDEIELAGLIPMLTLYHWDLPQWIEDEGGWTQRETIQHFKTYASVIMDRFGERINWWNTINEPYCASILGYGTGEHAPGHENWREAFTASHHILMCHGIASNLHKEKGLTGKIGITLNMEHVDAASERPEDVAAAIRRDGFINRWFAEPLFNGKYPEDMVEWYGTYLNGLDFVQPGDMELIQQPGDFLGINYYTRSIIRSTNDASLLQVEQVHMEEPVTDMGWEIHPESFYKLLTRIEKDFSKGLPILITENGAAMRDELVNGQIEDTGRHGYIEEHLKACHRFIEEGGQLKGY…	https://doi.org/10.1371/journal.pone.0147596	Not Available
Paenibacillus polymyxa	C167A	bacteria	mutant	20	20	1	0.548067	MSENTFIFPATFMWGTSTSSYQIEGGTDEGGRTPSIWDTFCQIPGKVIGGDCGDVACDHFHHFKEDVQLMKQLGFLHYRFSVAWPRIMPAAGIINEEGLLFYEHLLDEIELAGLIPMLTLYHWDLPQWIEDEGGWTQRETIQHFKTYASVIMDRFGERINWWNTINEPYAASILGYGTGEHAPGHENWREAFTAAHHILMCHGIASNLHKEKGLTGKIGITLNMEHVDAASERPEDVAAAIRRDGFINRWFAEPLFNGKYPEDMVEWYGTYLNGLDFVQPGDMELIQQPGDFLGINYYTRSIIRSTNDASLLQVEQVHMEEPVTDMGWEIHPESFYKLLTRIEKDFSKGLPILITENGAAMRDELVNGQIEDTGRHGYIEEHLKACHRFIEEGGQLKGY…	https://doi.org/10.1371/journal.pone.0147596	Not Available
Paenibacillus polymyxa	C167Q	bacteria	mutant	20	20	1	1.70692	MSENTFIFPATFMWGTSTSSYQIEGGTDEGGRTPSIWDTFCQIPGKVIGGDCGDVACDHFHHFKEDVQLMKQLGFLHYRFSVAWPRIMPAAGIINEEGLLFYEHLLDEIELAGLIPMLTLYHWDLPQWIEDEGGWTQRETIQHFKTYASVIMDRFGERINWWNTINEPYQASILGYGTGEHAPGHENWREAFTAAHHILMCHGIASNLHKEKGLTGKIGITLNMEHVDAASERPEDVAAAIRRDGFINRWFAEPLFNGKYPEDMVEWYGTYLNGLDFVQPGDMELIQQPGDFLGINYYTRSIIRSTNDASLLQVEQVHMEEPVTDMGWEIHPESFYKLLTRIEKDFSKGLPILITENGAAMRDELVNGQIEDTGRHGYIEEHLKACHRFIEEGGQLKGY…	https://doi.org/10.1371/journal.pone.0147596	Not Available
Paenibacillus polymyxa	E154D	bacteria	mutant	20	20	1	4.2334	MSENTFIFPATFMWGTSTSSYQIEGGTDEGGRTPSIWDTFCQIPGKVIGGDCGDVACDHFHHFKEDVQLMKQLGFLHYRFSVAWPRIMPAAGIINEEGLLFYEHLLDEIELAGLIPMLTLYHWDLPQWIEDEGGWTQRETIQHFKTYASVIMDRFGDRINWWNTINEPYCASILGYGTGEHAPGHENWREAFTAAHHILMCHGIASNLHKEKGLTGKIGITLNMEHVDAASERPEDVAAAIRRDGFINRWFAEPLFNGKYPEDMVEWYGTYLNGLDFVQPGDMELIQQPGDFLGINYYTRSIIRSTNDASLLQVEQVHMEEPVTDMGWEIHPESFYKLLTRIEKDFSKGLPILITENGAAMRDELVNGQIEDTGRHGYIEEHLKACHRFIEEGGQLKGY…	https://doi.org/10.1371/journal.pone.0147596	Not Available
Paenibacillus polymyxa	E177A	bacteria	mutant	20	20	1	2.74673	MSENTFIFPATFMWGTSTSSYQIEGGTDEGGRTPSIWDTFCQIPGKVIGGDCGDVACDHFHHFKEDVQLMKQLGFLHYRFSVAWPRIMPAAGIINEEGLLFYEHLLDEIELAGLIPMLTLYHWDLPQWIEDEGGWTQRETIQHFKTYASVIMDRFGERINWWNTINEPYCASILGYGTGAHAPGHENWREAFTAAHHILMCHGIASNLHKEKGLTGKIGITLNMEHVDAASERPEDVAAAIRRDGFINRWFAEPLFNGKYPEDMVEWYGTYLNGLDFVQPGDMELIQQPGDFLGINYYTRSIIRSTNDASLLQVEQVHMEEPVTDMGWEIHPESFYKLLTRIEKDFSKGLPILITENGAAMRDELVNGQIEDTGRHGYIEEHLKACHRFIEEGGQLKGY…	https://doi.org/10.1371/journal.pone.0147596	Not Available
Paenibacillus polymyxa	E177K	bacteria	mutant	20	20	1	1.49348	MSENTFIFPATFMWGTSTSSYQIEGGTDEGGRTPSIWDTFCQIPGKVIGGDCGDVACDHFHHFKEDVQLMKQLGFLHYRFSVAWPRIMPAAGIINEEGLLFYEHLLDEIELAGLIPMLTLYHWDLPQWIEDEGGWTQRETIQHFKTYASVIMDRFGERINWWNTINEPYCASILGYGTGKHAPGHENWREAFTAAHHILMCHGIASNLHKEKGLTGKIGITLNMEHVDAASERPEDVAAAIRRDGFINRWFAEPLFNGKYPEDMVEWYGTYLNGLDFVQPGDMELIQQPGDFLGINYYTRSIIRSTNDASLLQVEQVHMEEPVTDMGWEIHPESFYKLLTRIEKDFSKGLPILITENGAAMRDELVNGQIEDTGRHGYIEEHLKACHRFIEEGGQLKGY…	https://doi.org/10.1371/journal.pone.0147596	Not Available
Paenibacillus polymyxa	E177L	bacteria	mutant	20	20	1	1.4913	MSENTFIFPATFMWGTSTSSYQIEGGTDEGGRTPSIWDTFCQIPGKVIGGDCGDVACDHFHHFKEDVQLMKQLGFLHYRFSVAWPRIMPAAGIINEEGLLFYEHLLDEIELAGLIPMLTLYHWDLPQWIEDEGGWTQRETIQHFKTYASVIMDRFGERINWWNTINEPYCASILGYGTGLHAPGHENWREAFTAAHHILMCHGIASNLHKEKGLTGKIGITLNMEHVDAASERPEDVAAAIRRDGFINRWFAEPLFNGKYPEDMVEWYGTYLNGLDFVQPGDMELIQQPGDFLGINYYTRSIIRSTNDASLLQVEQVHMEEPVTDMGWEIHPESFYKLLTRIEKDFSKGLPILITENGAAMRDELVNGQIEDTGRHGYIEEHLKACHRFIEEGGQLKGY…	https://doi.org/10.1371/journal.pone.0147596	Not Available
Paenibacillus polymyxa	E222A	bacteria	mutant	20	20	1	2.3934	MSENTFIFPATFMWGTSTSSYQIEGGTDEGGRTPSIWDTFCQIPGKVIGGDCGDVACDHFHHFKEDVQLMKQLGFLHYRFSVAWPRIMPAAGIINEEGLLFYEHLLDEIELAGLIPMLTLYHWDLPQWIEDEGGWTQRETIQHFKTYASVIMDRFGERINWWNTINEPYCASILGYGTGEHAPGHENWREAFTAAHHILMCHGIASNLHKEKGLTGKIGITLNMAHVDAASERPEDVAAAIRRDGFINRWFAEPLFNGKYPEDMVEWYGTYLNGLDFVQPGDMELIQQPGDFLGINYYTRSIIRSTNDASLLQVEQVHMEEPVTDMGWEIHPESFYKLLTRIEKDFSKGLPILITENGAAMRDELVNGQIEDTGRHGYIEEHLKACHRFIEEGGQLKGY…	https://doi.org/10.1371/journal.pone.0147596	Not Available
Paenibacillus polymyxa	E222H	bacteria	mutant	20	20	1	0.311583	MSENTFIFPATFMWGTSTSSYQIEGGTDEGGRTPSIWDTFCQIPGKVIGGDCGDVACDHFHHFKEDVQLMKQLGFLHYRFSVAWPRIMPAAGIINEEGLLFYEHLLDEIELAGLIPMLTLYHWDLPQWIEDEGGWTQRETIQHFKTYASVIMDRFGERINWWNTINEPYCASILGYGTGEHAPGHENWREAFTAAHHILMCHGIASNLHKEKGLTGKIGITLNMHHVDAASERPEDVAAAIRRDGFINRWFAEPLFNGKYPEDMVEWYGTYLNGLDFVQPGDMELIQQPGDFLGINYYTRSIIRSTNDASLLQVEQVHMEEPVTDMGWEIHPESFYKLLTRIEKDFSKGLPILITENGAAMRDELVNGQIEDTGRHGYIEEHLKACHRFIEEGGQLKGY…	https://doi.org/10.1371/journal.pone.0147596	Not Available
Paenibacillus polymyxa	E222K	bacteria	mutant	20	20	1	0.24925	MSENTFIFPATFMWGTSTSSYQIEGGTDEGGRTPSIWDTFCQIPGKVIGGDCGDVACDHFHHFKEDVQLMKQLGFLHYRFSVAWPRIMPAAGIINEEGLLFYEHLLDEIELAGLIPMLTLYHWDLPQWIEDEGGWTQRETIQHFKTYASVIMDRFGERINWWNTINEPYCASILGYGTGEHAPGHENWREAFTAAHHILMCHGIASNLHKEKGLTGKIGITLNMKHVDAASERPEDVAAAIRRDGFINRWFAEPLFNGKYPEDMVEWYGTYLNGLDFVQPGDMELIQQPGDFLGINYYTRSIIRSTNDASLLQVEQVHMEEPVTDMGWEIHPESFYKLLTRIEKDFSKGLPILITENGAAMRDELVNGQIEDTGRHGYIEEHLKACHRFIEEGGQLKGY…	https://doi.org/10.1371/journal.pone.0147596	Not Available
Paenibacillus polymyxa	E222Q	bacteria	mutant	20	20	1	0.915383	MSENTFIFPATFMWGTSTSSYQIEGGTDEGGRTPSIWDTFCQIPGKVIGGDCGDVACDHFHHFKEDVQLMKQLGFLHYRFSVAWPRIMPAAGIINEEGLLFYEHLLDEIELAGLIPMLTLYHWDLPQWIEDEGGWTQRETIQHFKTYASVIMDRFGERINWWNTINEPYCASILGYGTGEHAPGHENWREAFTAAHHILMCHGIASNLHKEKGLTGKIGITLNMQHVDAASERPEDVAAAIRRDGFINRWFAEPLFNGKYPEDMVEWYGTYLNGLDFVQPGDMELIQQPGDFLGINYYTRSIIRSTNDASLLQVEQVHMEEPVTDMGWEIHPESFYKLLTRIEKDFSKGLPILITENGAAMRDELVNGQIEDTGRHGYIEEHLKACHRFIEEGGQLKGY…	https://doi.org/10.1371/journal.pone.0147596	Not Available
Paenibacillus polymyxa	E222R	bacteria	mutant	20	20	1	0.284967	MSENTFIFPATFMWGTSTSSYQIEGGTDEGGRTPSIWDTFCQIPGKVIGGDCGDVACDHFHHFKEDVQLMKQLGFLHYRFSVAWPRIMPAAGIINEEGLLFYEHLLDEIELAGLIPMLTLYHWDLPQWIEDEGGWTQRETIQHFKTYASVIMDRFGERINWWNTINEPYCASILGYGTGEHAPGHENWREAFTAAHHILMCHGIASNLHKEKGLTGKIGITLNMRHVDAASERPEDVAAAIRRDGFINRWFAEPLFNGKYPEDMVEWYGTYLNGLDFVQPGDMELIQQPGDFLGINYYTRSIIRSTNDASLLQVEQVHMEEPVTDMGWEIHPESFYKLLTRIEKDFSKGLPILITENGAAMRDELVNGQIEDTGRHGYIEEHLKACHRFIEEGGQLKGY…	https://doi.org/10.1371/journal.pone.0147596	Not Available
Paenibacillus polymyxa	E222Y	bacteria	mutant	20	20	1	0.0106	MSENTFIFPATFMWGTSTSSYQIEGGTDEGGRTPSIWDTFCQIPGKVIGGDCGDVACDHFHHFKEDVQLMKQLGFLHYRFSVAWPRIMPAAGIINEEGLLFYEHLLDEIELAGLIPMLTLYHWDLPQWIEDEGGWTQRETIQHFKTYASVIMDRFGERINWWNTINEPYCASILGYGTGEHAPGHENWREAFTAAHHILMCHGIASNLHKEKGLTGKIGITLNMYHVDAASERPEDVAAAIRRDGFINRWFAEPLFNGKYPEDMVEWYGTYLNGLDFVQPGDMELIQQPGDFLGINYYTRSIIRSTNDASLLQVEQVHMEEPVTDMGWEIHPESFYKLLTRIEKDFSKGLPILITENGAAMRDELVNGQIEDTGRHGYIEEHLKACHRFIEEGGQLKGY…	https://doi.org/10.1371/journal.pone.0147596	Not Available
Paenibacillus polymyxa	E406D	bacteria	mutant	20	20	1	0.0191	MSENTFIFPATFMWGTSTSSYQIEGGTDEGGRTPSIWDTFCQIPGKVIGGDCGDVACDHFHHFKEDVQLMKQLGFLHYRFSVAWPRIMPAAGIINEEGLLFYEHLLDEIELAGLIPMLTLYHWDLPQWIEDEGGWTQRETIQHFKTYASVIMDRFGERINWWNTINEPYCASILGYGTGEHAPGHENWREAFTAAHHILMCHGIASNLHKEKGLTGKIGITLNMEHVDAASERPEDVAAAIRRDGFINRWFAEPLFNGKYPEDMVEWYGTYLNGLDFVQPGDMELIQQPGDFLGINYYTRSIIRSTNDASLLQVEQVHMEEPVTDMGWEIHPESFYKLLTRIEKDFSKGLPILITENGAAMRDELVNGQIEDTGRHGYIEEHLKACHRFIEEGGQLKGY…	https://doi.org/10.1371/journal.pone.0147596	Not Available
Paenibacillus polymyxa	E423S	bacteria	mutant	20	20	1	1.62962	MSENTFIFPATFMWGTSTSSYQIEGGTDEGGRTPSIWDTFCQIPGKVIGGDCGDVACDHFHHFKEDVQLMKQLGFLHYRFSVAWPRIMPAAGIINEEGLLFYEHLLDEIELAGLIPMLTLYHWDLPQWIEDEGGWTQRETIQHFKTYASVIMDRFGERINWWNTINEPYCASILGYGTGEHAPGHENWREAFTAAHHILMCHGIASNLHKEKGLTGKIGITLNMEHVDAASERPEDVAAAIRRDGFINRWFAEPLFNGKYPEDMVEWYGTYLNGLDFVQPGDMELIQQPGDFLGINYYTRSIIRSTNDASLLQVEQVHMEEPVTDMGWEIHPESFYKLLTRIEKDFSKGLPILITENGAAMRDELVNGQIEDTGRHGYIEEHLKACHRFIEEGGQLKGY…	https://doi.org/10.1371/journal.pone.0147596	Not Available
Paenibacillus polymyxa	E96K	bacteria	mutant	20	30	1	28	MTIFQFPQDFMWGTATAAYQIEGAYQEDGRGLSIWDTFAHTPGKVFNGDNGNVACDSYHRYEEDIRLMKELGIRTYRFSVSWPRIFPNGDGEVNQKGLDYYHRVVDLLNDNGIEPFCTLYHWDLPQALQDAGGWGNRRTIQAFVQFAETMFREFHGKIQHWLTFNEPWCIAFLSNMLGVHAPGLTNLQTAIDVGHHLLVAHGLSVRRFRELGTSGQIGIAPNVSWAVPYSTSEEDKAACARTISLHSDWFLQPIYQGSYPQFLVDWFAEQGATVPIQDGDMDIIGEPIDMIGINYYSMSVNRFNPEAGFLQSEEINMGLPVTDIGWPVESRGLYEVLHYLQKYGNIDIYITENGACINDEVVNGKVQDDRRISYMQQHLVQVHRTIHDGLHVKGYMAWS…	https://doi.org/10.1074/jbc.275.18.13708	Not Available
Paenibacillus polymyxa	E96K/M416I	bacteria	mutant	20	30	1	16.5	MTIFQFPQDFMWGTATAAYQIEGAYQEDGRGLSIWDTFAHTPGKVFNGDNGNVACDSYHRYEEDIRLMKELGIRTYRFSVSWPRIFPNGDGEVNQKGLDYYHRVVDLLNDNGIEPFCTLYHWDLPQALQDAGGWGNRRTIQAFVQFAETMFREFHGKIQHWLTFNEPWCIAFLSNMLGVHAPGLTNLQTAIDVGHHLLVAHGLSVRRFRELGTSGQIGIAPNVSWAVPYSTSEEDKAACARTISLHSDWFLQPIYQGSYPQFLVDWFAEQGATVPIQDGDMDIIGEPIDMIGINYYSMSVNRFNPEAGFLQSEEINMGLPVTDIGWPVESRGLYEVLHYLQKYGNIDIYITENGACINDEVVNGKVQDDRRISYMQQHLVQVHRTIHDGLHVKGYMAWS…	https://doi.org/10.1074/jbc.275.18.13708	Not Available
Paenibacillus polymyxa	E96K/M416I/N437K	bacteria	mutant	20	30	1	25	MTIFQFPQDFMWGTATAAYQIEGAYQEDGRGLSIWDTFAHTPGKVFNGDNGNVACDSYHRYEEDIRLMKELGIRTYRFSVSWPRIFPNGDGEVNQKGLDYYHRVVDLLNDNGIEPFCTLYHWDLPQALQDAGGWGNRRTIQAFVQFAETMFREFHGKIQHWLTFNEPWCIAFLSNMLGVHAPGLTNLQTAIDVGHHLLVAHGLSVRRFRELGTSGQIGIAPNVSWAVPYSTSEEDKAACARTISLHSDWFLQPIYQGSYPQFLVDWFAEQGATVPIQDGDMDIIGEPIDMIGINYYSMSVNRFNPEAGFLQSEEINMGLPVTDIGWPVESRGLYEVLHYLQKYGNIDIYITENGACINDEVVNGKVQDDRRISYMQQHLVQVHRTIHDGLHVKGYMAWS…	https://doi.org/10.1074/jbc.275.18.13708	Not Available
Paenibacillus polymyxa	E96K/T385A/N411S/M416I/N437K	bacteria	mutant	20	30	1	16	MTIFQFPQDFMWGTATAAYQIEGAYQEDGRGLSIWDTFAHTPGKVFNGDNGNVACDSYHRYEEDIRLMKELGIRTYRFSVSWPRIFPNGDGEVNQKGLDYYHRVVDLLNDNGIEPFCTLYHWDLPQALQDAGGWGNRRTIQAFVQFAETMFREFHGKIQHWLTFNEPWCIAFLSNMLGVHAPGLTNLQTAIDVGHHLLVAHGLSVRRFRELGTSGQIGIAPNVSWAVPYSTSEEDKAACARTISLHSDWFLQPIYQGSYPQFLVDWFAEQGATVPIQDGDMDIIGEPIDMIGINYYSMSVNRFNPEAGFLQSEEINMGLPVTDIGWPVESRGLYEVLHYLQKYGNIDIYITENGACINDEVVNGKVQDDRRISYMQQHLVQVHRAIHDGLHVKGYMAWS…	https://doi.org/10.1074/jbc.275.18.13708	Not Available
Paenibacillus polymyxa	F72A	bacteria	mutant	20	20	1	1.8704	MSENTFIFPATFMWGTSTSSYQIEGGTDEGGRTPSIWDTFCQIPGKVIGGDCGDVACDHFHHFKEDVQLMKQLGALHYRFSVAWPRIMPAAGIINEEGLLFYEHLLDEIELAGLIPMLTLYHWDLPQWIEDEGGWTQRETIQHFKTYASVIMDRFGERINWWNTINEPYCASILGYGTGEHAPGHENWREAFTAAHHILMCHGIASNLHKEKGLTGKIGITLNMEHVDAASERPEDVAAAIRRDGFINRWFAEPLFNGKYPEDMVEWYGTYLNGLDFVQPGDMELIQQPGDFLGINYYTRSIIRSTNDASLLQVEQVHMEEPVTDMGWEIHPESFYKLLTRIEKDFSKGLPILITENGAAMRDELVNGQIEDTGRHGYIEEHLKACHRFIEEGGQLKGY…	https://doi.org/10.1371/journal.pone.0147596	Not Available
Paenibacillus polymyxa	H101R	bacteria	mutant	20	20	1	1.6618	MSENTFIFPATFMWGTSTSSYQIEGGTDEGGRTPSIWDTFCQIPGKVIGGDCGDVACDHFHHFKEDVQLMKQLGFLHYRFSVAWPRIMPAAGIINEEGLLFYERLLDEIELAGLIPMLTLYHWDLPQWIEDEGGWTQRETIQHFKTYASVIMDRFGERINWWNTINEPYCASILGYGTGEHAPGHENWREAFTAAHHILMCHGIASNLHKEKGLTGKIGITLNMEHVDAASERPEDVAAAIRRDGFINRWFAEPLFNGKYPEDMVEWYGTYLNGLDFVQPGDMELIQQPGDFLGINYYTRSIIRSTNDASLLQVEQVHMEEPVTDMGWEIHPESFYKLLTRIEKDFSKGLPILITENGAAMRDELVNGQIEDTGRHGYIEEHLKACHRFIEEGGQLKGY…	https://doi.org/10.1371/journal.pone.0147596	Not Available
Paenibacillus polymyxa	H119A	bacteria	mutant	20	20	1	0.15805	MSENTFIFPATFMWGTSTSSYQIEGGTDEGGRTPSIWDTFCQIPGKVIGGDCGDVACDHFHHFKEDVQLMKQLGFLHYRFSVAWPRIMPAAGIINEEGLLFYEHLLDEIELAGLIPMLTLYAWDLPQWIEDEGGWTQRETIQHFKTYASVIMDRFGERINWWNTINEPYCASILGYGTGEHAPGHENWREAFTAAHHILMCHGIASNLHKEKGLTGKIGITLNMEHVDAASERPEDVAAAIRRDGFINRWFAEPLFNGKYPEDMVEWYGTYLNGLDFVQPGDMELIQQPGDFLGINYYTRSIIRSTNDASLLQVEQVHMEEPVTDMGWEIHPESFYKLLTRIEKDFSKGLPILITENGAAMRDELVNGQIEDTGRHGYIEEHLKACHRFIEEGGQLKGY…	https://doi.org/10.1371/journal.pone.0147596	Not Available
Paenibacillus polymyxa	H178A	bacteria	mutant	20	20	1	0.24495	MSENTFIFPATFMWGTSTSSYQIEGGTDEGGRTPSIWDTFCQIPGKVIGGDCGDVACDHFHHFKEDVQLMKQLGFLHYRFSVAWPRIMPAAGIINEEGLLFYEHLLDEIELAGLIPMLTLYHWDLPQWIEDEGGWTQRETIQHFKTYASVIMDRFGERINWWNTINEPYCASILGYGTGEAAPGHENWREAFTAAHHILMCHGIASNLHKEKGLTGKIGITLNMEHVDAASERPEDVAAAIRRDGFINRWFAEPLFNGKYPEDMVEWYGTYLNGLDFVQPGDMELIQQPGDFLGINYYTRSIIRSTNDASLLQVEQVHMEEPVTDMGWEIHPESFYKLLTRIEKDFSKGLPILITENGAAMRDELVNGQIEDTGRHGYIEEHLKACHRFIEEGGQLKGY…	https://doi.org/10.1371/journal.pone.0147596	Not Available
Paenibacillus polymyxa	H373R	bacteria	mutant	20	20	1	1.86948	MSENTFIFPATFMWGTSTSSYQIEGGTDEGGRTPSIWDTFCQIPGKVIGGDCGDVACDHFHHFKEDVQLMKQLGFLHYRFSVAWPRIMPAAGIINEEGLLFYEHLLDEIELAGLIPMLTLYHWDLPQWIEDEGGWTQRETIQHFKTYASVIMDRFGERINWWNTINEPYCASILGYGTGEHAPGHENWREAFTAAHHILMCHGIASNLHKEKGLTGKIGITLNMEHVDAASERPEDVAAAIRRDGFINRWFAEPLFNGKYPEDMVEWYGTYLNGLDFVQPGDMELIQQPGDFLGINYYTRSIIRSTNDASLLQVEQVHMEEPVTDMGWEIHPESFYKLLTRIEKDFSKGLPILITENGAAMRDELVNGQIEDTGRRGYIEEHLKACHRFIEEGGQLKGY…	https://doi.org/10.1371/journal.pone.0147596	Not Available
Paenibacillus polymyxa	I244E	bacteria	mutant	20	20	1	1.38562	MSENTFIFPATFMWGTSTSSYQIEGGTDEGGRTPSIWDTFCQIPGKVIGGDCGDVACDHFHHFKEDVQLMKQLGFLHYRFSVAWPRIMPAAGIINEEGLLFYEHLLDEIELAGLIPMLTLYHWDLPQWIEDEGGWTQRETIQHFKTYASVIMDRFGERINWWNTINEPYCASILGYGTGEHAPGHENWREAFTAAHHILMCHGIASNLHKEKGLTGKIGITLNMEHVDAASERPEDVAAAIRRDGFENRWFAEPLFNGKYPEDMVEWYGTYLNGLDFVQPGDMELIQQPGDFLGINYYTRSIIRSTNDASLLQVEQVHMEEPVTDMGWEIHPESFYKLLTRIEKDFSKGLPILITENGAAMRDELVNGQIEDTGRHGYIEEHLKACHRFIEEGGQLKGY…	https://doi.org/10.1371/journal.pone.0147596	Not Available
Paenibacillus polymyxa	I244N	bacteria	mutant	20	20	1	2.10293	MSENTFIFPATFMWGTSTSSYQIEGGTDEGGRTPSIWDTFCQIPGKVIGGDCGDVACDHFHHFKEDVQLMKQLGFLHYRFSVAWPRIMPAAGIINEEGLLFYEHLLDEIELAGLIPMLTLYHWDLPQWIEDEGGWTQRETIQHFKTYASVIMDRFGERINWWNTINEPYCASILGYGTGEHAPGHENWREAFTAAHHILMCHGIASNLHKEKGLTGKIGITLNMEHVDAASERPEDVAAAIRRDGFNNRWFAEPLFNGKYPEDMVEWYGTYLNGLDFVQPGDMELIQQPGDFLGINYYTRSIIRSTNDASLLQVEQVHMEEPVTDMGWEIHPESFYKLLTRIEKDFSKGLPILITENGAAMRDELVNGQIEDTGRHGYIEEHLKACHRFIEEGGQLKGY…	https://doi.org/10.1371/journal.pone.0147596	Not Available
Paenibacillus polymyxa	I300N	bacteria	mutant	20	20	1	2.57887	MSENTFIFPATFMWGTSTSSYQIEGGTDEGGRTPSIWDTFCQIPGKVIGGDCGDVACDHFHHFKEDVQLMKQLGFLHYRFSVAWPRIMPAAGIINEEGLLFYEHLLDEIELAGLIPMLTLYHWDLPQWIEDEGGWTQRETIQHFKTYASVIMDRFGERINWWNTINEPYCASILGYGTGEHAPGHENWREAFTAAHHILMCHGIASNLHKEKGLTGKIGITLNMEHVDAASERPEDVAAAIRRDGFINRWFAEPLFNGKYPEDMVEWYGTYLNGLDFVQPGDMELIQQPGDFLGINYYTRSINRSTNDASLLQVEQVHMEEPVTDMGWEIHPESFYKLLTRIEKDFSKGLPILITENGAAMRDELVNGQIEDTGRHGYIEEHLKACHRFIEEGGQLKGY…	https://doi.org/10.1371/journal.pone.0147596	Not Available
Paenibacillus polymyxa	I91E	bacteria	mutant	20	20	1	2.10118	MSENTFIFPATFMWGTSTSSYQIEGGTDEGGRTPSIWDTFCQIPGKVIGGDCGDVACDHFHHFKEDVQLMKQLGFLHYRFSVAWPRIMPAAGIENEEGLLFYEHLLDEIELAGLIPMLTLYHWDLPQWIEDEGGWTQRETIQHFKTYASVIMDRFGERINWWNTINEPYCASILGYGTGEHAPGHENWREAFTAAHHILMCHGIASNLHKEKGLTGKIGITLNMEHVDAASERPEDVAAAIRRDGFINRWFAEPLFNGKYPEDMVEWYGTYLNGLDFVQPGDMELIQQPGDFLGINYYTRSIIRSTNDASLLQVEQVHMEEPVTDMGWEIHPESFYKLLTRIEKDFSKGLPILITENGAAMRDELVNGQIEDTGRHGYIEEHLKACHRFIEEGGQLKGY…	https://doi.org/10.1371/journal.pone.0147596	Not Available
Paenibacillus polymyxa	K341A	bacteria	mutant	20	20	1	3.19482	MSENTFIFPATFMWGTSTSSYQIEGGTDEGGRTPSIWDTFCQIPGKVIGGDCGDVACDHFHHFKEDVQLMKQLGFLHYRFSVAWPRIMPAAGIINEEGLLFYEHLLDEIELAGLIPMLTLYHWDLPQWIEDEGGWTQRETIQHFKTYASVIMDRFGERINWWNTINEPYCASILGYGTGEHAPGHENWREAFTAAHHILMCHGIASNLHKEKGLTGKIGITLNMEHVDAASERPEDVAAAIRRDGFINRWFAEPLFNGKYPEDMVEWYGTYLNGLDFVQPGDMELIQQPGDFLGINYYTRSIIRSTNDASLLQVEQVHMEEPVTDMGWEIHPESFYKLLTRIEADFSKGLPILITENGAAMRDELVNGQIEDTGRHGYIEEHLKACHRFIEEGGQLKGY…	https://doi.org/10.1371/journal.pone.0147596	Not Available
Paenibacillus polymyxa	K413A	bacteria	mutant	20	20	1	4.7643	MSENTFIFPATFMWGTSTSSYQIEGGTDEGGRTPSIWDTFCQIPGKVIGGDCGDVACDHFHHFKEDVQLMKQLGFLHYRFSVAWPRIMPAAGIINEEGLLFYEHLLDEIELAGLIPMLTLYHWDLPQWIEDEGGWTQRETIQHFKTYASVIMDRFGERINWWNTINEPYCASILGYGTGEHAPGHENWREAFTAAHHILMCHGIASNLHKEKGLTGKIGITLNMEHVDAASERPEDVAAAIRRDGFINRWFAEPLFNGKYPEDMVEWYGTYLNGLDFVQPGDMELIQQPGDFLGINYYTRSIIRSTNDASLLQVEQVHMEEPVTDMGWEIHPESFYKLLTRIEKDFSKGLPILITENGAAMRDELVNGQIEDTGRHGYIEEHLKACHRFIEEGGQLKGY…	https://doi.org/10.1371/journal.pone.0147596	Not Available
Paenibacillus polymyxa	L171A	bacteria	mutant	20	20	1	1.21198	MSENTFIFPATFMWGTSTSSYQIEGGTDEGGRTPSIWDTFCQIPGKVIGGDCGDVACDHFHHFKEDVQLMKQLGFLHYRFSVAWPRIMPAAGIINEEGLLFYEHLLDEIELAGLIPMLTLYHWDLPQWIEDEGGWTQRETIQHFKTYASVIMDRFGERINWWNTINEPYCASIAGYGTGEHAPGHENWREAFTAAHHILMCHGIASNLHKEKGLTGKIGITLNMEHVDAASERPEDVAAAIRRDGFINRWFAEPLFNGKYPEDMVEWYGTYLNGLDFVQPGDMELIQQPGDFLGINYYTRSIIRSTNDASLLQVEQVHMEEPVTDMGWEIHPESFYKLLTRIEKDFSKGLPILITENGAAMRDELVNGQIEDTGRHGYIEEHLKACHRFIEEGGQLKGY…	https://doi.org/10.1371/journal.pone.0147596	Not Available
Paenibacillus polymyxa	L171R	bacteria	mutant	20	20	1	2.00243	MSENTFIFPATFMWGTSTSSYQIEGGTDEGGRTPSIWDTFCQIPGKVIGGDCGDVACDHFHHFKEDVQLMKQLGFLHYRFSVAWPRIMPAAGIINEEGLLFYEHLLDEIELAGLIPMLTLYHWDLPQWIEDEGGWTQRETIQHFKTYASVIMDRFGERINWWNTINEPYCASIRGYGTGEHAPGHENWREAFTAAHHILMCHGIASNLHKEKGLTGKIGITLNMEHVDAASERPEDVAAAIRRDGFINRWFAEPLFNGKYPEDMVEWYGTYLNGLDFVQPGDMELIQQPGDFLGINYYTRSIIRSTNDASLLQVEQVHMEEPVTDMGWEIHPESFYKLLTRIEKDFSKGLPILITENGAAMRDELVNGQIEDTGRHGYIEEHLKACHRFIEEGGQLKGY…	https://doi.org/10.1371/journal.pone.0147596	Not Available
Paenibacillus polymyxa	L219A	bacteria	mutant	20	20	1	0.421033	MSENTFIFPATFMWGTSTSSYQIEGGTDEGGRTPSIWDTFCQIPGKVIGGDCGDVACDHFHHFKEDVQLMKQLGFLHYRFSVAWPRIMPAAGIINEEGLLFYEHLLDEIELAGLIPMLTLYHWDLPQWIEDEGGWTQRETIQHFKTYASVIMDRFGERINWWNTINEPYCASILGYGTGEHAPGHENWREAFTAAHHILMCHGIASNLHKEKGLTGKIGITANMEHVDAASERPEDVAAAIRRDGFINRWFAEPLFNGKYPEDMVEWYGTYLNGLDFVQPGDMELIQQPGDFLGINYYTRSIIRSTNDASLLQVEQVHMEEPVTDMGWEIHPESFYKLLTRIEKDFSKGLPILITENGAAMRDELVNGQIEDTGRHGYIEEHLKACHRFIEEGGQLKGY…	https://doi.org/10.1371/journal.pone.0147596	Not Available
Paenibacillus polymyxa	L362M	bacteria	mutant	20	20	1	2.9391	MSENTFIFPATFMWGTSTSSYQIEGGTDEGGRTPSIWDTFCQIPGKVIGGDCGDVACDHFHHFKEDVQLMKQLGFLHYRFSVAWPRIMPAAGIINEEGLLFYEHLLDEIELAGLIPMLTLYHWDLPQWIEDEGGWTQRETIQHFKTYASVIMDRFGERINWWNTINEPYCASILGYGTGEHAPGHENWREAFTAAHHILMCHGIASNLHKEKGLTGKIGITLNMEHVDAASERPEDVAAAIRRDGFINRWFAEPLFNGKYPEDMVEWYGTYLNGLDFVQPGDMELIQQPGDFLGINYYTRSIIRSTNDASLLQVEQVHMEEPVTDMGWEIHPESFYKLLTRIEKDFSKGLPILITENGAAMRDEMVNGQIEDTGRHGYIEEHLKACHRFIEEGGQLKGY…	https://doi.org/10.1371/journal.pone.0176255	Not Available
Paenibacillus polymyxa	M221A	bacteria	mutant	20	20	1	1.45923	MSENTFIFPATFMWGTSTSSYQIEGGTDEGGRTPSIWDTFCQIPGKVIGGDCGDVACDHFHHFKEDVQLMKQLGFLHYRFSVAWPRIMPAAGIINEEGLLFYEHLLDEIELAGLIPMLTLYHWDLPQWIEDEGGWTQRETIQHFKTYASVIMDRFGERINWWNTINEPYCASILGYGTGEHAPGHENWREAFTAAHHILMCHGIASNLHKEKGLTGKIGITLNAEHVDAASERPEDVAAAIRRDGFINRWFAEPLFNGKYPEDMVEWYGTYLNGLDFVQPGDMELIQQPGDFLGINYYTRSIIRSTNDASLLQVEQVHMEEPVTDMGWEIHPESFYKLLTRIEKDFSKGLPILITENGAAMRDELVNGQIEDTGRHGYIEEHLKACHRFIEEGGQLKGY…	https://doi.org/10.1371/journal.pone.0147596	Not Available
Paenibacillus polymyxa	M261E	bacteria	mutant	20	20	1	0.0117	MSENTFIFPATFMWGTSTSSYQIEGGTDEGGRTPSIWDTFCQIPGKVIGGDCGDVACDHFHHFKEDVQLMKQLGFLHYRFSVAWPRIMPAAGIINEEGLLFYEHLLDEIELAGLIPMLTLYHWDLPQWIEDEGGWTQRETIQHFKTYASVIMDRFGERINWWNTINEPYCASILGYGTGEHAPGHENWREAFTAAHHILMCHGIASNLHKEKGLTGKIGITLNMEHVDAASERPEDVAAAIRRDGFINRWFAEPLFNGKYPEDEVEWYGTYLNGLDFVQPGDMELIQQPGDFLGINYYTRSIIRSTNDASLLQVEQVHMEEPVTDMGWEIHPESFYKLLTRIEKDFSKGLPILITENGAAMRDELVNGQIEDTGRHGYIEEHLKACHRFIEEGGQLKGY…	https://doi.org/10.1371/journal.pone.0147596	Not Available
Paenibacillus polymyxa	M323A	bacteria	mutant	20	20	1	0.741283	MSENTFIFPATFMWGTSTSSYQIEGGTDEGGRTPSIWDTFCQIPGKVIGGDCGDVACDHFHHFKEDVQLMKQLGFLHYRFSVAWPRIMPAAGIINEEGLLFYEHLLDEIELAGLIPMLTLYHWDLPQWIEDEGGWTQRETIQHFKTYASVIMDRFGERINWWNTINEPYCASILGYGTGEHAPGHENWREAFTAAHHILMCHGIASNLHKEKGLTGKIGITLNMEHVDAASERPEDVAAAIRRDGFINRWFAEPLFNGKYPEDMVEWYGTYLNGLDFVQPGDMELIQQPGDFLGINYYTRSIIRSTNDASLLQVEQVHMEEPVTDAGWEIHPESFYKLLTRIEKDFSKGLPILITENGAAMRDELVNGQIEDTGRHGYIEEHLKACHRFIEEGGQLKGY…	https://doi.org/10.1371/journal.pone.0147596	Not Available
Paenibacillus polymyxa	M323G	bacteria	mutant	20	20	1	0.1333	MSENTFIFPATFMWGTSTSSYQIEGGTDEGGRTPSIWDTFCQIPGKVIGGDCGDVACDHFHHFKEDVQLMKQLGFLHYRFSVAWPRIMPAAGIINEEGLLFYEHLLDEIELAGLIPMLTLYHWDLPQWIEDEGGWTQRETIQHFKTYASVIMDRFGERINWWNTINEPYCASILGYGTGEHAPGHENWREAFTAAHHILMCHGIASNLHKEKGLTGKIGITLNMEHVDAASERPEDVAAAIRRDGFINRWFAEPLFNGKYPEDMVEWYGTYLNGLDFVQPGDMELIQQPGDFLGINYYTRSIIRSTNDASLLQVEQVHMEEPVTDGGWEIHPESFYKLLTRIEKDFSKGLPILITENGAAMRDELVNGQIEDTGRHGYIEEHLKACHRFIEEGGQLKGY…	https://doi.org/10.1371/journal.pone.0147596	Not Available
Paenibacillus polymyxa	M358T	bacteria	mutant	20	20	1	1.50402	MSENTFIFPATFMWGTSTSSYQIEGGTDEGGRTPSIWDTFCQIPGKVIGGDCGDVACDHFHHFKEDVQLMKQLGFLHYRFSVAWPRIMPAAGIINEEGLLFYEHLLDEIELAGLIPMLTLYHWDLPQWIEDEGGWTQRETIQHFKTYASVIMDRFGERINWWNTINEPYCASILGYGTGEHAPGHENWREAFTAAHHILMCHGIASNLHKEKGLTGKIGITLNMEHVDAASERPEDVAAAIRRDGFINRWFAEPLFNGKYPEDMVEWYGTYLNGLDFVQPGDMELIQQPGDFLGINYYTRSIIRSTNDASLLQVEQVHMEEPVTDMGWEIHPESFYKLLTRIEKDFSKGLPILITENGAATRDELVNGQIEDTGRHGYIEEHLKACHRFIEEGGQLKGY…	https://doi.org/10.1371/journal.pone.0147596	Not Available
Paenibacillus polymyxa	N163A	bacteria	mutant	20	20	1	0.0093	MSENTFIFPATFMWGTSTSSYQIEGGTDEGGRTPSIWDTFCQIPGKVIGGDCGDVACDHFHHFKEDVQLMKQLGFLHYRFSVAWPRIMPAAGIINEEGLLFYEHLLDEIELAGLIPMLTLYHWDLPQWIEDEGGWTQRETIQHFKTYASVIMDRFGERINWWNTIAEPYCASILGYGTGEHAPGHENWREAFTAAHHILMCHGIASNLHKEKGLTGKIGITLNMEHVDAASERPEDVAAAIRRDGFINRWFAEPLFNGKYPEDMVEWYGTYLNGLDFVQPGDMELIQQPGDFLGINYYTRSIIRSTNDASLLQVEQVHMEEPVTDMGWEIHPESFYKLLTRIEKDFSKGLPILITENGAAMRDELVNGQIEDTGRHGYIEEHLKACHRFIEEGGQLKGY…	https://doi.org/10.1371/journal.pone.0147596	Not Available
Paenibacillus polymyxa	N163C	bacteria	mutant	20	20	1	0.079433	MSENTFIFPATFMWGTSTSSYQIEGGTDEGGRTPSIWDTFCQIPGKVIGGDCGDVACDHFHHFKEDVQLMKQLGFLHYRFSVAWPRIMPAAGIINEEGLLFYEHLLDEIELAGLIPMLTLYHWDLPQWIEDEGGWTQRETIQHFKTYASVIMDRFGERINWWNTICEPYCASILGYGTGEHAPGHENWREAFTAAHHILMCHGIASNLHKEKGLTGKIGITLNMEHVDAASERPEDVAAAIRRDGFINRWFAEPLFNGKYPEDMVEWYGTYLNGLDFVQPGDMELIQQPGDFLGINYYTRSIIRSTNDASLLQVEQVHMEEPVTDMGWEIHPESFYKLLTRIEKDFSKGLPILITENGAAMRDELVNGQIEDTGRHGYIEEHLKACHRFIEEGGQLKGY…	https://doi.org/10.1371/journal.pone.0147596	Not Available
Paenibacillus polymyxa	N163D	bacteria	mutant	20	20	1	0.01315	MSENTFIFPATFMWGTSTSSYQIEGGTDEGGRTPSIWDTFCQIPGKVIGGDCGDVACDHFHHFKEDVQLMKQLGFLHYRFSVAWPRIMPAAGIINEEGLLFYEHLLDEIELAGLIPMLTLYHWDLPQWIEDEGGWTQRETIQHFKTYASVIMDRFGERINWWNTIDEPYCASILGYGTGEHAPGHENWREAFTAAHHILMCHGIASNLHKEKGLTGKIGITLNMEHVDAASERPEDVAAAIRRDGFINRWFAEPLFNGKYPEDMVEWYGTYLNGLDFVQPGDMELIQQPGDFLGINYYTRSIIRSTNDASLLQVEQVHMEEPVTDMGWEIHPESFYKLLTRIEKDFSKGLPILITENGAAMRDELVNGQIEDTGRHGYIEEHLKACHRFIEEGGQLKGY…	https://doi.org/10.1371/journal.pone.0147596	Not Available
Paenibacillus polymyxa	N220A	bacteria	mutant	20	20	1	0.657083	MSENTFIFPATFMWGTSTSSYQIEGGTDEGGRTPSIWDTFCQIPGKVIGGDCGDVACDHFHHFKEDVQLMKQLGFLHYRFSVAWPRIMPAAGIINEEGLLFYEHLLDEIELAGLIPMLTLYHWDLPQWIEDEGGWTQRETIQHFKTYASVIMDRFGERINWWNTINEPYCASILGYGTGEHAPGHENWREAFTAAHHILMCHGIASNLHKEKGLTGKIGITLAMEHVDAASERPEDVAAAIRRDGFINRWFAEPLFNGKYPEDMVEWYGTYLNGLDFVQPGDMELIQQPGDFLGINYYTRSIIRSTNDASLLQVEQVHMEEPVTDMGWEIHPESFYKLLTRIEKDFSKGLPILITENGAAMRDELVNGQIEDTGRHGYIEEHLKACHRFIEEGGQLKGY…	https://doi.org/10.1371/journal.pone.0147596	Not Available
Paenibacillus polymyxa	N220G	bacteria	mutant	20	20	1	0.104605	MSENTFIFPATFMWGTSTSSYQIEGGTDEGGRTPSIWDTFCQIPGKVIGGDCGDVACDHFHHFKEDVQLMKQLGFLHYRFSVAWPRIMPAAGIINEEGLLFYEHLLDEIELAGLIPMLTLYHWDLPQWIEDEGGWTQRETIQHFKTYASVIMDRFGERINWWNTINEPYCASILGYGTGEHAPGHENWREAFTAAHHILMCHGIASNLHKEKGLTGKIGITLGMEHVDAASERPEDVAAAIRRDGFINRWFAEPLFNGKYPEDMVEWYGTYLNGLDFVQPGDMELIQQPGDFLGINYYTRSIIRSTNDASLLQVEQVHMEEPVTDMGWEIHPESFYKLLTRIEKDFSKGLPILITENGAAMRDELVNGQIEDTGRHGYIEEHLKACHRFIEEGGQLKGY…	https://doi.org/10.1371/journal.pone.0176255	Not Available
Paenibacillus polymyxa	N220H	bacteria	mutant	20	20	1	0.3979	MSENTFIFPATFMWGTSTSSYQIEGGTDEGGRTPSIWDTFCQIPGKVIGGDCGDVACDHFHHFKEDVQLMKQLGFLHYRFSVAWPRIMPAAGIINEEGLLFYEHLLDEIELAGLIPMLTLYHWDLPQWIEDEGGWTQRETIQHFKTYASVIMDRFGERINWWNTINEPYCASILGYGTGEHAPGHENWREAFTAAHHILMCHGIASNLHKEKGLTGKIGITLHMEHVDAASERPEDVAAAIRRDGFINRWFAEPLFNGKYPEDMVEWYGTYLNGLDFVQPGDMELIQQPGDFLGINYYTRSIIRSTNDASLLQVEQVHMEEPVTDMGWEIHPESFYKLLTRIEKDFSKGLPILITENGAAMRDELVNGQIEDTGRHGYIEEHLKACHRFIEEGGQLKGY…	https://doi.org/10.1371/journal.pone.0147596	Not Available
Paenibacillus polymyxa	N220R	bacteria	mutant	20	20	1	0.02	MSENTFIFPATFMWGTSTSSYQIEGGTDEGGRTPSIWDTFCQIPGKVIGGDCGDVACDHFHHFKEDVQLMKQLGFLHYRFSVAWPRIMPAAGIINEEGLLFYEHLLDEIELAGLIPMLTLYHWDLPQWIEDEGGWTQRETIQHFKTYASVIMDRFGERINWWNTINEPYCASILGYGTGEHAPGHENWREAFTAAHHILMCHGIASNLHKEKGLTGKIGITLRMEHVDAASERPEDVAAAIRRDGFINRWFAEPLFNGKYPEDMVEWYGTYLNGLDFVQPGDMELIQQPGDFLGINYYTRSIIRSTNDASLLQVEQVHMEEPVTDMGWEIHPESFYKLLTRIEKDFSKGLPILITENGAAMRDELVNGQIEDTGRHGYIEEHLKACHRFIEEGGQLKGY…	https://doi.org/10.1371/journal.pone.0176255	Not Available
Paenibacillus polymyxa	N220Y	bacteria	mutant	20	20	1	26.1667	MSENTFIFPATFMWGTSTSSYQIEGGTDEGGRTPSIWDTFCQIPGKVIGGDCGDVACDHFHHFKEDVQLMKQLGFLHYRFSVAWPRIMPAAGIINEEGLLFYEHLLDEIELAGLIPMLTLYHWDLPQWIEDEGGWTQRETIQHFKTYASVIMDRFGERINWWNTINEPYCASILGYGTGEHAPGHENWREAFTAAHHILMCHGIASNLHKEKGLTGKIGITLYMEHVDAASERPEDVAAAIRRDGFINRWFAEPLFNGKYPEDMVEWYGTYLNGLDFVQPGDMELIQQPGDFLGINYYTRSIIRSTNDASLLQVEQVHMEEPVTDMGWEIHPESFYKLLTRIEKDFSKGLPILITENGAAMRDELVNGQIEDTGRHGYIEEHLKACHRFIEEGGQLKGY…	https://doi.org/10.1371/journal.pone.0176255	Not Available
Paenibacillus polymyxa	N293A	bacteria	mutant	20	20	1	0.021883	MSENTFIFPATFMWGTSTSSYQIEGGTDEGGRTPSIWDTFCQIPGKVIGGDCGDVACDHFHHFKEDVQLMKQLGFLHYRFSVAWPRIMPAAGIINEEGLLFYEHLLDEIELAGLIPMLTLYHWDLPQWIEDEGGWTQRETIQHFKTYASVIMDRFGERINWWNTINEPYCASILGYGTGEHAPGHENWREAFTAAHHILMCHGIASNLHKEKGLTGKIGITLNMEHVDAASERPEDVAAAIRRDGFINRWFAEPLFNGKYPEDMVEWYGTYLNGLDFVQPGDMELIQQPGDFLGIAYYTRSIIRSTNDASLLQVEQVHMEEPVTDMGWEIHPESFYKLLTRIEKDFSKGLPILITENGAAMRDELVNGQIEDTGRHGYIEEHLKACHRFIEEGGQLKGY…	https://doi.org/10.1371/journal.pone.0147596	Not Available
Paenibacillus polymyxa	N293C	bacteria	mutant	20	20	1	0.00925926	MSENTFIFPATFMWGTSTSSYQIEGGTDEGGRTPSIWDTFCQIPGKVIGGDCGDVACDHFHHFKEDVQLMKQLGFLHYRFSVAWPRIMPAAGIINEEGLLFYEHLLDEIELAGLIPMLTLYHWDLPQWIEDEGGWTQRETIQHFKTYASVIMDRFGERINWWNTINEPYCASILGYGTGEHAPGHENWREAFTAAHHILMCHGIASNLHKEKGLTGKIGITLNMEHVDAASERPEDVAAAIRRDGFINRWFAEPLFNGKYPEDMVEWYGTYLNGLDFVQPGDMELIQQPGDFLGICYYTRSIIRSTNDASLLQVEQVHMEEPVTDMGWEIHPESFYKLLTRIEKDFSKGLPILITENGAAMRDELVNGQIEDTGRHGYIEEHLKACHRFIEEGGQLKGY…	https://doi.org/10.1371/journal.pone.0176255	Not Available
Paenibacillus polymyxa	N354A	bacteria	mutant	20	20	1	0.009117	MSENTFIFPATFMWGTSTSSYQIEGGTDEGGRTPSIWDTFCQIPGKVIGGDCGDVACDHFHHFKEDVQLMKQLGFLHYRFSVAWPRIMPAAGIINEEGLLFYEHLLDEIELAGLIPMLTLYHWDLPQWIEDEGGWTQRETIQHFKTYASVIMDRFGERINWWNTINEPYCASILGYGTGEHAPGHENWREAFTAAHHILMCHGIASNLHKEKGLTGKIGITLNMEHVDAASERPEDVAAAIRRDGFINRWFAEPLFNGKYPEDMVEWYGTYLNGLDFVQPGDMELIQQPGDFLGINYYTRSIIRSTNDASLLQVEQVHMEEPVTDMGWEIHPESFYKLLTRIEKDFSKGLPILITEAGAAMRDELVNGQIEDTGRHGYIEEHLKACHRFIEEGGQLKGY…	https://doi.org/10.1371/journal.pone.0147596	Not Available
Paenibacillus polymyxa	N404C	bacteria	mutant	20	20	1	0.0983796	MSENTFIFPATFMWGTSTSSYQIEGGTDEGGRTPSIWDTFCQIPGKVIGGDCGDVACDHFHHFKEDVQLMKQLGFLHYRFSVAWPRIMPAAGIINEEGLLFYEHLLDEIELAGLIPMLTLYHWDLPQWIEDEGGWTQRETIQHFKTYASVIMDRFGERINWWNTINEPYCASILGYGTGEHAPGHENWREAFTAAHHILMCHGIASNLHKEKGLTGKIGITLNMEHVDAASERPEDVAAAIRRDGFINRWFAEPLFNGKYPEDMVEWYGTYLNGLDFVQPGDMELIQQPGDFLGINYYTRSIIRSTNDASLLQVEQVHMEEPVTDMGWEIHPESFYKLLTRIEKDFSKGLPILITENGAAMRDELVNGQIEDTGRHGYIEEHLKACHRFIEEGGQLKGY…	https://doi.org/10.1371/journal.pone.0176255	Not Available
Paenibacillus polymyxa	N437K	bacteria	mutant	30	30	1	27	MTIFQFPQDFMWGTATAAYQIEGAYQEDGRGLSIWDTFAHTPGKVFNGDNGNVACDSYHRYEEDIRLMKELGIRTYRFSVSWPRIFPNGDGEVNQEGLDYYHRVVDLLNDNGIEPFCTLYHWDLPQALQDAGGWGNRRTIQAFVQFAETMFREFHGKIQHWLTFNEPWCIAFLSNMLGVHAPGLTNLQTAIDVGHHLLVAHGLSVRRFRELGTSGQIGIAPNVSWAVPYSTSEEDKAACARTISLHSDWFLQPIYQGSYPQFLVDWFAEQGATVPIQDGDMDIIGEPIDMIGINYYSMSVNRFNPEAGFLQSEEINMGLPVTDIGWPVESRGLYEVLHYLQKYGNIDIYITENGACINDEVVNGKVQDDRRISYMQQHLVQVHRTIHDGLHVKGYMAWS…	https://doi.org/10.1074/jbc.275.18.13708	Not Available
Paenibacillus polymyxa	Q284R	bacteria	mutant	20	20	1	0.636367	MSENTFIFPATFMWGTSTSSYQIEGGTDEGGRTPSIWDTFCQIPGKVIGGDCGDVACDHFHHFKEDVQLMKQLGFLHYRFSVAWPRIMPAAGIINEEGLLFYEHLLDEIELAGLIPMLTLYHWDLPQWIEDEGGWTQRETIQHFKTYASVIMDRFGERINWWNTINEPYCASILGYGTGEHAPGHENWREAFTAAHHILMCHGIASNLHKEKGLTGKIGITLNMEHVDAASERPEDVAAAIRRDGFINRWFAEPLFNGKYPEDMVEWYGTYLNGLDFVQPGDMELIRQPGDFLGINYYTRSIIRSTNDASLLQVEQVHMEEPVTDMGWEIHPESFYKLLTRIEKDFSKGLPILITENGAAMRDELVNGQIEDTGRHGYIEEHLKACHRFIEEGGQLKGY…	https://doi.org/10.1371/journal.pone.0147596	Not Available
Paenibacillus polymyxa	Q313R	bacteria	mutant	20	20	1	3.20622	MSENTFIFPATFMWGTSTSSYQIEGGTDEGGRTPSIWDTFCQIPGKVIGGDCGDVACDHFHHFKEDVQLMKQLGFLHYRFSVAWPRIMPAAGIINEEGLLFYEHLLDEIELAGLIPMLTLYHWDLPQWIEDEGGWTQRETIQHFKTYASVIMDRFGERINWWNTINEPYCASILGYGTGEHAPGHENWREAFTAAHHILMCHGIASNLHKEKGLTGKIGITLNMEHVDAASERPEDVAAAIRRDGFINRWFAEPLFNGKYPEDMVEWYGTYLNGLDFVQPGDMELIQQPGDFLGINYYTRSIIRSTNDASLLQVERVHMEEPVTDMGWEIHPESFYKLLTRIEKDFSKGLPILITENGAAMRDELVNGQIEDTGRHGYIEEHLKACHRFIEEGGQLKGY…	https://doi.org/10.1371/journal.pone.0147596	Not Available
Paenibacillus polymyxa	R240A	bacteria	mutant	20	20	1	9.42938	MSENTFIFPATFMWGTSTSSYQIEGGTDEGGRTPSIWDTFCQIPGKVIGGDCGDVACDHFHHFKEDVQLMKQLGFLHYRFSVAWPRIMPAAGIINEEGLLFYEHLLDEIELAGLIPMLTLYHWDLPQWIEDEGGWTQRETIQHFKTYASVIMDRFGERINWWNTINEPYCASILGYGTGEHAPGHENWREAFTAAHHILMCHGIASNLHKEKGLTGKIGITLNMEHVDAASERPEDVAAAIRADGFINRWFAEPLFNGKYPEDMVEWYGTYLNGLDFVQPGDMELIQQPGDFLGINYYTRSIIRSTNDASLLQVEQVHMEEPVTDMGWEIHPESFYKLLTRIEKDFSKGLPILITENGAAMRDELVNGQIEDTGRHGYIEEHLKACHRFIEEGGQLKGY…	https://doi.org/10.1371/journal.pone.0147596	Not Available
Paenibacillus polymyxa	R240D	bacteria	mutant	20	20	1	0.434883	MSENTFIFPATFMWGTSTSSYQIEGGTDEGGRTPSIWDTFCQIPGKVIGGDCGDVACDHFHHFKEDVQLMKQLGFLHYRFSVAWPRIMPAAGIINEEGLLFYEHLLDEIELAGLIPMLTLYHWDLPQWIEDEGGWTQRETIQHFKTYASVIMDRFGERINWWNTINEPYCASILGYGTGEHAPGHENWREAFTAAHHILMCHGIASNLHKEKGLTGKIGITLNMEHVDAASERPEDVAAAIRDDGFINRWFAEPLFNGKYPEDMVEWYGTYLNGLDFVQPGDMELIQQPGDFLGINYYTRSIIRSTNDASLLQVEQVHMEEPVTDMGWEIHPESFYKLLTRIEKDFSKGLPILITENGAAMRDELVNGQIEDTGRHGYIEEHLKACHRFIEEGGQLKGY…	https://doi.org/10.1371/journal.pone.0147596	Not Available
Paenibacillus polymyxa	R240K	bacteria	mutant	20	20	1	0.84715	MSENTFIFPATFMWGTSTSSYQIEGGTDEGGRTPSIWDTFCQIPGKVIGGDCGDVACDHFHHFKEDVQLMKQLGFLHYRFSVAWPRIMPAAGIINEEGLLFYEHLLDEIELAGLIPMLTLYHWDLPQWIEDEGGWTQRETIQHFKTYASVIMDRFGERINWWNTINEPYCASILGYGTGEHAPGHENWREAFTAAHHILMCHGIASNLHKEKGLTGKIGITLNMEHVDAASERPEDVAAAIRKDGFINRWFAEPLFNGKYPEDMVEWYGTYLNGLDFVQPGDMELIQQPGDFLGINYYTRSIIRSTNDASLLQVEQVHMEEPVTDMGWEIHPESFYKLLTRIEKDFSKGLPILITENGAAMRDELVNGQIEDTGRHGYIEEHLKACHRFIEEGGQLKGY…	https://doi.org/10.1371/journal.pone.0147596	Not Available
Paenibacillus polymyxa	S14A	bacteria	mutant	20	20	1	0.64705	MSENTFIFPATFMWGTATSSYQIEGGTDEGGRTPSIWDTFCQIPGKVIGGDCGDVACDHFHHFKEDVQLMKQLGFLHYRFSVAWPRIMPAAGIINEEGLLFYEHLLDEIELAGLIPMLTLYHWDLPQWIEDEGGWTQRETIQHFKTYASVIMDRFGERINWWNTINEPYCASILGYGTGEHAPGHENWREAFTAAHHILMCHGIASNLHKEKGLTGKIGITLNMEHVDAASERPEDVAAAIRRDGFINRWFAEPLFNGKYPEDMVEWYGTYLNGLDFVQPGDMELIQQPGDFLGINYYTRSIIRSTNDASLLQVEQVHMEEPVTDMGWEIHPESFYKLLTRIEKDFSKGLPILITENGAAMRDELVNGQIEDTGRHGYIEEHLKACHRFIEEGGQLKGY…	https://doi.org/10.1371/journal.pone.0147596	Not Available
Paenibacillus polymyxa	S16A	bacteria	mutant	20	20	1	0.183283	MSENTFIFPATFMWGTSTASYQIEGGTDEGGRTPSIWDTFCQIPGKVIGGDCGDVACDHFHHFKEDVQLMKQLGFLHYRFSVAWPRIMPAAGIINEEGLLFYEHLLDEIELAGLIPMLTLYHWDLPQWIEDEGGWTQRETIQHFKTYASVIMDRFGERINWWNTINEPYCASILGYGTGEHAPGHENWREAFTAAHHILMCHGIASNLHKEKGLTGKIGITLNMEHVDAASERPEDVAAAIRRDGFINRWFAEPLFNGKYPEDMVEWYGTYLNGLDFVQPGDMELIQQPGDFLGINYYTRSIIRSTNDASLLQVEQVHMEEPVTDMGWEIHPESFYKLLTRIEKDFSKGLPILITENGAAMRDELVNGQIEDTGRHGYIEEHLKACHRFIEEGGQLKGY…	https://doi.org/10.1371/journal.pone.0147596	Not Available
Paenibacillus polymyxa	S17A	bacteria	mutant	20	20	1	0.7663	MSENTFIFPATFMWGTSTSAYQIEGGTDEGGRTPSIWDTFCQIPGKVIGGDCGDVACDHFHHFKEDVQLMKQLGFLHYRFSVAWPRIMPAAGIINEEGLLFYEHLLDEIELAGLIPMLTLYHWDLPQWIEDEGGWTQRETIQHFKTYASVIMDRFGERINWWNTINEPYCASILGYGTGEHAPGHENWREAFTAAHHILMCHGIASNLHKEKGLTGKIGITLNMEHVDAASERPEDVAAAIRRDGFINRWFAEPLFNGKYPEDMVEWYGTYLNGLDFVQPGDMELIQQPGDFLGINYYTRSIIRSTNDASLLQVEQVHMEEPVTDMGWEIHPESFYKLLTRIEKDFSKGLPILITENGAAMRDELVNGQIEDTGRHGYIEEHLKACHRFIEEGGQLKGY…	https://doi.org/10.1371/journal.pone.0147596	Not Available
Paenibacillus polymyxa	S17E	bacteria	mutant	20	20	1	1.45993	MSENTFIFPATFMWGTSTSEYQIEGGTDEGGRTPSIWDTFCQIPGKVIGGDCGDVACDHFHHFKEDVQLMKQLGFLHYRFSVAWPRIMPAAGIINEEGLLFYEHLLDEIELAGLIPMLTLYHWDLPQWIEDEGGWTQRETIQHFKTYASVIMDRFGERINWWNTINEPYCASILGYGTGEHAPGHENWREAFTAAHHILMCHGIASNLHKEKGLTGKIGITLNMEHVDAASERPEDVAAAIRRDGFINRWFAEPLFNGKYPEDMVEWYGTYLNGLDFVQPGDMELIQQPGDFLGINYYTRSIIRSTNDASLLQVEQVHMEEPVTDMGWEIHPESFYKLLTRIEKDFSKGLPILITENGAAMRDELVNGQIEDTGRHGYIEEHLKACHRFIEEGGQLKGY…	https://doi.org/10.1371/journal.pone.0147596	Not Available
Paenibacillus polymyxa	S298E	bacteria	mutant	20	20	1	2.5544	MSENTFIFPATFMWGTSTSSYQIEGGTDEGGRTPSIWDTFCQIPGKVIGGDCGDVACDHFHHFKEDVQLMKQLGFLHYRFSVAWPRIMPAAGIINEEGLLFYEHLLDEIELAGLIPMLTLYHWDLPQWIEDEGGWTQRETIQHFKTYASVIMDRFGERINWWNTINEPYCASILGYGTGEHAPGHENWREAFTAAHHILMCHGIASNLHKEKGLTGKIGITLNMEHVDAASERPEDVAAAIRRDGFINRWFAEPLFNGKYPEDMVEWYGTYLNGLDFVQPGDMELIQQPGDFLGINYYTREIIRSTNDASLLQVEQVHMEEPVTDMGWEIHPESFYKLLTRIEKDFSKGLPILITENGAAMRDELVNGQIEDTGRHGYIEEHLKACHRFIEEGGQLKGY…	https://doi.org/10.1371/journal.pone.0147596	Not Available
Paenibacillus polymyxa	S331A	bacteria	mutant	20	20	1	3.13843	MSENTFIFPATFMWGTSTSSYQIEGGTDEGGRTPSIWDTFCQIPGKVIGGDCGDVACDHFHHFKEDVQLMKQLGFLHYRFSVAWPRIMPAAGIINEEGLLFYEHLLDEIELAGLIPMLTLYHWDLPQWIEDEGGWTQRETIQHFKTYASVIMDRFGERINWWNTINEPYCASILGYGTGEHAPGHENWREAFTAAHHILMCHGIASNLHKEKGLTGKIGITLNMEHVDAASERPEDVAAAIRRDGFINRWFAEPLFNGKYPEDMVEWYGTYLNGLDFVQPGDMELIQQPGDFLGINYYTRSIIRSTNDASLLQVEQVHMEEPVTDMGWEIHPEAFYKLLTRIEKDFSKGLPILITENGAAMRDELVNGQIEDTGRHGYIEEHLKACHRFIEEGGQLKGY…	https://doi.org/10.1371/journal.pone.0147596	Not Available
Paenibacillus polymyxa	S400A	bacteria	mutant	20	20	1	2.74658	MSENTFIFPATFMWGTSTSSYQIEGGTDEGGRTPSIWDTFCQIPGKVIGGDCGDVACDHFHHFKEDVQLMKQLGFLHYRFSVAWPRIMPAAGIINEEGLLFYEHLLDEIELAGLIPMLTLYHWDLPQWIEDEGGWTQRETIQHFKTYASVIMDRFGERINWWNTINEPYCASILGYGTGEHAPGHENWREAFTAAHHILMCHGIASNLHKEKGLTGKIGITLNMEHVDAASERPEDVAAAIRRDGFINRWFAEPLFNGKYPEDMVEWYGTYLNGLDFVQPGDMELIQQPGDFLGINYYTRSIIRSTNDASLLQVEQVHMEEPVTDMGWEIHPESFYKLLTRIEKDFSKGLPILITENGAAMRDELVNGQIEDTGRHGYIEEHLKACHRFIEEGGQLKGY…	https://doi.org/10.1371/journal.pone.0147596	Not Available
Paenibacillus polymyxa	T15A	bacteria	mutant	20	20	1	1.93082	MSENTFIFPATFMWGTSASSYQIEGGTDEGGRTPSIWDTFCQIPGKVIGGDCGDVACDHFHHFKEDVQLMKQLGFLHYRFSVAWPRIMPAAGIINEEGLLFYEHLLDEIELAGLIPMLTLYHWDLPQWIEDEGGWTQRETIQHFKTYASVIMDRFGERINWWNTINEPYCASILGYGTGEHAPGHENWREAFTAAHHILMCHGIASNLHKEKGLTGKIGITLNMEHVDAASERPEDVAAAIRRDGFINRWFAEPLFNGKYPEDMVEWYGTYLNGLDFVQPGDMELIQQPGDFLGINYYTRSIIRSTNDASLLQVEQVHMEEPVTDMGWEIHPESFYKLLTRIEKDFSKGLPILITENGAAMRDELVNGQIEDTGRHGYIEEHLKACHRFIEEGGQLKGY…	https://doi.org/10.1371/journal.pone.0176255	Not Available
Paenibacillus polymyxa	T175R	bacteria	mutant	20	20	1	3.71722	MSENTFIFPATFMWGTSTSSYQIEGGTDEGGRTPSIWDTFCQIPGKVIGGDCGDVACDHFHHFKEDVQLMKQLGFLHYRFSVAWPRIMPAAGIINEEGLLFYEHLLDEIELAGLIPMLTLYHWDLPQWIEDEGGWTQRETIQHFKTYASVIMDRFGERINWWNTINEPYCASILGYGRGEHAPGHENWREAFTAAHHILMCHGIASNLHKEKGLTGKIGITLNMEHVDAASERPEDVAAAIRRDGFINRWFAEPLFNGKYPEDMVEWYGTYLNGLDFVQPGDMELIQQPGDFLGINYYTRSIIRSTNDASLLQVEQVHMEEPVTDMGWEIHPESFYKLLTRIEKDFSKGLPILITENGAAMRDELVNGQIEDTGRHGYIEEHLKACHRFIEEGGQLKGY…	https://doi.org/10.1371/journal.pone.0147596	Not Available
Paenibacillus polymyxa	T218A	bacteria	mutant	20	20	1	1.188	MSENTFIFPATFMWGTSTSSYQIEGGTDEGGRTPSIWDTFCQIPGKVIGGDCGDVACDHFHHFKEDVQLMKQLGFLHYRFSVAWPRIMPAAGIINEEGLLFYEHLLDEIELAGLIPMLTLYHWDLPQWIEDEGGWTQRETIQHFKTYASVIMDRFGERINWWNTINEPYCASILGYGTGEHAPGHENWREAFTAAHHILMCHGIASNLHKEKGLTGKIGIALNMEHVDAASERPEDVAAAIRRDGFINRWFAEPLFNGKYPEDMVEWYGTYLNGLDFVQPGDMELIQQPGDFLGINYYTRSIIRSTNDASLLQVEQVHMEEPVTDMGWEIHPESFYKLLTRIEKDFSKGLPILITENGAAMRDELVNGQIEDTGRHGYIEEHLKACHRFIEEGGQLKGY…	https://doi.org/10.1371/journal.pone.0147596	Not Available
Paenibacillus polymyxa	T296A	bacteria	mutant	20	20	1	0.165067	MSENTFIFPATFMWGTSTSSYQIEGGTDEGGRTPSIWDTFCQIPGKVIGGDCGDVACDHFHHFKEDVQLMKQLGFLHYRFSVAWPRIMPAAGIINEEGLLFYEHLLDEIELAGLIPMLTLYHWDLPQWIEDEGGWTQRETIQHFKTYASVIMDRFGERINWWNTINEPYCASILGYGTGEHAPGHENWREAFTAAHHILMCHGIASNLHKEKGLTGKIGITLNMEHVDAASERPEDVAAAIRRDGFINRWFAEPLFNGKYPEDMVEWYGTYLNGLDFVQPGDMELIQQPGDFLGINYYARSIIRSTNDASLLQVEQVHMEEPVTDMGWEIHPESFYKLLTRIEKDFSKGLPILITENGAAMRDELVNGQIEDTGRHGYIEEHLKACHRFIEEGGQLKGY…	https://doi.org/10.1371/journal.pone.0147596	Not Available
Paenibacillus polymyxa	T352A	bacteria	mutant	20	20	1	0.069567	MSENTFIFPATFMWGTSTSSYQIEGGTDEGGRTPSIWDTFCQIPGKVIGGDCGDVACDHFHHFKEDVQLMKQLGFLHYRFSVAWPRIMPAAGIINEEGLLFYEHLLDEIELAGLIPMLTLYHWDLPQWIEDEGGWTQRETIQHFKTYASVIMDRFGERINWWNTINEPYCASILGYGTGEHAPGHENWREAFTAAHHILMCHGIASNLHKEKGLTGKIGITLNMEHVDAASERPEDVAAAIRRDGFINRWFAEPLFNGKYPEDMVEWYGTYLNGLDFVQPGDMELIQQPGDFLGINYYTRSIIRSTNDASLLQVEQVHMEEPVTDMGWEIHPESFYKLLTRIEKDFSKGLPILIAENGAAMRDELVNGQIEDTGRHGYIEEHLKACHRFIEEGGQLKGY…	https://doi.org/10.1371/journal.pone.0147596	Not Available
Paenibacillus polymyxa	T385A	bacteria	mutant	20	30	1	20	MTIFQFPQDFMWGTATAAYQIEGAYQEDGRGLSIWDTFAHTPGKVFNGDNGNVACDSYHRYEEDIRLMKELGIRTYRFSVSWPRIFPNGDGEVNQEGLDYYHRVVDLLNDNGIEPFCTLYHWDLPQALQDAGGWGNRRTIQAFVQFAETMFREFHGKIQHWLTFNEPWCIAFLSNMLGVHAPGLTNLQTAIDVGHHLLVAHGLSVRRFRELGTSGQIGIAPNVSWAVPYSTSEEDKAACARTISLHSDWFLQPIYQGSYPQFLVDWFAEQGATVPIQDGDMDIIGEPIDMIGINYYSMSVNRFNPEAGFLQSEEINMGLPVTDIGWPVESRGLYEVLHYLQKYGNIDIYITENGACINDEVVNGKVQDDRRISYMQQHLVQVHRAIHDGLHVKGYMAWS…	https://doi.org/10.1074/jbc.275.18.13708	Not Available
Paenibacillus polymyxa	V147S	bacteria	mutant	20	20	1	0.011767	MSENTFIFPATFMWGTSTSSYQIEGGTDEGGRTPSIWDTFCQIPGKVIGGDCGDVACDHFHHFKEDVQLMKQLGFLHYRFSVAWPRIMPAAGIINEEGLLFYEHLLDEIELAGLIPMLTLYHWDLPQWIEDEGGWTQRETIQHFKTYASSIMDRFGERINWWNTINEPYCASILGYGTGEHAPGHENWREAFTAAHHILMCHGIASNLHKEKGLTGKIGITLNMEHVDAASERPEDVAAAIRRDGFINRWFAEPLFNGKYPEDMVEWYGTYLNGLDFVQPGDMELIQQPGDFLGINYYTRSIIRSTNDASLLQVEQVHMEEPVTDMGWEIHPESFYKLLTRIEKDFSKGLPILITENGAAMRDELVNGQIEDTGRHGYIEEHLKACHRFIEEGGQLKGY…	https://doi.org/10.1371/journal.pone.0147596	Not Available
Paenibacillus polymyxa	V52G	bacteria	mutant	20	20	1	1.38952	MSENTFIFPATFMWGTSTSSYQIEGGTDEGGRTPSIWDTFCQIPGKVIGGDCGDGACDHFHHFKEDVQLMKQLGFLHYRFSVAWPRIMPAAGIINEEGLLFYEHLLDEIELAGLIPMLTLYHWDLPQWIEDEGGWTQRETIQHFKTYASVIMDRFGERINWWNTINEPYCASILGYGTGEHAPGHENWREAFTAAHHILMCHGIASNLHKEKGLTGKIGITLNMEHVDAASERPEDVAAAIRRDGFINRWFAEPLFNGKYPEDMVEWYGTYLNGLDFVQPGDMELIQQPGDFLGINYYTRSIIRSTNDASLLQVEQVHMEEPVTDMGWEIHPESFYKLLTRIEKDFSKGLPILITENGAAMRDELVNGQIEDTGRHGYIEEHLKACHRFIEEGGQLKGY…	https://doi.org/10.1371/journal.pone.0147596	Not Available
Paenibacillus polymyxa	W120F	bacteria	mutant	20	20	1	0.4889	MSENTFIFPATFMWGTSTSSYQIEGGTDEGGRTPSIWDTFCQIPGKVIGGDCGDVACDHFHHFKEDVQLMKQLGFLHYRFSVAWPRIMPAAGIINEEGLLFYEHLLDEIELAGLIPMLTLYHFDLPQWIEDEGGWTQRETIQHFKTYASVIMDRFGERINWWNTINEPYCASILGYGTGEHAPGHENWREAFTAAHHILMCHGIASNLHKEKGLTGKIGITLNMEHVDAASERPEDVAAAIRRDGFINRWFAEPLFNGKYPEDMVEWYGTYLNGLDFVQPGDMELIQQPGDFLGINYYTRSIIRSTNDASLLQVEQVHMEEPVTDMGWEIHPESFYKLLTRIEKDFSKGLPILITENGAAMRDELVNGQIEDTGRHGYIEEHLKACHRFIEEGGQLKGY…	https://doi.org/10.1371/journal.pone.0147596	Not Available
Paenibacillus polymyxa	W120H	bacteria	mutant	20	20	1	0.015717	MSENTFIFPATFMWGTSTSSYQIEGGTDEGGRTPSIWDTFCQIPGKVIGGDCGDVACDHFHHFKEDVQLMKQLGFLHYRFSVAWPRIMPAAGIINEEGLLFYEHLLDEIELAGLIPMLTLYHHDLPQWIEDEGGWTQRETIQHFKTYASVIMDRFGERINWWNTINEPYCASILGYGTGEHAPGHENWREAFTAAHHILMCHGIASNLHKEKGLTGKIGITLNMEHVDAASERPEDVAAAIRRDGFINRWFAEPLFNGKYPEDMVEWYGTYLNGLDFVQPGDMELIQQPGDFLGINYYTRSIIRSTNDASLLQVEQVHMEEPVTDMGWEIHPESFYKLLTRIEKDFSKGLPILITENGAAMRDELVNGQIEDTGRHGYIEEHLKACHRFIEEGGQLKGY…	https://doi.org/10.1371/journal.pone.0147596	Not Available
Paenibacillus polymyxa	W325A	bacteria	mutant	20	20	1	0.30405	MSENTFIFPATFMWGTSTSSYQIEGGTDEGGRTPSIWDTFCQIPGKVIGGDCGDVACDHFHHFKEDVQLMKQLGFLHYRFSVAWPRIMPAAGIINEEGLLFYEHLLDEIELAGLIPMLTLYHWDLPQWIEDEGGWTQRETIQHFKTYASVIMDRFGERINWWNTINEPYCASILGYGTGEHAPGHENWREAFTAAHHILMCHGIASNLHKEKGLTGKIGITLNMEHVDAASERPEDVAAAIRRDGFINRWFAEPLFNGKYPEDMVEWYGTYLNGLDFVQPGDMELIQQPGDFLGINYYTRSIIRSTNDASLLQVEQVHMEEPVTDMGAEIHPESFYKLLTRIEKDFSKGLPILITENGAAMRDELVNGQIEDTGRHGYIEEHLKACHRFIEEGGQLKGY…	https://doi.org/10.1371/journal.pone.0147596	Not Available
Paenibacillus polymyxa	W325C	bacteria	mutant	20	20	1	0.041717	MSENTFIFPATFMWGTSTSSYQIEGGTDEGGRTPSIWDTFCQIPGKVIGGDCGDVACDHFHHFKEDVQLMKQLGFLHYRFSVAWPRIMPAAGIINEEGLLFYEHLLDEIELAGLIPMLTLYHWDLPQWIEDEGGWTQRETIQHFKTYASVIMDRFGERINWWNTINEPYCASILGYGTGEHAPGHENWREAFTAAHHILMCHGIASNLHKEKGLTGKIGITLNMEHVDAASERPEDVAAAIRRDGFINRWFAEPLFNGKYPEDMVEWYGTYLNGLDFVQPGDMELIQQPGDFLGINYYTRSIIRSTNDASLLQVEQVHMEEPVTDMGCEIHPESFYKLLTRIEKDFSKGLPILITENGAAMRDELVNGQIEDTGRHGYIEEHLKACHRFIEEGGQLKGY…	https://doi.org/10.1371/journal.pone.0147596	Not Available
Paenibacillus polymyxa	W325H	bacteria	mutant	20	20	1	0.1893	MSENTFIFPATFMWGTSTSSYQIEGGTDEGGRTPSIWDTFCQIPGKVIGGDCGDVACDHFHHFKEDVQLMKQLGFLHYRFSVAWPRIMPAAGIINEEGLLFYEHLLDEIELAGLIPMLTLYHWDLPQWIEDEGGWTQRETIQHFKTYASVIMDRFGERINWWNTINEPYCASILGYGTGEHAPGHENWREAFTAAHHILMCHGIASNLHKEKGLTGKIGITLNMEHVDAASERPEDVAAAIRRDGFINRWFAEPLFNGKYPEDMVEWYGTYLNGLDFVQPGDMELIQQPGDFLGINYYTRSIIRSTNDASLLQVEQVHMEEPVTDMGHEIHPESFYKLLTRIEKDFSKGLPILITENGAAMRDELVNGQIEDTGRHGYIEEHLKACHRFIEEGGQLKGY…	https://doi.org/10.1371/journal.pone.0147596	Not Available
Paenibacillus polymyxa	W325L	bacteria	mutant	20	20	1	0.31515	MSENTFIFPATFMWGTSTSSYQIEGGTDEGGRTPSIWDTFCQIPGKVIGGDCGDVACDHFHHFKEDVQLMKQLGFLHYRFSVAWPRIMPAAGIINEEGLLFYEHLLDEIELAGLIPMLTLYHWDLPQWIEDEGGWTQRETIQHFKTYASVIMDRFGERINWWNTINEPYCASILGYGTGEHAPGHENWREAFTAAHHILMCHGIASNLHKEKGLTGKIGITLNMEHVDAASERPEDVAAAIRRDGFINRWFAEPLFNGKYPEDMVEWYGTYLNGLDFVQPGDMELIQQPGDFLGINYYTRSIIRSTNDASLLQVEQVHMEEPVTDMGLEIHPESFYKLLTRIEKDFSKGLPILITENGAAMRDELVNGQIEDTGRHGYIEEHLKACHRFIEEGGQLKGY…	https://doi.org/10.1371/journal.pone.0147596	Not Available
Paenibacillus polymyxa	W409Y	bacteria	mutant	20	20	1	5.1859	MSENTFIFPATFMWGTSTSSYQIEGGTDEGGRTPSIWDTFCQIPGKVIGGDCGDVACDHFHHFKEDVQLMKQLGFLHYRFSVAWPRIMPAAGIINEEGLLFYEHLLDEIELAGLIPMLTLYHWDLPQWIEDEGGWTQRETIQHFKTYASVIMDRFGERINWWNTINEPYCASILGYGTGEHAPGHENWREAFTAAHHILMCHGIASNLHKEKGLTGKIGITLNMEHVDAASERPEDVAAAIRRDGFINRWFAEPLFNGKYPEDMVEWYGTYLNGLDFVQPGDMELIQQPGDFLGINYYTRSIIRSTNDASLLQVEQVHMEEPVTDMGWEIHPESFYKLLTRIEKDFSKGLPILITENGAAMRDELVNGQIEDTGRHGYIEEHLKACHRFIEEGGQLKGY…	https://doi.org/10.1371/journal.pone.0176255	Not Available
Paenibacillus polymyxa	Y166P	bacteria	mutant	20	20	1	0.1766	MSENTFIFPATFMWGTSTSSYQIEGGTDEGGRTPSIWDTFCQIPGKVIGGDCGDVACDHFHHFKEDVQLMKQLGFLHYRFSVAWPRIMPAAGIINEEGLLFYEHLLDEIELAGLIPMLTLYHWDLPQWIEDEGGWTQRETIQHFKTYASVIMDRFGERINWWNTINEPPCASILGYGTGEHAPGHENWREAFTAAHHILMCHGIASNLHKEKGLTGKIGITLNMEHVDAASERPEDVAAAIRRDGFINRWFAEPLFNGKYPEDMVEWYGTYLNGLDFVQPGDMELIQQPGDFLGINYYTRSIIRSTNDASLLQVEQVHMEEPVTDMGWEIHPESFYKLLTRIEKDFSKGLPILITENGAAMRDELVNGQIEDTGRHGYIEEHLKACHRFIEEGGQLKGY…	https://doi.org/10.1371/journal.pone.0147596	Not Available
Paenibacillus polymyxa	Y18A	bacteria	mutant	20	20	1	0.103833	MSENTFIFPATFMWGTSTSSAQIEGGTDEGGRTPSIWDTFCQIPGKVIGGDCGDVACDHFHHFKEDVQLMKQLGFLHYRFSVAWPRIMPAAGIINEEGLLFYEHLLDEIELAGLIPMLTLYHWDLPQWIEDEGGWTQRETIQHFKTYASVIMDRFGERINWWNTINEPYCASILGYGTGEHAPGHENWREAFTAAHHILMCHGIASNLHKEKGLTGKIGITLNMEHVDAASERPEDVAAAIRRDGFINRWFAEPLFNGKYPEDMVEWYGTYLNGLDFVQPGDMELIQQPGDFLGINYYTRSIIRSTNDASLLQVEQVHMEEPVTDMGWEIHPESFYKLLTRIEKDFSKGLPILITENGAAMRDELVNGQIEDTGRHGYIEEHLKACHRFIEEGGQLKGY…	https://doi.org/10.1371/journal.pone.0147596	Not Available
Paenibacillus polymyxa	Y294A	bacteria	mutant	20	20	1	0.554333	MSENTFIFPATFMWGTSTSSYQIEGGTDEGGRTPSIWDTFCQIPGKVIGGDCGDVACDHFHHFKEDVQLMKQLGFLHYRFSVAWPRIMPAAGIINEEGLLFYEHLLDEIELAGLIPMLTLYHWDLPQWIEDEGGWTQRETIQHFKTYASVIMDRFGERINWWNTINEPYCASILGYGTGEHAPGHENWREAFTAAHHILMCHGIASNLHKEKGLTGKIGITLNMEHVDAASERPEDVAAAIRRDGFINRWFAEPLFNGKYPEDMVEWYGTYLNGLDFVQPGDMELIQQPGDFLGINAYTRSIIRSTNDASLLQVEQVHMEEPVTDMGWEIHPESFYKLLTRIEKDFSKGLPILITENGAAMRDELVNGQIEDTGRHGYIEEHLKACHRFIEEGGQLKGY…	https://doi.org/10.1371/journal.pone.0147596	Not Available
Paenibacillus polymyxa	Y294F	bacteria	mutant	20	20	1	2.04585	MSENTFIFPATFMWGTSTSSYQIEGGTDEGGRTPSIWDTFCQIPGKVIGGDCGDVACDHFHHFKEDVQLMKQLGFLHYRFSVAWPRIMPAAGIINEEGLLFYEHLLDEIELAGLIPMLTLYHWDLPQWIEDEGGWTQRETIQHFKTYASVIMDRFGERINWWNTINEPYCASILGYGTGEHAPGHENWREAFTAAHHILMCHGIASNLHKEKGLTGKIGITLNMEHVDAASERPEDVAAAIRRDGFINRWFAEPLFNGKYPEDMVEWYGTYLNGLDFVQPGDMELIQQPGDFLGINFYTRSIIRSTNDASLLQVEQVHMEEPVTDMGWEIHPESFYKLLTRIEKDFSKGLPILITENGAAMRDELVNGQIEDTGRHGYIEEHLKACHRFIEEGGQLKGY…	https://doi.org/10.1371/journal.pone.0147596	Not Available
Panesthia angustipennis		animalia	wild	45	45	1	2.20357	MAKFSAVYFVALLVAVSGAAHEEHSRTKRQAYTFPDGFLLGAATASYQVEGAWDEDGKTSSIWDTQTHDKNYLIADHTTGDIACDSYHKYDVDVQMLRDLGVDFYRFSFSWPRILPDGHGNRINQAGIDYYNKLIDLLVANNIQPVATMYHWDLPQNLQDLGGWPNYVLVDYFEDYARVLFRNFGDRVKYWITFNEPLTFTGGYEGAYAHAPAINAPGYGRYLATHTLIKAHARAYHIYDDEFRADQQGKVSITLNVDACFNYQNTTEYQDACERQQQFEMGLFANPIYSAEGDWPAIVRERVDANSKAEGLAESRLPVFTPDEIEYIRGTYDFFGHNHYTSNYAIPYDGTNDPASDQKDHGYYLTKDPNWPGSASSWLKVVPTGLRYQLNSIATRYNN…	http://dx.doi.org/10.1016/j.enzmictec.2016.11.004	https://www.uniprot.org/uniprotkb/A0A125T0U2
Panesthia angustipennis		animalia	wild	45	30	0.5	1.10179	MAKFSAVYFVALLVAVSGAAHEEHSRTKRQAYTFPDGFLLGAATASYQVEGAWDEDGKTSSIWDTQTHDKNYLIADHTTGDIACDSYHKYDVDVQMLRDLGVDFYRFSFSWPRILPDGHGNRINQAGIDYYNKLIDLLVANNIQPVATMYHWDLPQNLQDLGGWPNYVLVDYFEDYARVLFRNFGDRVKYWITFNEPLTFTGGYEGAYAHAPAINAPGYGRYLATHTLIKAHARAYHIYDDEFRADQQGKVSITLNVDACFNYQNTTEYQDACERQQQFEMGLFANPIYSAEGDWPAIVRERVDANSKAEGLAESRLPVFTPDEIEYIRGTYDFFGHNHYTSNYAIPYDGTNDPASDQKDHGYYLTKDPNWPGSASSWLKVVPTGLRYQLNSIATRYNN…	http://dx.doi.org/10.1016/j.enzmictec.2016.11.004	https://www.uniprot.org/uniprotkb/A0A125T0U2
Panesthia angustipennis		animalia	wild	45	40	0.65	1.43232	MAKFSAVYFVALLVAVSGAAHEEHSRTKRQAYTFPDGFLLGAATASYQVEGAWDEDGKTSSIWDTQTHDKNYLIADHTTGDIACDSYHKYDVDVQMLRDLGVDFYRFSFSWPRILPDGHGNRINQAGIDYYNKLIDLLVANNIQPVATMYHWDLPQNLQDLGGWPNYVLVDYFEDYARVLFRNFGDRVKYWITFNEPLTFTGGYEGAYAHAPAINAPGYGRYLATHTLIKAHARAYHIYDDEFRADQQGKVSITLNVDACFNYQNTTEYQDACERQQQFEMGLFANPIYSAEGDWPAIVRERVDANSKAEGLAESRLPVFTPDEIEYIRGTYDFFGHNHYTSNYAIPYDGTNDPASDQKDHGYYLTKDPNWPGSASSWLKVVPTGLRYQLNSIATRYNN…	http://dx.doi.org/10.1016/j.enzmictec.2016.11.004	https://www.uniprot.org/uniprotkb/A0A125T0U2
Panesthia angustipennis		animalia	wild	45	50	0.85	1.87304	MAKFSAVYFVALLVAVSGAAHEEHSRTKRQAYTFPDGFLLGAATASYQVEGAWDEDGKTSSIWDTQTHDKNYLIADHTTGDIACDSYHKYDVDVQMLRDLGVDFYRFSFSWPRILPDGHGNRINQAGIDYYNKLIDLLVANNIQPVATMYHWDLPQNLQDLGGWPNYVLVDYFEDYARVLFRNFGDRVKYWITFNEPLTFTGGYEGAYAHAPAINAPGYGRYLATHTLIKAHARAYHIYDDEFRADQQGKVSITLNVDACFNYQNTTEYQDACERQQQFEMGLFANPIYSAEGDWPAIVRERVDANSKAEGLAESRLPVFTPDEIEYIRGTYDFFGHNHYTSNYAIPYDGTNDPASDQKDHGYYLTKDPNWPGSASSWLKVVPTGLRYQLNSIATRYNN…	http://dx.doi.org/10.1016/j.enzmictec.2016.11.004	https://www.uniprot.org/uniprotkb/A0A125T0U2
Panesthia angustipennis		animalia	wild	45	55	0.7	1.5425	MAKFSAVYFVALLVAVSGAAHEEHSRTKRQAYTFPDGFLLGAATASYQVEGAWDEDGKTSSIWDTQTHDKNYLIADHTTGDIACDSYHKYDVDVQMLRDLGVDFYRFSFSWPRILPDGHGNRINQAGIDYYNKLIDLLVANNIQPVATMYHWDLPQNLQDLGGWPNYVLVDYFEDYARVLFRNFGDRVKYWITFNEPLTFTGGYEGAYAHAPAINAPGYGRYLATHTLIKAHARAYHIYDDEFRADQQGKVSITLNVDACFNYQNTTEYQDACERQQQFEMGLFANPIYSAEGDWPAIVRERVDANSKAEGLAESRLPVFTPDEIEYIRGTYDFFGHNHYTSNYAIPYDGTNDPASDQKDHGYYLTKDPNWPGSASSWLKVVPTGLRYQLNSIATRYNN…	http://dx.doi.org/10.1016/j.enzmictec.2016.11.004	https://www.uniprot.org/uniprotkb/A0A125T0U2
Panesthia angustipennis		animalia	wild	45	60	0.4	0.881429	MAKFSAVYFVALLVAVSGAAHEEHSRTKRQAYTFPDGFLLGAATASYQVEGAWDEDGKTSSIWDTQTHDKNYLIADHTTGDIACDSYHKYDVDVQMLRDLGVDFYRFSFSWPRILPDGHGNRINQAGIDYYNKLIDLLVANNIQPVATMYHWDLPQNLQDLGGWPNYVLVDYFEDYARVLFRNFGDRVKYWITFNEPLTFTGGYEGAYAHAPAINAPGYGRYLATHTLIKAHARAYHIYDDEFRADQQGKVSITLNVDACFNYQNTTEYQDACERQQQFEMGLFANPIYSAEGDWPAIVRERVDANSKAEGLAESRLPVFTPDEIEYIRGTYDFFGHNHYTSNYAIPYDGTNDPASDQKDHGYYLTKDPNWPGSASSWLKVVPTGLRYQLNSIATRYNN…	http://dx.doi.org/10.1016/j.enzmictec.2016.11.004	https://www.uniprot.org/uniprotkb/A0A125T0U2
Pectobacterium carotovorum		bacteria	wild	40	40	1	155.635	MSASTFPNGFLWGGAIAANQAEGAYLEGGKGLTTVDMIPHGVNRAAGETGARTAFALREDEFYPSHQAIDFYHRYKEDIALMAEMGFTVFRTSIAWSRLYPNGDELTPNAEGIAFYRDMFAECKKYNIEPLVTLCHFDVPMHLVTEYGSWRNRKMVEFFARYARTCFEAFDGLVKYWLTFNEINILLHSPFSGAGLVFADGENQEQVKYQAAHHELVASALATKIAHEVNPENQVGCMLAGGNFYPWSCKPEDVWAALNKYRENLFFIDVQARGTYPAYTGRLFKEKGITIASEPGDDEILKNTVDFVSFSYYASRCASADMNEHNSSAANIVKSLKNPHIKASEWGWGIDPLGLRITMNMMYDRYQKPLFLVENGLGAKDEINAQGEIDDDYRISYLR…	https://doi.org/10.1016/j.resmic.2004.09.010	https://www.uniprot.org/uniprotkb/Q6IV14
Pectobacterium carotovorum		bacteria	wild	40	20	0.55	85.5992	MSASTFPNGFLWGGAIAANQAEGAYLEGGKGLTTVDMIPHGVNRAAGETGARTAFALREDEFYPSHQAIDFYHRYKEDIALMAEMGFTVFRTSIAWSRLYPNGDELTPNAEGIAFYRDMFAECKKYNIEPLVTLCHFDVPMHLVTEYGSWRNRKMVEFFARYARTCFEAFDGLVKYWLTFNEINILLHSPFSGAGLVFADGENQEQVKYQAAHHELVASALATKIAHEVNPENQVGCMLAGGNFYPWSCKPEDVWAALNKYRENLFFIDVQARGTYPAYTGRLFKEKGITIASEPGDDEILKNTVDFVSFSYYASRCASADMNEHNSSAANIVKSLKNPHIKASEWGWGIDPLGLRITMNMMYDRYQKPLFLVENGLGAKDEINAQGEIDDDYRISYLR…	https://doi.org/10.1016/j.resmic.2004.09.010	https://www.uniprot.org/uniprotkb/Q6IV14
Pectobacterium carotovorum		bacteria	wild	40	25	0.7	108.944	MSASTFPNGFLWGGAIAANQAEGAYLEGGKGLTTVDMIPHGVNRAAGETGARTAFALREDEFYPSHQAIDFYHRYKEDIALMAEMGFTVFRTSIAWSRLYPNGDELTPNAEGIAFYRDMFAECKKYNIEPLVTLCHFDVPMHLVTEYGSWRNRKMVEFFARYARTCFEAFDGLVKYWLTFNEINILLHSPFSGAGLVFADGENQEQVKYQAAHHELVASALATKIAHEVNPENQVGCMLAGGNFYPWSCKPEDVWAALNKYRENLFFIDVQARGTYPAYTGRLFKEKGITIASEPGDDEILKNTVDFVSFSYYASRCASADMNEHNSSAANIVKSLKNPHIKASEWGWGIDPLGLRITMNMMYDRYQKPLFLVENGLGAKDEINAQGEIDDDYRISYLR…	https://doi.org/10.1016/j.resmic.2004.09.010	https://www.uniprot.org/uniprotkb/Q6IV14
Pectobacterium carotovorum		bacteria	wild	40	35	0.92	143.184	MSASTFPNGFLWGGAIAANQAEGAYLEGGKGLTTVDMIPHGVNRAAGETGARTAFALREDEFYPSHQAIDFYHRYKEDIALMAEMGFTVFRTSIAWSRLYPNGDELTPNAEGIAFYRDMFAECKKYNIEPLVTLCHFDVPMHLVTEYGSWRNRKMVEFFARYARTCFEAFDGLVKYWLTFNEINILLHSPFSGAGLVFADGENQEQVKYQAAHHELVASALATKIAHEVNPENQVGCMLAGGNFYPWSCKPEDVWAALNKYRENLFFIDVQARGTYPAYTGRLFKEKGITIASEPGDDEILKNTVDFVSFSYYASRCASADMNEHNSSAANIVKSLKNPHIKASEWGWGIDPLGLRITMNMMYDRYQKPLFLVENGLGAKDEINAQGEIDDDYRISYLR…	https://doi.org/10.1016/j.resmic.2004.09.010	https://www.uniprot.org/uniprotkb/Q6IV14
Pectobacterium carotovorum		bacteria	wild	40	45	0.9	140.071	MSASTFPNGFLWGGAIAANQAEGAYLEGGKGLTTVDMIPHGVNRAAGETGARTAFALREDEFYPSHQAIDFYHRYKEDIALMAEMGFTVFRTSIAWSRLYPNGDELTPNAEGIAFYRDMFAECKKYNIEPLVTLCHFDVPMHLVTEYGSWRNRKMVEFFARYARTCFEAFDGLVKYWLTFNEINILLHSPFSGAGLVFADGENQEQVKYQAAHHELVASALATKIAHEVNPENQVGCMLAGGNFYPWSCKPEDVWAALNKYRENLFFIDVQARGTYPAYTGRLFKEKGITIASEPGDDEILKNTVDFVSFSYYASRCASADMNEHNSSAANIVKSLKNPHIKASEWGWGIDPLGLRITMNMMYDRYQKPLFLVENGLGAKDEINAQGEIDDDYRISYLR…	https://doi.org/10.1016/j.resmic.2004.09.010	https://www.uniprot.org/uniprotkb/Q6IV14
Pectobacterium carotovorum		bacteria	wild	40	50	0.45	70.0357	MSASTFPNGFLWGGAIAANQAEGAYLEGGKGLTTVDMIPHGVNRAAGETGARTAFALREDEFYPSHQAIDFYHRYKEDIALMAEMGFTVFRTSIAWSRLYPNGDELTPNAEGIAFYRDMFAECKKYNIEPLVTLCHFDVPMHLVTEYGSWRNRKMVEFFARYARTCFEAFDGLVKYWLTFNEINILLHSPFSGAGLVFADGENQEQVKYQAAHHELVASALATKIAHEVNPENQVGCMLAGGNFYPWSCKPEDVWAALNKYRENLFFIDVQARGTYPAYTGRLFKEKGITIASEPGDDEILKNTVDFVSFSYYASRCASADMNEHNSSAANIVKSLKNPHIKASEWGWGIDPLGLRITMNMMYDRYQKPLFLVENGLGAKDEINAQGEIDDDYRISYLR…	https://doi.org/10.1016/j.resmic.2004.09.010	https://www.uniprot.org/uniprotkb/Q6IV14
Pectobacterium carotovorum		bacteria	wild	40	37	1	279	MRRNTMKAFPDGFLWGGSVAANQVEGAWNEDGKGVSTSDLQLKGVHGPVTERDENISCIKDRAIDFYHQYPQDIQLFAEMGFKVLRTSIAWTRIYPEGDEAEPCEAGLAFYDRLFDEMAKHQIQPLITLSHYEMPYGLVKKLGGWGNRAVIDHFEKYARTVFSRYKDKVKYWLTFNEINMALHSPFTGIGLSGEPSKQEIYQAIHHQLVASARAVKACHDLIPDAKIGNMLLGAVRYPMTCHPKDVLEAQNKNREWLFFGDVQVRGTYPAWIQRYFRENGVELTITAQDKDDLSHTVDFVSFSYYMSGCATFEPEKYQSSRGNIIRLIPNPHLEASEWGWQIDPEGLRFLLNELYDRYQKPLFIVENGLGARDVVEEDGSIHDSYRIDYLRRHLLQVRE…	https://doi.org/10.1016/j.micres.2012.10.004	https://www.uniprot.org/uniprotkb/Q4VK76
Pectobacterium carotovorum		bacteria	wild	40	20	0.6	167.4	MRRNTMKAFPDGFLWGGSVAANQVEGAWNEDGKGVSTSDLQLKGVHGPVTERDENISCIKDRAIDFYHQYPQDIQLFAEMGFKVLRTSIAWTRIYPEGDEAEPCEAGLAFYDRLFDEMAKHQIQPLITLSHYEMPYGLVKKLGGWGNRAVIDHFEKYARTVFSRYKDKVKYWLTFNEINMALHSPFTGIGLSGEPSKQEIYQAIHHQLVASARAVKACHDLIPDAKIGNMLLGAVRYPMTCHPKDVLEAQNKNREWLFFGDVQVRGTYPAWIQRYFRENGVELTITAQDKDDLSHTVDFVSFSYYMSGCATFEPEKYQSSRGNIIRLIPNPHLEASEWGWQIDPEGLRFLLNELYDRYQKPLFIVENGLGARDVVEEDGSIHDSYRIDYLRRHLLQVRE…	https://doi.org/10.1016/j.micres.2012.10.004	https://www.uniprot.org/uniprotkb/Q4VK76
Pectobacterium carotovorum		bacteria	wild	40	25	0.72	200.88	MRRNTMKAFPDGFLWGGSVAANQVEGAWNEDGKGVSTSDLQLKGVHGPVTERDENISCIKDRAIDFYHQYPQDIQLFAEMGFKVLRTSIAWTRIYPEGDEAEPCEAGLAFYDRLFDEMAKHQIQPLITLSHYEMPYGLVKKLGGWGNRAVIDHFEKYARTVFSRYKDKVKYWLTFNEINMALHSPFTGIGLSGEPSKQEIYQAIHHQLVASARAVKACHDLIPDAKIGNMLLGAVRYPMTCHPKDVLEAQNKNREWLFFGDVQVRGTYPAWIQRYFRENGVELTITAQDKDDLSHTVDFVSFSYYMSGCATFEPEKYQSSRGNIIRLIPNPHLEASEWGWQIDPEGLRFLLNELYDRYQKPLFIVENGLGARDVVEEDGSIHDSYRIDYLRRHLLQVRE…	https://doi.org/10.1016/j.micres.2012.10.004	https://www.uniprot.org/uniprotkb/Q4VK76
Pectobacterium carotovorum		bacteria	wild	40	30	0.82	228.78	MRRNTMKAFPDGFLWGGSVAANQVEGAWNEDGKGVSTSDLQLKGVHGPVTERDENISCIKDRAIDFYHQYPQDIQLFAEMGFKVLRTSIAWTRIYPEGDEAEPCEAGLAFYDRLFDEMAKHQIQPLITLSHYEMPYGLVKKLGGWGNRAVIDHFEKYARTVFSRYKDKVKYWLTFNEINMALHSPFTGIGLSGEPSKQEIYQAIHHQLVASARAVKACHDLIPDAKIGNMLLGAVRYPMTCHPKDVLEAQNKNREWLFFGDVQVRGTYPAWIQRYFRENGVELTITAQDKDDLSHTVDFVSFSYYMSGCATFEPEKYQSSRGNIIRLIPNPHLEASEWGWQIDPEGLRFLLNELYDRYQKPLFIVENGLGARDVVEEDGSIHDSYRIDYLRRHLLQVRE…	https://doi.org/10.1016/j.micres.2012.10.004	https://www.uniprot.org/uniprotkb/Q4VK76
Pectobacterium carotovorum		bacteria	wild	40	35	0.95	265.05	MRRNTMKAFPDGFLWGGSVAANQVEGAWNEDGKGVSTSDLQLKGVHGPVTERDENISCIKDRAIDFYHQYPQDIQLFAEMGFKVLRTSIAWTRIYPEGDEAEPCEAGLAFYDRLFDEMAKHQIQPLITLSHYEMPYGLVKKLGGWGNRAVIDHFEKYARTVFSRYKDKVKYWLTFNEINMALHSPFTGIGLSGEPSKQEIYQAIHHQLVASARAVKACHDLIPDAKIGNMLLGAVRYPMTCHPKDVLEAQNKNREWLFFGDVQVRGTYPAWIQRYFRENGVELTITAQDKDDLSHTVDFVSFSYYMSGCATFEPEKYQSSRGNIIRLIPNPHLEASEWGWQIDPEGLRFLLNELYDRYQKPLFIVENGLGARDVVEEDGSIHDSYRIDYLRRHLLQVRE…	https://doi.org/10.1016/j.micres.2012.10.004	https://www.uniprot.org/uniprotkb/Q4VK76
Pectobacterium carotovorum		bacteria	wild	40	45	0.85	237.15	MRRNTMKAFPDGFLWGGSVAANQVEGAWNEDGKGVSTSDLQLKGVHGPVTERDENISCIKDRAIDFYHQYPQDIQLFAEMGFKVLRTSIAWTRIYPEGDEAEPCEAGLAFYDRLFDEMAKHQIQPLITLSHYEMPYGLVKKLGGWGNRAVIDHFEKYARTVFSRYKDKVKYWLTFNEINMALHSPFTGIGLSGEPSKQEIYQAIHHQLVASARAVKACHDLIPDAKIGNMLLGAVRYPMTCHPKDVLEAQNKNREWLFFGDVQVRGTYPAWIQRYFRENGVELTITAQDKDDLSHTVDFVSFSYYMSGCATFEPEKYQSSRGNIIRLIPNPHLEASEWGWQIDPEGLRFLLNELYDRYQKPLFIVENGLGARDVVEEDGSIHDSYRIDYLRRHLLQVRE…	https://doi.org/10.1016/j.micres.2012.10.004	https://www.uniprot.org/uniprotkb/Q4VK76
Pectobacterium carotovorum		bacteria	wild	40	50	0.75	209.25	MRRNTMKAFPDGFLWGGSVAANQVEGAWNEDGKGVSTSDLQLKGVHGPVTERDENISCIKDRAIDFYHQYPQDIQLFAEMGFKVLRTSIAWTRIYPEGDEAEPCEAGLAFYDRLFDEMAKHQIQPLITLSHYEMPYGLVKKLGGWGNRAVIDHFEKYARTVFSRYKDKVKYWLTFNEINMALHSPFTGIGLSGEPSKQEIYQAIHHQLVASARAVKACHDLIPDAKIGNMLLGAVRYPMTCHPKDVLEAQNKNREWLFFGDVQVRGTYPAWIQRYFRENGVELTITAQDKDDLSHTVDFVSFSYYMSGCATFEPEKYQSSRGNIIRLIPNPHLEASEWGWQIDPEGLRFLLNELYDRYQKPLFIVENGLGARDVVEEDGSIHDSYRIDYLRRHLLQVRE…	https://doi.org/10.1016/j.micres.2012.10.004	https://www.uniprot.org/uniprotkb/Q4VK76
Penicillium brasilianum		fungi	wild	70	22	1	1365	MQGSTIFLAFASWASQVAAIAQPIQKHEPGFLHGPQAIESFSEPFYPSPWMNPHAEGWEAAYQKAQDFVSQLTILEKINLTTGVGWENGPCVGNTGSIPRLGFKGFCTQDSPQGVRFADYSSAFTSSQMAAATFDRSILYQRGQAMAQEHKAKGITIQLGPVAGPLGRIPEGGRNWEGFSPDPVLTGIAMAETIKGMQDTGVIACAKHYIGNEQEHFRQVGEAAGHGYTISDTISSNIDDRAMHELYLWPFADAVRAGVGSFMCSYSQINNSYGCQNSQTLNKLLKSELGFQGFVMSDWGAHHSGVSSALAGLDMSMPGDTEFDSGLSFWGSNLTIAILNGTVPEWRLDDMAMRIMAAYFKVGLTIEDQPDVNFNAWTHDTYGYKYAYSKEDYEQVNWH…	https://doi.org/10.1007/s00253-009-2181-7	https://www.uniprot.org/uniprotkb/A5A4M8
Penicillium funiculosum		fungi	wild	60	50	0.9	2887.73	MRNSWLISLAAAAVAEGKAYSPPAYPAPWASGAGEWAQAHQRAVEFVSQLTLAEKINLTTGVGWEGGQCVGNTGSIPRLGFRSLCMQDSPLGVRDTDYNTAFPAGVNVAATWDLDLAYRRGMAMAEEHRGKGVDVQLGPVAGPLGRVPEGGRNWEGFAPDPVLTGQMMASTIQGMQDTGVIACAKHYIGNEQEHFRQGSQENFTVADAISSNIDDVTLHELYLWPFADAVRAGVGSVMCSYNQINNSYSCGNSYTLNHILKGELDFQGFVMTDWSAQHSGVGDALAGADMDMPGDVAFDSGTAFWGTNLTIAVLNGTVPEWRIDDMAVRIMSAFYKVGRDRTQVPINFASWTLDTYGNEYYYAGEGYKEINQHVDVRGDHAKVVREIGSASIVLLKNVD…	https://doi.org/10.1007/s10295-014-1549-6	https://www.uniprot.org/uniprotkb/K4KB38
Penicillium funiculosum		fungi	wild	60	30	0.8	2566.87	MRNSWLISLAAAAVAEGKAYSPPAYPAPWASGAGEWAQAHQRAVEFVSQLTLAEKINLTTGVGWEGGQCVGNTGSIPRLGFRSLCMQDSPLGVRDTDYNTAFPAGVNVAATWDLDLAYRRGMAMAEEHRGKGVDVQLGPVAGPLGRVPEGGRNWEGFAPDPVLTGQMMASTIQGMQDTGVIACAKHYIGNEQEHFRQGSQENFTVADAISSNIDDVTLHELYLWPFADAVRAGVGSVMCSYNQINNSYSCGNSYTLNHILKGELDFQGFVMTDWSAQHSGVGDALAGADMDMPGDVAFDSGTAFWGTNLTIAVLNGTVPEWRIDDMAVRIMSAFYKVGRDRTQVPINFASWTLDTYGNEYYYAGEGYKEINQHVDVRGDHAKVVREIGSASIVLLKNVD…	https://doi.org/10.1007/s10295-014-1549-6	https://www.uniprot.org/uniprotkb/K4KB38
Penicillium funiculosum		fungi	wild	60	40	0.85	2727.3	MRNSWLISLAAAAVAEGKAYSPPAYPAPWASGAGEWAQAHQRAVEFVSQLTLAEKINLTTGVGWEGGQCVGNTGSIPRLGFRSLCMQDSPLGVRDTDYNTAFPAGVNVAATWDLDLAYRRGMAMAEEHRGKGVDVQLGPVAGPLGRVPEGGRNWEGFAPDPVLTGQMMASTIQGMQDTGVIACAKHYIGNEQEHFRQGSQENFTVADAISSNIDDVTLHELYLWPFADAVRAGVGSVMCSYNQINNSYSCGNSYTLNHILKGELDFQGFVMTDWSAQHSGVGDALAGADMDMPGDVAFDSGTAFWGTNLTIAVLNGTVPEWRIDDMAVRIMSAFYKVGRDRTQVPINFASWTLDTYGNEYYYAGEGYKEINQHVDVRGDHAKVVREIGSASIVLLKNVD…	https://doi.org/10.1007/s10295-014-1549-6	https://www.uniprot.org/uniprotkb/K4KB38
Penicillium funiculosum		fungi	wild	60	60	1	3208.59	MRNSWLISLAAAAVAEGKAYSPPAYPAPWASGAGEWAQAHQRAVEFVSQLTLAEKINLTTGVGWEGGQCVGNTGSIPRLGFRSLCMQDSPLGVRDTDYNTAFPAGVNVAATWDLDLAYRRGMAMAEEHRGKGVDVQLGPVAGPLGRVPEGGRNWEGFAPDPVLTGQMMASTIQGMQDTGVIACAKHYIGNEQEHFRQGSQENFTVADAISSNIDDVTLHELYLWPFADAVRAGVGSVMCSYNQINNSYSCGNSYTLNHILKGELDFQGFVMTDWSAQHSGVGDALAGADMDMPGDVAFDSGTAFWGTNLTIAVLNGTVPEWRIDDMAVRIMSAFYKVGRDRTQVPINFASWTLDTYGNEYYYAGEGYKEINQHVDVRGDHAKVVREIGSASIVLLKNVD…	https://doi.org/10.1007/s10295-014-1549-6	https://www.uniprot.org/uniprotkb/K4KB38
Penicillium funiculosum		fungi	wild	60	70	0.7	2246.01	MRNSWLISLAAAAVAEGKAYSPPAYPAPWASGAGEWAQAHQRAVEFVSQLTLAEKINLTTGVGWEGGQCVGNTGSIPRLGFRSLCMQDSPLGVRDTDYNTAFPAGVNVAATWDLDLAYRRGMAMAEEHRGKGVDVQLGPVAGPLGRVPEGGRNWEGFAPDPVLTGQMMASTIQGMQDTGVIACAKHYIGNEQEHFRQGSQENFTVADAISSNIDDVTLHELYLWPFADAVRAGVGSVMCSYNQINNSYSCGNSYTLNHILKGELDFQGFVMTDWSAQHSGVGDALAGADMDMPGDVAFDSGTAFWGTNLTIAVLNGTVPEWRIDDMAVRIMSAFYKVGRDRTQVPINFASWTLDTYGNEYYYAGEGYKEINQHVDVRGDHAKVVREIGSASIVLLKNVD…	https://doi.org/10.1007/s10295-014-1549-6	https://www.uniprot.org/uniprotkb/K4KB38
Penicillium funiculosum		fungi	wild	60	80	0.3	962.578	MRNSWLISLAAAAVAEGKAYSPPAYPAPWASGAGEWAQAHQRAVEFVSQLTLAEKINLTTGVGWEGGQCVGNTGSIPRLGFRSLCMQDSPLGVRDTDYNTAFPAGVNVAATWDLDLAYRRGMAMAEEHRGKGVDVQLGPVAGPLGRVPEGGRNWEGFAPDPVLTGQMMASTIQGMQDTGVIACAKHYIGNEQEHFRQGSQENFTVADAISSNIDDVTLHELYLWPFADAVRAGVGSVMCSYNQINNSYSCGNSYTLNHILKGELDFQGFVMTDWSAQHSGVGDALAGADMDMPGDVAFDSGTAFWGTNLTIAVLNGTVPEWRIDDMAVRIMSAFYKVGRDRTQVPINFASWTLDTYGNEYYYAGEGYKEINQHVDVRGDHAKVVREIGSASIVLLKNVD…	https://doi.org/10.1007/s10295-014-1549-6	https://www.uniprot.org/uniprotkb/K4KB38
Penicillium purpurogenum		fungi	wild	65	65	1	274.706	MRNSLLISLAVAALAEGKAYSPPAYPTPWASGAGEWAQAHERAVEFVSQLTLAEKINLTTGAGWEGGQCVGNTGSIPRLGFRSLCMQDSPLGVRDTDYNTAFPAGVNVAATWDLDLAYRRGIAMAEEHRGKGVDVQLGPVAGPLGRVPEGGRNWEGFAPDPVLTGQMMASTIQGMQDTGVIACAKHYIGNEQEHFRQGSQENFTVADAISSNIDDVTLHELYLWPFADAVRAGVGSIMCSYNQLNNSYSCGNSYSLNHILKGELDFQGFVMTDWGAQHSGVGDALAGADMDMPGDVAFDSGTAFWGTNLTIAVLNGTVPEWRIDDMAVRIMSAFYKVGRDRTQVPINFASWTLDTYGNEYYYAGEGYKEINQHVDVRGDHAEVVREIGSASIVLLKNVD…	https://doi.org/10.1007/s00253-009-2395-8	https://www.uniprot.org/uniprotkb/C9E9M9
Penicillium purpurogenum		fungi	wild	65	40	0.2	54.9412	MRNSLLISLAVAALAEGKAYSPPAYPTPWASGAGEWAQAHERAVEFVSQLTLAEKINLTTGAGWEGGQCVGNTGSIPRLGFRSLCMQDSPLGVRDTDYNTAFPAGVNVAATWDLDLAYRRGIAMAEEHRGKGVDVQLGPVAGPLGRVPEGGRNWEGFAPDPVLTGQMMASTIQGMQDTGVIACAKHYIGNEQEHFRQGSQENFTVADAISSNIDDVTLHELYLWPFADAVRAGVGSIMCSYNQLNNSYSCGNSYSLNHILKGELDFQGFVMTDWGAQHSGVGDALAGADMDMPGDVAFDSGTAFWGTNLTIAVLNGTVPEWRIDDMAVRIMSAFYKVGRDRTQVPINFASWTLDTYGNEYYYAGEGYKEINQHVDVRGDHAEVVREIGSASIVLLKNVD…	https://doi.org/10.1007/s00253-009-2395-8	https://www.uniprot.org/uniprotkb/C9E9M9
Penicillium purpurogenum		fungi	wild	65	45	0.35	96.1471	MRNSLLISLAVAALAEGKAYSPPAYPTPWASGAGEWAQAHERAVEFVSQLTLAEKINLTTGAGWEGGQCVGNTGSIPRLGFRSLCMQDSPLGVRDTDYNTAFPAGVNVAATWDLDLAYRRGIAMAEEHRGKGVDVQLGPVAGPLGRVPEGGRNWEGFAPDPVLTGQMMASTIQGMQDTGVIACAKHYIGNEQEHFRQGSQENFTVADAISSNIDDVTLHELYLWPFADAVRAGVGSIMCSYNQLNNSYSCGNSYSLNHILKGELDFQGFVMTDWGAQHSGVGDALAGADMDMPGDVAFDSGTAFWGTNLTIAVLNGTVPEWRIDDMAVRIMSAFYKVGRDRTQVPINFASWTLDTYGNEYYYAGEGYKEINQHVDVRGDHAEVVREIGSASIVLLKNVD…	https://doi.org/10.1007/s00253-009-2395-8	https://www.uniprot.org/uniprotkb/C9E9M9
Penicillium purpurogenum		fungi	wild	65	50	0.6	164.824	MRNSLLISLAVAALAEGKAYSPPAYPTPWASGAGEWAQAHERAVEFVSQLTLAEKINLTTGAGWEGGQCVGNTGSIPRLGFRSLCMQDSPLGVRDTDYNTAFPAGVNVAATWDLDLAYRRGIAMAEEHRGKGVDVQLGPVAGPLGRVPEGGRNWEGFAPDPVLTGQMMASTIQGMQDTGVIACAKHYIGNEQEHFRQGSQENFTVADAISSNIDDVTLHELYLWPFADAVRAGVGSIMCSYNQLNNSYSCGNSYSLNHILKGELDFQGFVMTDWGAQHSGVGDALAGADMDMPGDVAFDSGTAFWGTNLTIAVLNGTVPEWRIDDMAVRIMSAFYKVGRDRTQVPINFASWTLDTYGNEYYYAGEGYKEINQHVDVRGDHAEVVREIGSASIVLLKNVD…	https://doi.org/10.1007/s00253-009-2395-8	https://www.uniprot.org/uniprotkb/C9E9M9
Penicillium purpurogenum		fungi	wild	65	55	0.85	233.5	MRNSLLISLAVAALAEGKAYSPPAYPTPWASGAGEWAQAHERAVEFVSQLTLAEKINLTTGAGWEGGQCVGNTGSIPRLGFRSLCMQDSPLGVRDTDYNTAFPAGVNVAATWDLDLAYRRGIAMAEEHRGKGVDVQLGPVAGPLGRVPEGGRNWEGFAPDPVLTGQMMASTIQGMQDTGVIACAKHYIGNEQEHFRQGSQENFTVADAISSNIDDVTLHELYLWPFADAVRAGVGSIMCSYNQLNNSYSCGNSYSLNHILKGELDFQGFVMTDWGAQHSGVGDALAGADMDMPGDVAFDSGTAFWGTNLTIAVLNGTVPEWRIDDMAVRIMSAFYKVGRDRTQVPINFASWTLDTYGNEYYYAGEGYKEINQHVDVRGDHAEVVREIGSASIVLLKNVD…	https://doi.org/10.1007/s00253-009-2395-8	https://www.uniprot.org/uniprotkb/C9E9M9
Penicillium purpurogenum		fungi	wild	65	60	0.9	247.235	MRNSLLISLAVAALAEGKAYSPPAYPTPWASGAGEWAQAHERAVEFVSQLTLAEKINLTTGAGWEGGQCVGNTGSIPRLGFRSLCMQDSPLGVRDTDYNTAFPAGVNVAATWDLDLAYRRGIAMAEEHRGKGVDVQLGPVAGPLGRVPEGGRNWEGFAPDPVLTGQMMASTIQGMQDTGVIACAKHYIGNEQEHFRQGSQENFTVADAISSNIDDVTLHELYLWPFADAVRAGVGSIMCSYNQLNNSYSCGNSYSLNHILKGELDFQGFVMTDWGAQHSGVGDALAGADMDMPGDVAFDSGTAFWGTNLTIAVLNGTVPEWRIDDMAVRIMSAFYKVGRDRTQVPINFASWTLDTYGNEYYYAGEGYKEINQHVDVRGDHAEVVREIGSASIVLLKNVD…	https://doi.org/10.1007/s00253-009-2395-8	https://www.uniprot.org/uniprotkb/C9E9M9
Penicillium purpurogenum		fungi	wild	65	70	0.8	219.765	MRNSLLISLAVAALAEGKAYSPPAYPTPWASGAGEWAQAHERAVEFVSQLTLAEKINLTTGAGWEGGQCVGNTGSIPRLGFRSLCMQDSPLGVRDTDYNTAFPAGVNVAATWDLDLAYRRGIAMAEEHRGKGVDVQLGPVAGPLGRVPEGGRNWEGFAPDPVLTGQMMASTIQGMQDTGVIACAKHYIGNEQEHFRQGSQENFTVADAISSNIDDVTLHELYLWPFADAVRAGVGSIMCSYNQLNNSYSCGNSYSLNHILKGELDFQGFVMTDWGAQHSGVGDALAGADMDMPGDVAFDSGTAFWGTNLTIAVLNGTVPEWRIDDMAVRIMSAFYKVGRDRTQVPINFASWTLDTYGNEYYYAGEGYKEINQHVDVRGDHAEVVREIGSASIVLLKNVD…	https://doi.org/10.1007/s00253-009-2395-8	https://www.uniprot.org/uniprotkb/C9E9M9
Penicillium purpurogenum		fungi	wild	65	80	0.1	27.4706	MRNSLLISLAVAALAEGKAYSPPAYPTPWASGAGEWAQAHERAVEFVSQLTLAEKINLTTGAGWEGGQCVGNTGSIPRLGFRSLCMQDSPLGVRDTDYNTAFPAGVNVAATWDLDLAYRRGIAMAEEHRGKGVDVQLGPVAGPLGRVPEGGRNWEGFAPDPVLTGQMMASTIQGMQDTGVIACAKHYIGNEQEHFRQGSQENFTVADAISSNIDDVTLHELYLWPFADAVRAGVGSIMCSYNQLNNSYSCGNSYSLNHILKGELDFQGFVMTDWGAQHSGVGDALAGADMDMPGDVAFDSGTAFWGTNLTIAVLNGTVPEWRIDDMAVRIMSAFYKVGRDRTQVPINFASWTLDTYGNEYYYAGEGYKEINQHVDVRGDHAEVVREIGSASIVLLKNVD…	https://doi.org/10.1007/s00253-009-2395-8	https://www.uniprot.org/uniprotkb/C9E9M9
Periconia sp.		fungi	wild	70	40	0.4	6206.74	MASWLAPALLAVGLASAQAPFPNGSSPLNDITSPPFYPSPWMDPSAAGWAEAYTKAQAFVRQLTLLEKVNLTTGVGWEGEACVGNTGSIPRLGFPGFCTQDSPLGVRFADYVSAFTAGGTIAASWDRSEFYRRGYQMGVEHRGKGVDVQLGPVVGPIGRHPKGGRNWEGFSPDPVLSGIAVAETVKGIQDAGVIACTKHFILNEQEHFRQPGNVGDFGFVDAVSANLADKTLHELYLWPFADAVRAGTGSIMCSYNKANNSQVCQNSYLQNYILKGELGFQGFTMSDWDAQHSGVASTLAGLDMNMPGDTDFDSGFSFWGPNMTLSIINGTVPEWRLDDAATRIMAAYYLVGRDRHAVPVNFNSWSKDTYGYQHAYAKVGYGLINQHVDVRADHFKSIR…	https://doi.org/10.1016/j.pep.2008.05.022	https://www.uniprot.org/uniprotkb/A9UIG0
Periconia sp.		fungi	wild	70	20	0.1	620.674	MASWLAPALLAVGLASAQAPFPNGSSPLNDITSPPFYPSPWMDPSAAGWAEAYTKAQAFVRQLTLLEKVNLTTGVGWEGEACVGNTGSIPRLGFPGFCTQDSPLGVRFADYVSAFTAGGTIAASWDRSEFYRRGYQMGVEHRGKGVDVQLGPVVGPIGRHPKGGRNWEGFSPDPVLSGIAVAETVKGIQDAGVIACTKHFILNEQEHFRQPGNVGDFGFVDAVSANLADKTLHELYLWPFADAVRAGTGSIMCSYNKANNSQVCQNSYLQNYILKGELGFQGFTMSDWDAQHSGVASTLAGLDMNMPGDTDFDSGFSFWGPNMTLSIINGTVPEWRLDDAATRIMAAYYLVGRDRHAVPVNFNSWSKDTYGYQHAYAKVGYGLINQHVDVRADHFKSIR…	https://doi.org/10.1016/j.pep.2008.05.022	https://www.uniprot.org/uniprotkb/A9UIG0
Periconia sp.		fungi	wild	70	30	0.2	1241.35	MASWLAPALLAVGLASAQAPFPNGSSPLNDITSPPFYPSPWMDPSAAGWAEAYTKAQAFVRQLTLLEKVNLTTGVGWEGEACVGNTGSIPRLGFPGFCTQDSPLGVRFADYVSAFTAGGTIAASWDRSEFYRRGYQMGVEHRGKGVDVQLGPVVGPIGRHPKGGRNWEGFSPDPVLSGIAVAETVKGIQDAGVIACTKHFILNEQEHFRQPGNVGDFGFVDAVSANLADKTLHELYLWPFADAVRAGTGSIMCSYNKANNSQVCQNSYLQNYILKGELGFQGFTMSDWDAQHSGVASTLAGLDMNMPGDTDFDSGFSFWGPNMTLSIINGTVPEWRLDDAATRIMAAYYLVGRDRHAVPVNFNSWSKDTYGYQHAYAKVGYGLINQHVDVRADHFKSIR…	https://doi.org/10.1016/j.pep.2008.05.022	https://www.uniprot.org/uniprotkb/A9UIG0
Periconia sp.		fungi	wild	70	50	0.6	3724.04	MASWLAPALLAVGLASAQAPFPNGSSPLNDITSPPFYPSPWMDPSAAGWAEAYTKAQAFVRQLTLLEKVNLTTGVGWEGEACVGNTGSIPRLGFPGFCTQDSPLGVRFADYVSAFTAGGTIAASWDRSEFYRRGYQMGVEHRGKGVDVQLGPVVGPIGRHPKGGRNWEGFSPDPVLSGIAVAETVKGIQDAGVIACTKHFILNEQEHFRQPGNVGDFGFVDAVSANLADKTLHELYLWPFADAVRAGTGSIMCSYNKANNSQVCQNSYLQNYILKGELGFQGFTMSDWDAQHSGVASTLAGLDMNMPGDTDFDSGFSFWGPNMTLSIINGTVPEWRLDDAATRIMAAYYLVGRDRHAVPVNFNSWSKDTYGYQHAYAKVGYGLINQHVDVRADHFKSIR…	https://doi.org/10.1016/j.pep.2008.05.022	https://www.uniprot.org/uniprotkb/A9UIG0
Periconia sp.		fungi	wild	70	60	0.85	5275.73	MASWLAPALLAVGLASAQAPFPNGSSPLNDITSPPFYPSPWMDPSAAGWAEAYTKAQAFVRQLTLLEKVNLTTGVGWEGEACVGNTGSIPRLGFPGFCTQDSPLGVRFADYVSAFTAGGTIAASWDRSEFYRRGYQMGVEHRGKGVDVQLGPVVGPIGRHPKGGRNWEGFSPDPVLSGIAVAETVKGIQDAGVIACTKHFILNEQEHFRQPGNVGDFGFVDAVSANLADKTLHELYLWPFADAVRAGTGSIMCSYNKANNSQVCQNSYLQNYILKGELGFQGFTMSDWDAQHSGVASTLAGLDMNMPGDTDFDSGFSFWGPNMTLSIINGTVPEWRLDDAATRIMAAYYLVGRDRHAVPVNFNSWSKDTYGYQHAYAKVGYGLINQHVDVRADHFKSIR…	https://doi.org/10.1016/j.pep.2008.05.022	https://www.uniprot.org/uniprotkb/A9UIG0
Periconia sp.		fungi	wild	70	65	0.9	5586.06	MASWLAPALLAVGLASAQAPFPNGSSPLNDITSPPFYPSPWMDPSAAGWAEAYTKAQAFVRQLTLLEKVNLTTGVGWEGEACVGNTGSIPRLGFPGFCTQDSPLGVRFADYVSAFTAGGTIAASWDRSEFYRRGYQMGVEHRGKGVDVQLGPVVGPIGRHPKGGRNWEGFSPDPVLSGIAVAETVKGIQDAGVIACTKHFILNEQEHFRQPGNVGDFGFVDAVSANLADKTLHELYLWPFADAVRAGTGSIMCSYNKANNSQVCQNSYLQNYILKGELGFQGFTMSDWDAQHSGVASTLAGLDMNMPGDTDFDSGFSFWGPNMTLSIINGTVPEWRLDDAATRIMAAYYLVGRDRHAVPVNFNSWSKDTYGYQHAYAKVGYGLINQHVDVRADHFKSIR…	https://doi.org/10.1016/j.pep.2008.05.022	https://www.uniprot.org/uniprotkb/A9UIG0
Periconia sp.		fungi	wild	70	70	1	6206.74	MASWLAPALLAVGLASAQAPFPNGSSPLNDITSPPFYPSPWMDPSAAGWAEAYTKAQAFVRQLTLLEKVNLTTGVGWEGEACVGNTGSIPRLGFPGFCTQDSPLGVRFADYVSAFTAGGTIAASWDRSEFYRRGYQMGVEHRGKGVDVQLGPVVGPIGRHPKGGRNWEGFSPDPVLSGIAVAETVKGIQDAGVIACTKHFILNEQEHFRQPGNVGDFGFVDAVSANLADKTLHELYLWPFADAVRAGTGSIMCSYNKANNSQVCQNSYLQNYILKGELGFQGFTMSDWDAQHSGVASTLAGLDMNMPGDTDFDSGFSFWGPNMTLSIINGTVPEWRLDDAATRIMAAYYLVGRDRHAVPVNFNSWSKDTYGYQHAYAKVGYGLINQHVDVRADHFKSIR…	https://doi.org/10.1016/j.pep.2008.05.022	https://www.uniprot.org/uniprotkb/A9UIG0
Periconia sp.		fungi	wild	70	75	0.95	5896.4	MASWLAPALLAVGLASAQAPFPNGSSPLNDITSPPFYPSPWMDPSAAGWAEAYTKAQAFVRQLTLLEKVNLTTGVGWEGEACVGNTGSIPRLGFPGFCTQDSPLGVRFADYVSAFTAGGTIAASWDRSEFYRRGYQMGVEHRGKGVDVQLGPVVGPIGRHPKGGRNWEGFSPDPVLSGIAVAETVKGIQDAGVIACTKHFILNEQEHFRQPGNVGDFGFVDAVSANLADKTLHELYLWPFADAVRAGTGSIMCSYNKANNSQVCQNSYLQNYILKGELGFQGFTMSDWDAQHSGVASTLAGLDMNMPGDTDFDSGFSFWGPNMTLSIINGTVPEWRLDDAATRIMAAYYLVGRDRHAVPVNFNSWSKDTYGYQHAYAKVGYGLINQHVDVRADHFKSIR…	https://doi.org/10.1016/j.pep.2008.05.022	https://www.uniprot.org/uniprotkb/A9UIG0
Periconia sp.		fungi	wild	70	80	0.55	3413.71	MASWLAPALLAVGLASAQAPFPNGSSPLNDITSPPFYPSPWMDPSAAGWAEAYTKAQAFVRQLTLLEKVNLTTGVGWEGEACVGNTGSIPRLGFPGFCTQDSPLGVRFADYVSAFTAGGTIAASWDRSEFYRRGYQMGVEHRGKGVDVQLGPVVGPIGRHPKGGRNWEGFSPDPVLSGIAVAETVKGIQDAGVIACTKHFILNEQEHFRQPGNVGDFGFVDAVSANLADKTLHELYLWPFADAVRAGTGSIMCSYNKANNSQVCQNSYLQNYILKGELGFQGFTMSDWDAQHSGVASTLAGLDMNMPGDTDFDSGFSFWGPNMTLSIINGTVPEWRLDDAATRIMAAYYLVGRDRHAVPVNFNSWSKDTYGYQHAYAKVGYGLINQHVDVRADHFKSIR…	https://doi.org/10.1016/j.pep.2008.05.022	https://www.uniprot.org/uniprotkb/A9UIG0
Periconia sp.		fungi	wild	70	90	0.15	931.011	MASWLAPALLAVGLASAQAPFPNGSSPLNDITSPPFYPSPWMDPSAAGWAEAYTKAQAFVRQLTLLEKVNLTTGVGWEGEACVGNTGSIPRLGFPGFCTQDSPLGVRFADYVSAFTAGGTIAASWDRSEFYRRGYQMGVEHRGKGVDVQLGPVVGPIGRHPKGGRNWEGFSPDPVLSGIAVAETVKGIQDAGVIACTKHFILNEQEHFRQPGNVGDFGFVDAVSANLADKTLHELYLWPFADAVRAGTGSIMCSYNKANNSQVCQNSYLQNYILKGELGFQGFTMSDWDAQHSGVASTLAGLDMNMPGDTDFDSGFSFWGPNMTLSIINGTVPEWRLDDAATRIMAAYYLVGRDRHAVPVNFNSWSKDTYGYQHAYAKVGYGLINQHVDVRADHFKSIR…	https://doi.org/10.1016/j.pep.2008.05.022	https://www.uniprot.org/uniprotkb/A9UIG0
Phanerochaete chrysosporium		fungi	wild	30	30	1	15	MSASAAPPNKLPADFLWGFATASFQIEGATDVDGRGKSIWDDFSKIPGKTLDGKNGDVATDSYNRWREDVDLLVQYGVKSYRFSISWSRIIPLGGRNDPVNEAGIKFYSDLIDALLERGIVPFVTLYHWDLPQALHDRYLGWLNKDEIVQDYVRYAGVCFERFGDRVKHWLTMNEPWCISILGYGRGVFAPGRSSDRMRSPEGDSSTEPWIVGHSVILAHAYAVKLYREQFKANRGGQIGITLNGDWAMPYDDSPQNIEAAQHALDVAIGWFADPIYLGQYPAYMKEMLGDRLPEFTPEELAVVKGSSDFYGMNTYTTNLCKAGGEDEFQGNVEYTFTRPDGTQLGTAAHCSWLQDYAPGFRDLLNYLYKRYRKPIYVTENGFAVKDENSKPLEEALKD…	https://doi.org/10.1007/s00253-006-0526-z	https://www.uniprot.org/uniprot/Q8TGC6
Phanerochaete chrysosporium		fungi	wild	30	30	1	91	MSAAKLPKSFVWGYATAAYQIEGSPDKDGREPSIWDTFCKAPGKIADGSSGDVATDSYNRWREDVQLLKSYGVKAYRFSLSWSRIIPKGGRSDPVNGAGIKHYRTLIEELVKEGITPFVTLYHWDLPQALDDRYGGWLNKEEAIQDFTNYAKLCFESFGDLVQNWITFNEPWVISVMGYGNGIFAPGHVSNTEPWIVSHHIILAHAHAVKLYRDEFKEKQGGQIGITLDSHWLIPYDDTDASKEATLRAMEFKLGRFANPIYKGEYPPRIKKILGDRLPEFTPEEIELVKGSSDFFGLNTYTTHLVQDGGSDELAGFVKTGHTRADGTQLGTQSDMGWLQTYGPGFRWLLNYLWKAYDKPVYVTENGFPVKGENDLPVEQAVDDTDRQAYYRDYTEALL…	https://doi.org/10.1007/s00253-006-0526-z	https://www.uniprot.org/uniprot/Q25BW4
Phanerochaete chrysosporium		fungi	wild	30	30	1	520.707	MGLTLVVLLHLALGLLTGVQAQSGLYQQCGGIGWTGATTCVSGATCTVLNPYYSQCLPGAATTSVSSSHSSSSSVSSHSSSASSSSISSTSTSPPAPSQTVANVSPEWAAAYVKAQAAVAKLSVTDMVNLATGVQWQKGPCVGNTPAISSIPGFTGLCLQDSPVGVRYADGTSVFPPEINVAATWNRTLMRQRGAAMGAEFKGKGVHVALGPMMNLMRVPAAGRNWEGGGGDPFLSGEVAFETITGIQSSGAQACAKHFINNEQEHFRDSSSSNVDDRTEHELYGHPFLRSVQANVASVMCSYNQINGTFSCENEKTLSGLLKGEYGFQGYVMSDWWATHSGAPAVNAGLDMTMPGDETLSSGTTYFGQNLVNAVNSGQVSQARVKDMATRILAAWYLL…	https://doi.org/10.1271/bbb.67.1	https://www.uniprot.org/uniprotkb/O74203
Putranjiva roxburghii		plantae	wild	65	37	0.45	17.9	MITMAPHQNQFLLFIGVSLVLLSSYATANNSFNRSAFPDDFIFGASAAAYQYEGEANKSGRGPSVWDIFTHEYPEKITDRSNGDEAIDFYHRYKEDIQRMKNMNLDAFRFSISWTRIIPNGQISAGVNQEGIDFYNDLIDELISNGLEPFVTIFHWDSPQGLEDKYTGFLSRSIVKDFQDFAELCYKTFGDRVKYWTTFNEPRAYATRGYDSGLGAPGRCSEWVDRSCEAGNSATEPYIVSHHIILAHAAAVQVYRQKYQASQNGKIGITLNAYWYVPYSNNTVDEEAAQVAFDFFTGWHLDPITYGHYPRTMQALVGDRLPKFTEEEFMVIKGSYDFLGLNYYGAYYAYFNDHPDPNPLHKRYTTDSHVNTTGKRDGKPMGPQGTTSMFNIYPEGIRY…	http://doi.org/10.1016/j.phytochem.2017.04.021	https://www.uniprot.org/uniprotkb/A0A023MIF8
Putranjiva roxburghii		plantae	wild	65	10	0.17	6.76222	MITMAPHQNQFLLFIGVSLVLLSSYATANNSFNRSAFPDDFIFGASAAAYQYEGEANKSGRGPSVWDIFTHEYPEKITDRSNGDEAIDFYHRYKEDIQRMKNMNLDAFRFSISWTRIIPNGQISAGVNQEGIDFYNDLIDELISNGLEPFVTIFHWDSPQGLEDKYTGFLSRSIVKDFQDFAELCYKTFGDRVKYWTTFNEPRAYATRGYDSGLGAPGRCSEWVDRSCEAGNSATEPYIVSHHIILAHAAAVQVYRQKYQASQNGKIGITLNAYWYVPYSNNTVDEEAAQVAFDFFTGWHLDPITYGHYPRTMQALVGDRLPKFTEEEFMVIKGSYDFLGLNYYGAYYAYFNDHPDPNPLHKRYTTDSHVNTTGKRDGKPMGPQGTTSMFNIYPEGIRY…	http://doi.org/10.1016/j.phytochem.2017.04.021	https://www.uniprot.org/uniprotkb/A0A023MIF8
Putranjiva roxburghii		plantae	wild	65	15	0.2	7.95556	MITMAPHQNQFLLFIGVSLVLLSSYATANNSFNRSAFPDDFIFGASAAAYQYEGEANKSGRGPSVWDIFTHEYPEKITDRSNGDEAIDFYHRYKEDIQRMKNMNLDAFRFSISWTRIIPNGQISAGVNQEGIDFYNDLIDELISNGLEPFVTIFHWDSPQGLEDKYTGFLSRSIVKDFQDFAELCYKTFGDRVKYWTTFNEPRAYATRGYDSGLGAPGRCSEWVDRSCEAGNSATEPYIVSHHIILAHAAAVQVYRQKYQASQNGKIGITLNAYWYVPYSNNTVDEEAAQVAFDFFTGWHLDPITYGHYPRTMQALVGDRLPKFTEEEFMVIKGSYDFLGLNYYGAYYAYFNDHPDPNPLHKRYTTDSHVNTTGKRDGKPMGPQGTTSMFNIYPEGIRY…	http://doi.org/10.1016/j.phytochem.2017.04.021	https://www.uniprot.org/uniprotkb/A0A023MIF8
Putranjiva roxburghii		plantae	wild	65	20	0.25	9.94444	MITMAPHQNQFLLFIGVSLVLLSSYATANNSFNRSAFPDDFIFGASAAAYQYEGEANKSGRGPSVWDIFTHEYPEKITDRSNGDEAIDFYHRYKEDIQRMKNMNLDAFRFSISWTRIIPNGQISAGVNQEGIDFYNDLIDELISNGLEPFVTIFHWDSPQGLEDKYTGFLSRSIVKDFQDFAELCYKTFGDRVKYWTTFNEPRAYATRGYDSGLGAPGRCSEWVDRSCEAGNSATEPYIVSHHIILAHAAAVQVYRQKYQASQNGKIGITLNAYWYVPYSNNTVDEEAAQVAFDFFTGWHLDPITYGHYPRTMQALVGDRLPKFTEEEFMVIKGSYDFLGLNYYGAYYAYFNDHPDPNPLHKRYTTDSHVNTTGKRDGKPMGPQGTTSMFNIYPEGIRY…	http://doi.org/10.1016/j.phytochem.2017.04.021	https://www.uniprot.org/uniprotkb/A0A023MIF8
Putranjiva roxburghii		plantae	wild	65	25	0.3	11.9333	MITMAPHQNQFLLFIGVSLVLLSSYATANNSFNRSAFPDDFIFGASAAAYQYEGEANKSGRGPSVWDIFTHEYPEKITDRSNGDEAIDFYHRYKEDIQRMKNMNLDAFRFSISWTRIIPNGQISAGVNQEGIDFYNDLIDELISNGLEPFVTIFHWDSPQGLEDKYTGFLSRSIVKDFQDFAELCYKTFGDRVKYWTTFNEPRAYATRGYDSGLGAPGRCSEWVDRSCEAGNSATEPYIVSHHIILAHAAAVQVYRQKYQASQNGKIGITLNAYWYVPYSNNTVDEEAAQVAFDFFTGWHLDPITYGHYPRTMQALVGDRLPKFTEEEFMVIKGSYDFLGLNYYGAYYAYFNDHPDPNPLHKRYTTDSHVNTTGKRDGKPMGPQGTTSMFNIYPEGIRY…	http://doi.org/10.1016/j.phytochem.2017.04.021	https://www.uniprot.org/uniprotkb/A0A023MIF8
Putranjiva roxburghii		plantae	wild	65	30	0.35	13.9222	MITMAPHQNQFLLFIGVSLVLLSSYATANNSFNRSAFPDDFIFGASAAAYQYEGEANKSGRGPSVWDIFTHEYPEKITDRSNGDEAIDFYHRYKEDIQRMKNMNLDAFRFSISWTRIIPNGQISAGVNQEGIDFYNDLIDELISNGLEPFVTIFHWDSPQGLEDKYTGFLSRSIVKDFQDFAELCYKTFGDRVKYWTTFNEPRAYATRGYDSGLGAPGRCSEWVDRSCEAGNSATEPYIVSHHIILAHAAAVQVYRQKYQASQNGKIGITLNAYWYVPYSNNTVDEEAAQVAFDFFTGWHLDPITYGHYPRTMQALVGDRLPKFTEEEFMVIKGSYDFLGLNYYGAYYAYFNDHPDPNPLHKRYTTDSHVNTTGKRDGKPMGPQGTTSMFNIYPEGIRY…	http://doi.org/10.1016/j.phytochem.2017.04.021	https://www.uniprot.org/uniprotkb/A0A023MIF8
Putranjiva roxburghii		plantae	wild	65	35	0.4	15.9111	MITMAPHQNQFLLFIGVSLVLLSSYATANNSFNRSAFPDDFIFGASAAAYQYEGEANKSGRGPSVWDIFTHEYPEKITDRSNGDEAIDFYHRYKEDIQRMKNMNLDAFRFSISWTRIIPNGQISAGVNQEGIDFYNDLIDELISNGLEPFVTIFHWDSPQGLEDKYTGFLSRSIVKDFQDFAELCYKTFGDRVKYWTTFNEPRAYATRGYDSGLGAPGRCSEWVDRSCEAGNSATEPYIVSHHIILAHAAAVQVYRQKYQASQNGKIGITLNAYWYVPYSNNTVDEEAAQVAFDFFTGWHLDPITYGHYPRTMQALVGDRLPKFTEEEFMVIKGSYDFLGLNYYGAYYAYFNDHPDPNPLHKRYTTDSHVNTTGKRDGKPMGPQGTTSMFNIYPEGIRY…	http://doi.org/10.1016/j.phytochem.2017.04.021	https://www.uniprot.org/uniprotkb/A0A023MIF8
Putranjiva roxburghii		plantae	wild	65	45	0.5	19.8889	MITMAPHQNQFLLFIGVSLVLLSSYATANNSFNRSAFPDDFIFGASAAAYQYEGEANKSGRGPSVWDIFTHEYPEKITDRSNGDEAIDFYHRYKEDIQRMKNMNLDAFRFSISWTRIIPNGQISAGVNQEGIDFYNDLIDELISNGLEPFVTIFHWDSPQGLEDKYTGFLSRSIVKDFQDFAELCYKTFGDRVKYWTTFNEPRAYATRGYDSGLGAPGRCSEWVDRSCEAGNSATEPYIVSHHIILAHAAAVQVYRQKYQASQNGKIGITLNAYWYVPYSNNTVDEEAAQVAFDFFTGWHLDPITYGHYPRTMQALVGDRLPKFTEEEFMVIKGSYDFLGLNYYGAYYAYFNDHPDPNPLHKRYTTDSHVNTTGKRDGKPMGPQGTTSMFNIYPEGIRY…	http://doi.org/10.1016/j.phytochem.2017.04.021	https://www.uniprot.org/uniprotkb/A0A023MIF8
Putranjiva roxburghii		plantae	wild	65	50	0.6	23.8667	MITMAPHQNQFLLFIGVSLVLLSSYATANNSFNRSAFPDDFIFGASAAAYQYEGEANKSGRGPSVWDIFTHEYPEKITDRSNGDEAIDFYHRYKEDIQRMKNMNLDAFRFSISWTRIIPNGQISAGVNQEGIDFYNDLIDELISNGLEPFVTIFHWDSPQGLEDKYTGFLSRSIVKDFQDFAELCYKTFGDRVKYWTTFNEPRAYATRGYDSGLGAPGRCSEWVDRSCEAGNSATEPYIVSHHIILAHAAAVQVYRQKYQASQNGKIGITLNAYWYVPYSNNTVDEEAAQVAFDFFTGWHLDPITYGHYPRTMQALVGDRLPKFTEEEFMVIKGSYDFLGLNYYGAYYAYFNDHPDPNPLHKRYTTDSHVNTTGKRDGKPMGPQGTTSMFNIYPEGIRY…	http://doi.org/10.1016/j.phytochem.2017.04.021	https://www.uniprot.org/uniprotkb/A0A023MIF8
Putranjiva roxburghii		plantae	wild	65	55	0.7	27.8444	MITMAPHQNQFLLFIGVSLVLLSSYATANNSFNRSAFPDDFIFGASAAAYQYEGEANKSGRGPSVWDIFTHEYPEKITDRSNGDEAIDFYHRYKEDIQRMKNMNLDAFRFSISWTRIIPNGQISAGVNQEGIDFYNDLIDELISNGLEPFVTIFHWDSPQGLEDKYTGFLSRSIVKDFQDFAELCYKTFGDRVKYWTTFNEPRAYATRGYDSGLGAPGRCSEWVDRSCEAGNSATEPYIVSHHIILAHAAAVQVYRQKYQASQNGKIGITLNAYWYVPYSNNTVDEEAAQVAFDFFTGWHLDPITYGHYPRTMQALVGDRLPKFTEEEFMVIKGSYDFLGLNYYGAYYAYFNDHPDPNPLHKRYTTDSHVNTTGKRDGKPMGPQGTTSMFNIYPEGIRY…	http://doi.org/10.1016/j.phytochem.2017.04.021	https://www.uniprot.org/uniprotkb/A0A023MIF8
Putranjiva roxburghii		plantae	wild	65	60	0.75	29.8333	MITMAPHQNQFLLFIGVSLVLLSSYATANNSFNRSAFPDDFIFGASAAAYQYEGEANKSGRGPSVWDIFTHEYPEKITDRSNGDEAIDFYHRYKEDIQRMKNMNLDAFRFSISWTRIIPNGQISAGVNQEGIDFYNDLIDELISNGLEPFVTIFHWDSPQGLEDKYTGFLSRSIVKDFQDFAELCYKTFGDRVKYWTTFNEPRAYATRGYDSGLGAPGRCSEWVDRSCEAGNSATEPYIVSHHIILAHAAAVQVYRQKYQASQNGKIGITLNAYWYVPYSNNTVDEEAAQVAFDFFTGWHLDPITYGHYPRTMQALVGDRLPKFTEEEFMVIKGSYDFLGLNYYGAYYAYFNDHPDPNPLHKRYTTDSHVNTTGKRDGKPMGPQGTTSMFNIYPEGIRY…	http://doi.org/10.1016/j.phytochem.2017.04.021	https://www.uniprot.org/uniprotkb/A0A023MIF8
Putranjiva roxburghii		plantae	wild	65	65	1	39.7778	MITMAPHQNQFLLFIGVSLVLLSSYATANNSFNRSAFPDDFIFGASAAAYQYEGEANKSGRGPSVWDIFTHEYPEKITDRSNGDEAIDFYHRYKEDIQRMKNMNLDAFRFSISWTRIIPNGQISAGVNQEGIDFYNDLIDELISNGLEPFVTIFHWDSPQGLEDKYTGFLSRSIVKDFQDFAELCYKTFGDRVKYWTTFNEPRAYATRGYDSGLGAPGRCSEWVDRSCEAGNSATEPYIVSHHIILAHAAAVQVYRQKYQASQNGKIGITLNAYWYVPYSNNTVDEEAAQVAFDFFTGWHLDPITYGHYPRTMQALVGDRLPKFTEEEFMVIKGSYDFLGLNYYGAYYAYFNDHPDPNPLHKRYTTDSHVNTTGKRDGKPMGPQGTTSMFNIYPEGIRY…	http://doi.org/10.1016/j.phytochem.2017.04.021	https://www.uniprot.org/uniprotkb/A0A023MIF8
Putranjiva roxburghii		plantae	wild	65	70	0.45	17.9	MITMAPHQNQFLLFIGVSLVLLSSYATANNSFNRSAFPDDFIFGASAAAYQYEGEANKSGRGPSVWDIFTHEYPEKITDRSNGDEAIDFYHRYKEDIQRMKNMNLDAFRFSISWTRIIPNGQISAGVNQEGIDFYNDLIDELISNGLEPFVTIFHWDSPQGLEDKYTGFLSRSIVKDFQDFAELCYKTFGDRVKYWTTFNEPRAYATRGYDSGLGAPGRCSEWVDRSCEAGNSATEPYIVSHHIILAHAAAVQVYRQKYQASQNGKIGITLNAYWYVPYSNNTVDEEAAQVAFDFFTGWHLDPITYGHYPRTMQALVGDRLPKFTEEEFMVIKGSYDFLGLNYYGAYYAYFNDHPDPNPLHKRYTTDSHVNTTGKRDGKPMGPQGTTSMFNIYPEGIRY…	http://doi.org/10.1016/j.phytochem.2017.04.021	https://www.uniprot.org/uniprotkb/A0A023MIF8
Putranjiva roxburghii		plantae	wild	65	75	0.25	9.94444	MITMAPHQNQFLLFIGVSLVLLSSYATANNSFNRSAFPDDFIFGASAAAYQYEGEANKSGRGPSVWDIFTHEYPEKITDRSNGDEAIDFYHRYKEDIQRMKNMNLDAFRFSISWTRIIPNGQISAGVNQEGIDFYNDLIDELISNGLEPFVTIFHWDSPQGLEDKYTGFLSRSIVKDFQDFAELCYKTFGDRVKYWTTFNEPRAYATRGYDSGLGAPGRCSEWVDRSCEAGNSATEPYIVSHHIILAHAAAVQVYRQKYQASQNGKIGITLNAYWYVPYSNNTVDEEAAQVAFDFFTGWHLDPITYGHYPRTMQALVGDRLPKFTEEEFMVIKGSYDFLGLNYYGAYYAYFNDHPDPNPLHKRYTTDSHVNTTGKRDGKPMGPQGTTSMFNIYPEGIRY…	http://doi.org/10.1016/j.phytochem.2017.04.021	https://www.uniprot.org/uniprotkb/A0A023MIF8
Putranjiva roxburghii		plantae	wild	65	80	0.05	1.98889	MITMAPHQNQFLLFIGVSLVLLSSYATANNSFNRSAFPDDFIFGASAAAYQYEGEANKSGRGPSVWDIFTHEYPEKITDRSNGDEAIDFYHRYKEDIQRMKNMNLDAFRFSISWTRIIPNGQISAGVNQEGIDFYNDLIDELISNGLEPFVTIFHWDSPQGLEDKYTGFLSRSIVKDFQDFAELCYKTFGDRVKYWTTFNEPRAYATRGYDSGLGAPGRCSEWVDRSCEAGNSATEPYIVSHHIILAHAAAVQVYRQKYQASQNGKIGITLNAYWYVPYSNNTVDEEAAQVAFDFFTGWHLDPITYGHYPRTMQALVGDRLPKFTEEEFMVIKGSYDFLGLNYYGAYYAYFNDHPDPNPLHKRYTTDSHVNTTGKRDGKPMGPQGTTSMFNIYPEGIRY…	http://doi.org/10.1016/j.phytochem.2017.04.021	https://www.uniprot.org/uniprotkb/A0A023MIF8
Pyrococcus furiosus		archaea	wild	105	90	0.65	3810	MKFPKNFMFGYSWSGFQFEMGLPGSEVESDWWVWVHDKENIASGLVSGDLPENGPAYWHLYKQDHDIAEKLGMDCIRGGIEWARIFPKPTFDVKVDVEKDEEGNIISVDVPESTIKELEKIANMEALEHYRKIYSDWKERGKTFILNLYHWPLPLWIHDPIAVRKLGPDRAPAGWLDEKTVVEFVKFAAFVAYHLDDLVDMWSTMNEPNVVYNQGYINLRSGFPPGYLSFEAAEKAKFNLIQAHIGAYDAIKEYSEKSVGVIYAFAWHDPLAEEYKDEVEEIRKKDYEFVTILHSKGKLDWIGVNYYSRLVYGAKDGHLVPLPGYGFMSERGGFAKSGRPASDFGWEMYPEGLENLLKYLNNAYELPMIITENGMADAADRYRPHYLVSHLKAVYNAMK…	https://doi.org/10.1021/bi991483q	https://www.uniprot.org/uniprotkb/Q51723/
Pyrococcus furiosus		archaea	wild	105	40	0.05	293.077	MKFPKNFMFGYSWSGFQFEMGLPGSEVESDWWVWVHDKENIASGLVSGDLPENGPAYWHLYKQDHDIAEKLGMDCIRGGIEWARIFPKPTFDVKVDVEKDEEGNIISVDVPESTIKELEKIANMEALEHYRKIYSDWKERGKTFILNLYHWPLPLWIHDPIAVRKLGPDRAPAGWLDEKTVVEFVKFAAFVAYHLDDLVDMWSTMNEPNVVYNQGYINLRSGFPPGYLSFEAAEKAKFNLIQAHIGAYDAIKEYSEKSVGVIYAFAWHDPLAEEYKDEVEEIRKKDYEFVTILHSKGKLDWIGVNYYSRLVYGAKDGHLVPLPGYGFMSERGGFAKSGRPASDFGWEMYPEGLENLLKYLNNAYELPMIITENGMADAADRYRPHYLVSHLKAVYNAMK…	https://doi.org/10.1021/bi991483q	https://www.uniprot.org/uniprotkb/Q51723/
Pyrococcus furiosus		archaea	wild	105	50	0.1	586.154	MKFPKNFMFGYSWSGFQFEMGLPGSEVESDWWVWVHDKENIASGLVSGDLPENGPAYWHLYKQDHDIAEKLGMDCIRGGIEWARIFPKPTFDVKVDVEKDEEGNIISVDVPESTIKELEKIANMEALEHYRKIYSDWKERGKTFILNLYHWPLPLWIHDPIAVRKLGPDRAPAGWLDEKTVVEFVKFAAFVAYHLDDLVDMWSTMNEPNVVYNQGYINLRSGFPPGYLSFEAAEKAKFNLIQAHIGAYDAIKEYSEKSVGVIYAFAWHDPLAEEYKDEVEEIRKKDYEFVTILHSKGKLDWIGVNYYSRLVYGAKDGHLVPLPGYGFMSERGGFAKSGRPASDFGWEMYPEGLENLLKYLNNAYELPMIITENGMADAADRYRPHYLVSHLKAVYNAMK…	https://doi.org/10.1021/bi991483q	https://www.uniprot.org/uniprotkb/Q51723/
Pyrococcus furiosus		archaea	wild	105	60	0.15	879.231	MKFPKNFMFGYSWSGFQFEMGLPGSEVESDWWVWVHDKENIASGLVSGDLPENGPAYWHLYKQDHDIAEKLGMDCIRGGIEWARIFPKPTFDVKVDVEKDEEGNIISVDVPESTIKELEKIANMEALEHYRKIYSDWKERGKTFILNLYHWPLPLWIHDPIAVRKLGPDRAPAGWLDEKTVVEFVKFAAFVAYHLDDLVDMWSTMNEPNVVYNQGYINLRSGFPPGYLSFEAAEKAKFNLIQAHIGAYDAIKEYSEKSVGVIYAFAWHDPLAEEYKDEVEEIRKKDYEFVTILHSKGKLDWIGVNYYSRLVYGAKDGHLVPLPGYGFMSERGGFAKSGRPASDFGWEMYPEGLENLLKYLNNAYELPMIITENGMADAADRYRPHYLVSHLKAVYNAMK…	https://doi.org/10.1021/bi991483q	https://www.uniprot.org/uniprotkb/Q51723/
Pyrococcus furiosus		archaea	wild	105	70	0.25	1465.38	MKFPKNFMFGYSWSGFQFEMGLPGSEVESDWWVWVHDKENIASGLVSGDLPENGPAYWHLYKQDHDIAEKLGMDCIRGGIEWARIFPKPTFDVKVDVEKDEEGNIISVDVPESTIKELEKIANMEALEHYRKIYSDWKERGKTFILNLYHWPLPLWIHDPIAVRKLGPDRAPAGWLDEKTVVEFVKFAAFVAYHLDDLVDMWSTMNEPNVVYNQGYINLRSGFPPGYLSFEAAEKAKFNLIQAHIGAYDAIKEYSEKSVGVIYAFAWHDPLAEEYKDEVEEIRKKDYEFVTILHSKGKLDWIGVNYYSRLVYGAKDGHLVPLPGYGFMSERGGFAKSGRPASDFGWEMYPEGLENLLKYLNNAYELPMIITENGMADAADRYRPHYLVSHLKAVYNAMK…	https://doi.org/10.1021/bi991483q	https://www.uniprot.org/uniprotkb/Q51723/
Pyrococcus furiosus		archaea	wild	105	80	0.45	2637.69	MKFPKNFMFGYSWSGFQFEMGLPGSEVESDWWVWVHDKENIASGLVSGDLPENGPAYWHLYKQDHDIAEKLGMDCIRGGIEWARIFPKPTFDVKVDVEKDEEGNIISVDVPESTIKELEKIANMEALEHYRKIYSDWKERGKTFILNLYHWPLPLWIHDPIAVRKLGPDRAPAGWLDEKTVVEFVKFAAFVAYHLDDLVDMWSTMNEPNVVYNQGYINLRSGFPPGYLSFEAAEKAKFNLIQAHIGAYDAIKEYSEKSVGVIYAFAWHDPLAEEYKDEVEEIRKKDYEFVTILHSKGKLDWIGVNYYSRLVYGAKDGHLVPLPGYGFMSERGGFAKSGRPASDFGWEMYPEGLENLLKYLNNAYELPMIITENGMADAADRYRPHYLVSHLKAVYNAMK…	https://doi.org/10.1021/bi991483q	https://www.uniprot.org/uniprotkb/Q51723/
Pyrococcus furiosus		archaea	wild	105	85	0.5	2930.77	MKFPKNFMFGYSWSGFQFEMGLPGSEVESDWWVWVHDKENIASGLVSGDLPENGPAYWHLYKQDHDIAEKLGMDCIRGGIEWARIFPKPTFDVKVDVEKDEEGNIISVDVPESTIKELEKIANMEALEHYRKIYSDWKERGKTFILNLYHWPLPLWIHDPIAVRKLGPDRAPAGWLDEKTVVEFVKFAAFVAYHLDDLVDMWSTMNEPNVVYNQGYINLRSGFPPGYLSFEAAEKAKFNLIQAHIGAYDAIKEYSEKSVGVIYAFAWHDPLAEEYKDEVEEIRKKDYEFVTILHSKGKLDWIGVNYYSRLVYGAKDGHLVPLPGYGFMSERGGFAKSGRPASDFGWEMYPEGLENLLKYLNNAYELPMIITENGMADAADRYRPHYLVSHLKAVYNAMK…	https://doi.org/10.1021/bi991483q	https://www.uniprot.org/uniprotkb/Q51723/
Pyrococcus furiosus		archaea	wild	105	105	1	5861.54	MKFPKNFMFGYSWSGFQFEMGLPGSEVESDWWVWVHDKENIASGLVSGDLPENGPAYWHLYKQDHDIAEKLGMDCIRGGIEWARIFPKPTFDVKVDVEKDEEGNIISVDVPESTIKELEKIANMEALEHYRKIYSDWKERGKTFILNLYHWPLPLWIHDPIAVRKLGPDRAPAGWLDEKTVVEFVKFAAFVAYHLDDLVDMWSTMNEPNVVYNQGYINLRSGFPPGYLSFEAAEKAKFNLIQAHIGAYDAIKEYSEKSVGVIYAFAWHDPLAEEYKDEVEEIRKKDYEFVTILHSKGKLDWIGVNYYSRLVYGAKDGHLVPLPGYGFMSERGGFAKSGRPASDFGWEMYPEGLENLLKYLNNAYELPMIITENGMADAADRYRPHYLVSHLKAVYNAMK…	https://doi.org/10.1021/bi991483q	https://www.uniprot.org/uniprotkb/Q51723/
Pyrococcus furiosus	N415S	archaea	mutant	105	90	0.5	1000	MKFPKNFMFGYSWSGFQFEMGLPGSEVESDWWVWVHDKENIASGLVSGDLPENGPAYWHLYKQDHDIAEKLGMDCIRGGIEWARIFPKPTFDVKVDVEKDEEGNIISVDVPESTIKELEKIANMEALEHYRKIYSDWKERGKTFILNLYHWPLPLWIHDPIAVRKLGPDRAPAGWLDEKTVVEFVKFAAFVAYHLDDLVDMWSTMNEPNVVYNQGYINLRSGFPPGYLSFEAAEKAKFNLIQAHIGAYDAIKEYSEKSVGVIYAFAWHDPLAEEYKDEVEEIRKKDYEFVTILHSKGKLDWIGVNYYSRLVYGAKDGHLVPLPGYGFMSERGGFAKSGRPASDFGWEMYPEGLENLLKYLNNAYELPMIITENGMADAADRYRPHYLVSHLKAVYNAMK…	https://doi.org/10.1021/bi991483q	Not Available
Pyrococcus furiosus	N415S	archaea	mutant	105	40	0.05	100	MKFPKNFMFGYSWSGFQFEMGLPGSEVESDWWVWVHDKENIASGLVSGDLPENGPAYWHLYKQDHDIAEKLGMDCIRGGIEWARIFPKPTFDVKVDVEKDEEGNIISVDVPESTIKELEKIANMEALEHYRKIYSDWKERGKTFILNLYHWPLPLWIHDPIAVRKLGPDRAPAGWLDEKTVVEFVKFAAFVAYHLDDLVDMWSTMNEPNVVYNQGYINLRSGFPPGYLSFEAAEKAKFNLIQAHIGAYDAIKEYSEKSVGVIYAFAWHDPLAEEYKDEVEEIRKKDYEFVTILHSKGKLDWIGVNYYSRLVYGAKDGHLVPLPGYGFMSERGGFAKSGRPASDFGWEMYPEGLENLLKYLNNAYELPMIITENGMADAADRYRPHYLVSHLKAVYNAMK…	https://doi.org/10.1021/bi991483q	Not Available
Pyrococcus furiosus	N415S	archaea	mutant	105	50	0.1	200	MKFPKNFMFGYSWSGFQFEMGLPGSEVESDWWVWVHDKENIASGLVSGDLPENGPAYWHLYKQDHDIAEKLGMDCIRGGIEWARIFPKPTFDVKVDVEKDEEGNIISVDVPESTIKELEKIANMEALEHYRKIYSDWKERGKTFILNLYHWPLPLWIHDPIAVRKLGPDRAPAGWLDEKTVVEFVKFAAFVAYHLDDLVDMWSTMNEPNVVYNQGYINLRSGFPPGYLSFEAAEKAKFNLIQAHIGAYDAIKEYSEKSVGVIYAFAWHDPLAEEYKDEVEEIRKKDYEFVTILHSKGKLDWIGVNYYSRLVYGAKDGHLVPLPGYGFMSERGGFAKSGRPASDFGWEMYPEGLENLLKYLNNAYELPMIITENGMADAADRYRPHYLVSHLKAVYNAMK…	https://doi.org/10.1021/bi991483q	Not Available
Pyrococcus furiosus	N415S	archaea	mutant	105	60	0.15	300	MKFPKNFMFGYSWSGFQFEMGLPGSEVESDWWVWVHDKENIASGLVSGDLPENGPAYWHLYKQDHDIAEKLGMDCIRGGIEWARIFPKPTFDVKVDVEKDEEGNIISVDVPESTIKELEKIANMEALEHYRKIYSDWKERGKTFILNLYHWPLPLWIHDPIAVRKLGPDRAPAGWLDEKTVVEFVKFAAFVAYHLDDLVDMWSTMNEPNVVYNQGYINLRSGFPPGYLSFEAAEKAKFNLIQAHIGAYDAIKEYSEKSVGVIYAFAWHDPLAEEYKDEVEEIRKKDYEFVTILHSKGKLDWIGVNYYSRLVYGAKDGHLVPLPGYGFMSERGGFAKSGRPASDFGWEMYPEGLENLLKYLNNAYELPMIITENGMADAADRYRPHYLVSHLKAVYNAMK…	https://doi.org/10.1021/bi991483q	Not Available
Pyrococcus furiosus	N415S	archaea	mutant	105	70	0.2	400	MKFPKNFMFGYSWSGFQFEMGLPGSEVESDWWVWVHDKENIASGLVSGDLPENGPAYWHLYKQDHDIAEKLGMDCIRGGIEWARIFPKPTFDVKVDVEKDEEGNIISVDVPESTIKELEKIANMEALEHYRKIYSDWKERGKTFILNLYHWPLPLWIHDPIAVRKLGPDRAPAGWLDEKTVVEFVKFAAFVAYHLDDLVDMWSTMNEPNVVYNQGYINLRSGFPPGYLSFEAAEKAKFNLIQAHIGAYDAIKEYSEKSVGVIYAFAWHDPLAEEYKDEVEEIRKKDYEFVTILHSKGKLDWIGVNYYSRLVYGAKDGHLVPLPGYGFMSERGGFAKSGRPASDFGWEMYPEGLENLLKYLNNAYELPMIITENGMADAADRYRPHYLVSHLKAVYNAMK…	https://doi.org/10.1021/bi991483q	Not Available
Pyrococcus furiosus	N415S	archaea	mutant	105	80	0.35	700	MKFPKNFMFGYSWSGFQFEMGLPGSEVESDWWVWVHDKENIASGLVSGDLPENGPAYWHLYKQDHDIAEKLGMDCIRGGIEWARIFPKPTFDVKVDVEKDEEGNIISVDVPESTIKELEKIANMEALEHYRKIYSDWKERGKTFILNLYHWPLPLWIHDPIAVRKLGPDRAPAGWLDEKTVVEFVKFAAFVAYHLDDLVDMWSTMNEPNVVYNQGYINLRSGFPPGYLSFEAAEKAKFNLIQAHIGAYDAIKEYSEKSVGVIYAFAWHDPLAEEYKDEVEEIRKKDYEFVTILHSKGKLDWIGVNYYSRLVYGAKDGHLVPLPGYGFMSERGGFAKSGRPASDFGWEMYPEGLENLLKYLNNAYELPMIITENGMADAADRYRPHYLVSHLKAVYNAMK…	https://doi.org/10.1021/bi991483q	Not Available
Pyrococcus furiosus	N415S	archaea	mutant	105	85	0.4	800	MKFPKNFMFGYSWSGFQFEMGLPGSEVESDWWVWVHDKENIASGLVSGDLPENGPAYWHLYKQDHDIAEKLGMDCIRGGIEWARIFPKPTFDVKVDVEKDEEGNIISVDVPESTIKELEKIANMEALEHYRKIYSDWKERGKTFILNLYHWPLPLWIHDPIAVRKLGPDRAPAGWLDEKTVVEFVKFAAFVAYHLDDLVDMWSTMNEPNVVYNQGYINLRSGFPPGYLSFEAAEKAKFNLIQAHIGAYDAIKEYSEKSVGVIYAFAWHDPLAEEYKDEVEEIRKKDYEFVTILHSKGKLDWIGVNYYSRLVYGAKDGHLVPLPGYGFMSERGGFAKSGRPASDFGWEMYPEGLENLLKYLNNAYELPMIITENGMADAADRYRPHYLVSHLKAVYNAMK…	https://doi.org/10.1021/bi991483q	Not Available
Pyrococcus furiosus	N415S	archaea	mutant	105	95	0.6	1200	MKFPKNFMFGYSWSGFQFEMGLPGSEVESDWWVWVHDKENIASGLVSGDLPENGPAYWHLYKQDHDIAEKLGMDCIRGGIEWARIFPKPTFDVKVDVEKDEEGNIISVDVPESTIKELEKIANMEALEHYRKIYSDWKERGKTFILNLYHWPLPLWIHDPIAVRKLGPDRAPAGWLDEKTVVEFVKFAAFVAYHLDDLVDMWSTMNEPNVVYNQGYINLRSGFPPGYLSFEAAEKAKFNLIQAHIGAYDAIKEYSEKSVGVIYAFAWHDPLAEEYKDEVEEIRKKDYEFVTILHSKGKLDWIGVNYYSRLVYGAKDGHLVPLPGYGFMSERGGFAKSGRPASDFGWEMYPEGLENLLKYLNNAYELPMIITENGMADAADRYRPHYLVSHLKAVYNAMK…	https://doi.org/10.1021/bi991483q	Not Available
Pyrococcus furiosus	M424V	archaea	mutant	85	85	1	217.391	MKFPKNFMFGYSWSGFQFEMGLPGSEVESDWWVWVHDKENIASGLVSGDLPENGPAYWHLYKQDHDIAEKLGMDCIRGGIEWARIFPKPTFDVKVDVEKDEEGNIISVDVPESTIKELEKIANMEALEHYRKIYSDWKERGKTFILNLYHWPLPLWIHDPIAVRKLGPDRAPAGWLDEKTVVEFVKFAAFVAYHLDDLVDMWSTMNEPNVVYNQGYINLRSGFPPGYLSFEAAEKAKFNLIQAHIGAYDAIKEYSEKSVGVIYAFAWHDPLAEEYKDEVEEIRKKDYEFVTILHSKGKLDWIGVNYYSRLVYGAKDGHLVPLPGYGFMSERGGFAKSGRPASDFGWEMYPEGLENLLKYLNNAYELPMIITENGMADAADRYRPHYLVSHLKAVYNAMK…	https://doi.org/10.1021/bi991483q	Not Available
Pyrococcus furiosus	T371A	archaea	mutant	105	90	1	4561.4	MKFPKNFMFGYSWSGFQFEMGLPGSEVESDWWVWVHDKENIASGLVSGDLPENGPAYWHLYKQDHDIAEKLGMDCIRGGIEWARIFPKPTFDVKVDVEKDEEGNIISVDVPESTIKELEKIANMEALEHYRKIYSDWKERGKTFILNLYHWPLPLWIHDPIAVRKLGPDRAPAGWLDEKTVVEFVKFAAFVAYHLDDLVDMWSTMNEPNVVYNQGYINLRSGFPPGYLSFEAAEKAKFNLIQAHIGAYDAIKEYSEKSVGVIYAFAWHDPLAEEYKDEVEEIRKKDYEFVTILHSKGKLDWIGVNYYSRLVYGAKDGHLVPLPGYGFMSERGGFAKSGRPASDFGWEMYPEGLENLLKYLNNAYELPMIIAENGMADAADRYRPHYLVSHLKAVYNAMK…	https://doi.org/10.1021/bi991483q	Not Available
Pyrococcus furiosus	A419T	archaea	mutant	105	90	1	3076.92	MKFPKNFMFGYSWSGFQFEMGLPGSEVESDWWVWVHDKENIASGLVSGDLPENGPAYWHLYKQDHDIAEKLGMDCIRGGIEWARIFPKPTFDVKVDVEKDEEGNIISVDVPESTIKELEKIANMEALEHYRKIYSDWKERGKTFILNLYHWPLPLWIHDPIAVRKLGPDRAPAGWLDEKTVVEFVKFAAFVAYHLDDLVDMWSTMNEPNVVYNQGYINLRSGFPPGYLSFEAAEKAKFNLIQAHIGAYDAIKEYSEKSVGVIYAFAWHDPLAEEYKDEVEEIRKKDYEFVTILHSKGKLDWIGVNYYSRLVYGAKDGHLVPLPGYGFMSERGGFAKSGRPASDFGWEMYPEGLENLLKYLNNAYELPMIITENGMADAADRYRPHYLVSHLKAVYNAMK…	https://doi.org/10.1021/bi991483q	Not Available
Pyrococcus furiosus	M424K	archaea	mutant	105	90	1	4576.5	MKFPKNFMFGYSWSGFQFEMGLPGSEVESDWWVWVHDKENIASGLVSGDLPENGPAYWHLYKQDHDIAEKLGMDCIRGGIEWARIFPKPTFDVKVDVEKDEEGNIISVDVPESTIKELEKIANMEALEHYRKIYSDWKERGKTFILNLYHWPLPLWIHDPIAVRKLGPDRAPAGWLDEKTVVEFVKFAAFVAYHLDDLVDMWSTMNEPNVVYNQGYINLRSGFPPGYLSFEAAEKAKFNLIQAHIGAYDAIKEYSEKSVGVIYAFAWHDPLAEEYKDEVEEIRKKDYEFVTILHSKGKLDWIGVNYYSRLVYGAKDGHLVPLPGYGFMSERGGFAKSGRPASDFGWEMYPEGLENLLKYLNNAYELPMIITENGMADAADRYRPHYLVSHLKAVYNAMK…	https://doi.org/10.1002/bit.1052	Not Available
Pyrococcus furiosus	F426Y	archaea	mutant	105	90	1	2113.5	MKFPKNFMFGYSWSGFQFEMGLPGSEVESDWWVWVHDKENIASGLVSGDLPENGPAYWHLYKQDHDIAEKLGMDCIRGGIEWARIFPKPTFDVKVDVEKDEEGNIISVDVPESTIKELEKIANMEALEHYRKIYSDWKERGKTFILNLYHWPLPLWIHDPIAVRKLGPDRAPAGWLDEKTVVEFVKFAAFVAYHLDDLVDMWSTMNEPNVVYNQGYINLRSGFPPGYLSFEAAEKAKFNLIQAHIGAYDAIKEYSEKSVGVIYAFAWHDPLAEEYKDEVEEIRKKDYEFVTILHSKGKLDWIGVNYYSRLVYGAKDGHLVPLPGYGFMSERGGFAKSGRPASDFGWEMYPEGLENLLKYLNNAYELPMIITENGMADAADRYRPHYLVSHLKAVYNAMK…	https://doi.org/10.1002/bit.1052	Not Available
Pyrococcus furiosus	M424K/F426Y	archaea	mutant	105	90	1	537	MKFPKNFMFGYSWSGFQFEMGLPGSEVESDWWVWVHDKENIASGLVSGDLPENGPAYWHLYKQDHDIAEKLGMDCIRGGIEWARIFPKPTFDVKVDVEKDEEGNIISVDVPESTIKELEKIANMEALEHYRKIYSDWKERGKTFILNLYHWPLPLWIHDPIAVRKLGPDRAPAGWLDEKTVVEFVKFAAFVAYHLDDLVDMWSTMNEPNVVYNQGYINLRSGFPPGYLSFEAAEKAKFNLIQAHIGAYDAIKEYSEKSVGVIYAFAWHDPLAEEYKDEVEEIRKKDYEFVTILHSKGKLDWIGVNYYSRLVYGAKDGHLVPLPGYGFMSERGGFAKSGRPASDFGWEMYPEGLENLLKYLNNAYELPMIITENGMADAADRYRPHYLVSHLKAVYNAMK…	https://doi.org/10.1002/bit.1052	Not Available
Pyrococcus furiosus	Q214S/A264S/F344I	archaea	mutant	105	50	0.5	445	MKFPKNFMFGYSWSGFQFEMGLPGSEVESDWWVWVHDKENIASGLVSGDLPENGPAYWHLYKQDHDIAEKLGMDCIRGGIEWARIFPKPTFDVKVDVEKDEEGNIISVDVPESTIKELEKIANMEALEHYRKIYSDWKERGKTFILNLYHWPLPLWIHDPIAVRKLGPDRAPAGWLDEKTVVEFVKFAAFVAYHLDDLVDMWSTMNEPNVVYNSGYINLRSGFPPGYLSFEAAEKAKFNLIQAHIGAYDAIKEYSEKSVGVIYSFAWHDPLAEEYKDEVEEIRKKDYEFVTILHSKGKLDWIGVNYYSRLVYGAKDGHLVPLPGYGFMSERGGFAKSGRPASDIGWEMYPEGLENLLKYLNNAYELPMIITENGMADAADRYRPHYLVSHLKAVYNAMK…	https://doi.org/10.1002/bit.28732	Not Available
Pyrococcus furiosus	Q214T/A264P/F327A/F344I	archaea	mutant	105	50	0.5	98	MKFPKNFMFGYSWSGFQFEMGLPGSEVESDWWVWVHDKENIASGLVSGDLPENGPAYWHLYKQDHDIAEKLGMDCIRGGIEWARIFPKPTFDVKVDVEKDEEGNIISVDVPESTIKELEKIANMEALEHYRKIYSDWKERGKTFILNLYHWPLPLWIHDPIAVRKLGPDRAPAGWLDEKTVVEFVKFAAFVAYHLDDLVDMWSTMNEPNVVYNTGYINLRSGFPPGYLSFEAAEKAKFNLIQAHIGAYDAIKEYSEKSVGVIYPFAWHDPLAEEYKDEVEEIRKKDYEFVTILHSKGKLDWIGVNYYSRLVYGAKDGHLVPLPGYGAMSERGGFAKSGRPASDIGWEMYPEGLENLLKYLNNAYELPMIITENGMADAADRYRPHYLVSHLKAVYNAMK…	https://doi.org/10.1002/bit.28732	Not Available
Pyrococcus furiosus	Q214E/A264S/F327S/344A	archaea	mutant	105	50	0.5	150	MKFPKNFMFGYSWSGFQFEMGLPGSEVESDWWVWVHDKENIASGLVSGDLPENGPAYWHLYKQDHDIAEKLGMDCIRGGIEWARIFPKPTFDVKVDVEKDEEGNIISVDVPESTIKELEKIANMEALEHYRKIYSDWKERGKTFILNLYHWPLPLWIHDPIAVRKLGPDRAPAGWLDEKTVVEFVKFAAFVAYHLDDLVDMWSTMNEPNVVYNEGYINLRSGFPPGYLSFEAAEKAKFNLIQAHIGAYDAIKEYSEKSVGVIYSFAWHDPLAEEYKDEVEEIRKKDYEFVTILHSKGKLDWIGVNYYSRLVYGAKDGHLVPLPGYGSMSERGGFAKSGRPASDAGWEMYPEGLENLLKYLNNAYELPMIITENGMADAADRYRPHYLVSHLKAVYNAMK…	https://doi.org/10.1002/bit.28732	Not Available
Pyrococcus furiosus	Q214D/A264P/F327A/F344S	archaea	mutant	105	50	0.5	72	MKFPKNFMFGYSWSGFQFEMGLPGSEVESDWWVWVHDKENIASGLVSGDLPENGPAYWHLYKQDHDIAEKLGMDCIRGGIEWARIFPKPTFDVKVDVEKDEEGNIISVDVPESTIKELEKIANMEALEHYRKIYSDWKERGKTFILNLYHWPLPLWIHDPIAVRKLGPDRAPAGWLDEKTVVEFVKFAAFVAYHLDDLVDMWSTMNEPNVVYNDGYINLRSGFPPGYLSFEAAEKAKFNLIQAHIGAYDAIKEYSEKSVGVIYPFAWHDPLAEEYKDEVEEIRKKDYEFVTILHSKGKLDWIGVNYYSRLVYGAKDGHLVPLPGYGAMSERGGFAKSGRPASDSGWEMYPEGLENLLKYLNNAYELPMIITENGMADAADRYRPHYLVSHLKAVYNAMK…	https://doi.org/10.1002/bit.28732	Not Available
Pyrococcus furiosus	Q214G/A264S/F327L/F344D	archaea	mutant	105	50	0.5	103	MKFPKNFMFGYSWSGFQFEMGLPGSEVESDWWVWVHDKENIASGLVSGDLPENGPAYWHLYKQDHDIAEKLGMDCIRGGIEWARIFPKPTFDVKVDVEKDEEGNIISVDVPESTIKELEKIANMEALEHYRKIYSDWKERGKTFILNLYHWPLPLWIHDPIAVRKLGPDRAPAGWLDEKTVVEFVKFAAFVAYHLDDLVDMWSTMNEPNVVYNGGYINLRSGFPPGYLSFEAAEKAKFNLIQAHIGAYDAIKEYSEKSVGVIYSFAWHDPLAEEYKDEVEEIRKKDYEFVTILHSKGKLDWIGVNYYSRLVYGAKDGHLVPLPGYGLMSERGGFAKSGRPASDDGWEMYPEGLENLLKYLNNAYELPMIITENGMADAADRYRPHYLVSHLKAVYNAMK…	https://doi.org/10.1002/bit.28732	Not Available
Pyrococcus furiosus	Q214F/A264S/F327L/F344G	archaea	mutant	105	50	0.5	150	MKFPKNFMFGYSWSGFQFEMGLPGSEVESDWWVWVHDKENIASGLVSGDLPENGPAYWHLYKQDHDIAEKLGMDCIRGGIEWARIFPKPTFDVKVDVEKDEEGNIISVDVPESTIKELEKIANMEALEHYRKIYSDWKERGKTFILNLYHWPLPLWIHDPIAVRKLGPDRAPAGWLDEKTVVEFVKFAAFVAYHLDDLVDMWSTMNEPNVVYNFGYINLRSGFPPGYLSFEAAEKAKFNLIQAHIGAYDAIKEYSEKSVGVIYSFAWHDPLAEEYKDEVEEIRKKDYEFVTILHSKGKLDWIGVNYYSRLVYGAKDGHLVPLPGYGLMSERGGFAKSGRPASDGGWEMYPEGLENLLKYLNNAYELPMIITENGMADAADRYRPHYLVSHLKAVYNAMK…	https://doi.org/10.1002/bit.28732	Not Available
Pyrococcus furiosus	Q214L/A264H/F327S/F344M	archaea	mutant	105	50	0.5	113	MKFPKNFMFGYSWSGFQFEMGLPGSEVESDWWVWVHDKENIASGLVSGDLPENGPAYWHLYKQDHDIAEKLGMDCIRGGIEWARIFPKPTFDVKVDVEKDEEGNIISVDVPESTIKELEKIANMEALEHYRKIYSDWKERGKTFILNLYHWPLPLWIHDPIAVRKLGPDRAPAGWLDEKTVVEFVKFAAFVAYHLDDLVDMWSTMNEPNVVYNLGYINLRSGFPPGYLSFEAAEKAKFNLIQAHIGAYDAIKEYSEKSVGVIYHFAWHDPLAEEYKDEVEEIRKKDYEFVTILHSKGKLDWIGVNYYSRLVYGAKDGHLVPLPGYGSMSERGGFAKSGRPASDMGWEMYPEGLENLLKYLNNAYELPMIITENGMADAADRYRPHYLVSHLKAVYNAMK…	https://doi.org/10.1002/bit.28732	Not Available
Pyrococcus furiosus	Q214E/A264S/F327G/F344A	archaea	mutant	105	50	0.5	147	MKFPKNFMFGYSWSGFQFEMGLPGSEVESDWWVWVHDKENIASGLVSGDLPENGPAYWHLYKQDHDIAEKLGMDCIRGGIEWARIFPKPTFDVKVDVEKDEEGNIISVDVPESTIKELEKIANMEALEHYRKIYSDWKERGKTFILNLYHWPLPLWIHDPIAVRKLGPDRAPAGWLDEKTVVEFVKFAAFVAYHLDDLVDMWSTMNEPNVVYNEGYINLRSGFPPGYLSFEAAEKAKFNLIQAHIGAYDAIKEYSEKSVGVIYSFAWHDPLAEEYKDEVEEIRKKDYEFVTILHSKGKLDWIGVNYYSRLVYGAKDGHLVPLPGYGGMSERGGFAKSGRPASDAGWEMYPEGLENLLKYLNNAYELPMIITENGMADAADRYRPHYLVSHLKAVYNAMK…	https://doi.org/10.1002/bit.28732	Not Available
Pyrococcus furiosus	Q214S/A264S/F344I	archaea	mutant	105	90	1	1612.8	MKFPKNFMFGYSWSGFQFEMGLPGSEVESDWWVWVHDKENIASGLVSGDLPENGPAYWHLYKQDHDIAEKLGMDCIRGGIEWARIFPKPTFDVKVDVEKDEEGNIISVDVPESTIKELEKIANMEALEHYRKIYSDWKERGKTFILNLYHWPLPLWIHDPIAVRKLGPDRAPAGWLDEKTVVEFVKFAAFVAYHLDDLVDMWSTMNEPNVVYNSGYINLRSGFPPGYLSFEAAEKAKFNLIQAHIGAYDAIKEYSEKSVGVIYSFAWHDPLAEEYKDEVEEIRKKDYEFVTILHSKGKLDWIGVNYYSRLVYGAKDGHLVPLPGYGFMSERGGFAKSGRPASDIGWEMYPEGLENLLKYLNNAYELPMIITENGMADAADRYRPHYLVSHLKAVYNAMK…	https://doi.org/10.1002/bit.28732	Not Available
Pyrococcus furiosus	Q214T/A264P/F327A/F344I	archaea	mutant	105	90	1	342.72	MKFPKNFMFGYSWSGFQFEMGLPGSEVESDWWVWVHDKENIASGLVSGDLPENGPAYWHLYKQDHDIAEKLGMDCIRGGIEWARIFPKPTFDVKVDVEKDEEGNIISVDVPESTIKELEKIANMEALEHYRKIYSDWKERGKTFILNLYHWPLPLWIHDPIAVRKLGPDRAPAGWLDEKTVVEFVKFAAFVAYHLDDLVDMWSTMNEPNVVYNTGYINLRSGFPPGYLSFEAAEKAKFNLIQAHIGAYDAIKEYSEKSVGVIYPFAWHDPLAEEYKDEVEEIRKKDYEFVTILHSKGKLDWIGVNYYSRLVYGAKDGHLVPLPGYGAMSERGGFAKSGRPASDIGWEMYPEGLENLLKYLNNAYELPMIITENGMADAADRYRPHYLVSHLKAVYNAMK…	https://doi.org/10.1002/bit.28732	Not Available
Pyrococcus furiosus	Q214E/A264S/F327S/344A	archaea	mutant	105	90	1	836.64	MKFPKNFMFGYSWSGFQFEMGLPGSEVESDWWVWVHDKENIASGLVSGDLPENGPAYWHLYKQDHDIAEKLGMDCIRGGIEWARIFPKPTFDVKVDVEKDEEGNIISVDVPESTIKELEKIANMEALEHYRKIYSDWKERGKTFILNLYHWPLPLWIHDPIAVRKLGPDRAPAGWLDEKTVVEFVKFAAFVAYHLDDLVDMWSTMNEPNVVYNEGYINLRSGFPPGYLSFEAAEKAKFNLIQAHIGAYDAIKEYSEKSVGVIYSFAWHDPLAEEYKDEVEEIRKKDYEFVTILHSKGKLDWIGVNYYSRLVYGAKDGHLVPLPGYGSMSERGGFAKSGRPASDAGWEMYPEGLENLLKYLNNAYELPMIITENGMADAADRYRPHYLVSHLKAVYNAMK…	https://doi.org/10.1002/bit.28732	Not Available
Pyrococcus furiosus	Q214D/A264P/F327A/F344S	archaea	mutant	105	90	1	460.8	MKFPKNFMFGYSWSGFQFEMGLPGSEVESDWWVWVHDKENIASGLVSGDLPENGPAYWHLYKQDHDIAEKLGMDCIRGGIEWARIFPKPTFDVKVDVEKDEEGNIISVDVPESTIKELEKIANMEALEHYRKIYSDWKERGKTFILNLYHWPLPLWIHDPIAVRKLGPDRAPAGWLDEKTVVEFVKFAAFVAYHLDDLVDMWSTMNEPNVVYNDGYINLRSGFPPGYLSFEAAEKAKFNLIQAHIGAYDAIKEYSEKSVGVIYPFAWHDPLAEEYKDEVEEIRKKDYEFVTILHSKGKLDWIGVNYYSRLVYGAKDGHLVPLPGYGAMSERGGFAKSGRPASDSGWEMYPEGLENLLKYLNNAYELPMIITENGMADAADRYRPHYLVSHLKAVYNAMK…	https://doi.org/10.1002/bit.28732	Not Available
Pyrococcus furiosus	Q214G/A264S/F327L/F344D	archaea	mutant	105	90	1	545.76	MKFPKNFMFGYSWSGFQFEMGLPGSEVESDWWVWVHDKENIASGLVSGDLPENGPAYWHLYKQDHDIAEKLGMDCIRGGIEWARIFPKPTFDVKVDVEKDEEGNIISVDVPESTIKELEKIANMEALEHYRKIYSDWKERGKTFILNLYHWPLPLWIHDPIAVRKLGPDRAPAGWLDEKTVVEFVKFAAFVAYHLDDLVDMWSTMNEPNVVYNGGYINLRSGFPPGYLSFEAAEKAKFNLIQAHIGAYDAIKEYSEKSVGVIYSFAWHDPLAEEYKDEVEEIRKKDYEFVTILHSKGKLDWIGVNYYSRLVYGAKDGHLVPLPGYGLMSERGGFAKSGRPASDDGWEMYPEGLENLLKYLNNAYELPMIITENGMADAADRYRPHYLVSHLKAVYNAMK…	https://doi.org/10.1002/bit.28732	Not Available
Pyrococcus furiosus	O214F/A264S/F327L/F344G	archaea	mutant	105	90	1	1025.28	MKFPKNFMFGYSWSGFQFEMGLPGSEVESDWWVWVHDKENIASGLVSGDLPENGPAYWHLYKQDHDIAEKLGMDCIRGGIEWARIFPKPTFDVKVDVEKDEEGNIISVDVPESTIKELEKIANMEALEHYRKIYSDWKERGKTFILNLYHWPLPLWIHDPIAVRKLGPDRAPAGWLDEKTVVEFVKFAAFVAYHLDDLVDMWSTMNEPNVVYNFGYINLRSGFPPGYLSFEAAEKAKFNLIQAHIGAYDAIKEYSEKSVGVIYSFAWHDPLAEEYKDEVEEIRKKDYEFVTILHSKGKLDWIGVNYYSRLVYGAKDGHLVPLPGYGLMSERGGFAKSGRPASDGGWEMYPEGLENLLKYLNNAYELPMIITENGMADAADRYRPHYLVSHLKAVYNAMK…	https://doi.org/10.1002/bit.28732	Not Available
Pyrococcus furiosus	Q214L/A264H/F327S/F344M	archaea	mutant	105	90	1	802.08	MKFPKNFMFGYSWSGFQFEMGLPGSEVESDWWVWVHDKENIASGLVSGDLPENGPAYWHLYKQDHDIAEKLGMDCIRGGIEWARIFPKPTFDVKVDVEKDEEGNIISVDVPESTIKELEKIANMEALEHYRKIYSDWKERGKTFILNLYHWPLPLWIHDPIAVRKLGPDRAPAGWLDEKTVVEFVKFAAFVAYHLDDLVDMWSTMNEPNVVYNLGYINLRSGFPPGYLSFEAAEKAKFNLIQAHIGAYDAIKEYSEKSVGVIYHFAWHDPLAEEYKDEVEEIRKKDYEFVTILHSKGKLDWIGVNYYSRLVYGAKDGHLVPLPGYGSMSERGGFAKSGRPASDMGWEMYPEGLENLLKYLNNAYELPMIITENGMADAADRYRPHYLVSHLKAVYNAMK…	https://doi.org/10.1002/bit.28732	Not Available
Pyrococcus furiosus	Q214E/A264S/F327G/F344A	archaea	mutant	105	90	1	974.88	MKFPKNFMFGYSWSGFQFEMGLPGSEVESDWWVWVHDKENIASGLVSGDLPENGPAYWHLYKQDHDIAEKLGMDCIRGGIEWARIFPKPTFDVKVDVEKDEEGNIISVDVPESTIKELEKIANMEALEHYRKIYSDWKERGKTFILNLYHWPLPLWIHDPIAVRKLGPDRAPAGWLDEKTVVEFVKFAAFVAYHLDDLVDMWSTMNEPNVVYNEGYINLRSGFPPGYLSFEAAEKAKFNLIQAHIGAYDAIKEYSEKSVGVIYSFAWHDPLAEEYKDEVEEIRKKDYEFVTILHSKGKLDWIGVNYYSRLVYGAKDGHLVPLPGYGGMSERGGFAKSGRPASDAGWEMYPEGLENLLKYLNNAYELPMIITENGMADAADRYRPHYLVSHLKAVYNAMK…	https://doi.org/10.1002/bit.28732	Not Available
Pyrococcus furiosus	E39S/E101F/K276D/L387Q	archaea	mutant	105	50	0.5	244	MKFPKNFMFGYSWSGFQFEMGLPGSEVESDWWVWVHDKSNIASGLVSGDLPENGPAYWHLYKQDHDIAEKLGMDCIRGGIEWARIFPKPTFDVKVDVEKDFEGNIISVDVPESTIKELEKIANMEALEHYRKIYSDWKERGKTFILNLYHWPLPLWIHDPIAVRKLGPDRAPAGWLDEKTVVEFVKFAAFVAYHLDDLVDMWSTMNEPNVVYNQGYINLRSGFPPGYLSFEAAEKAKFNLIQAHIGAYDAIKEYSEKSVGVIYAFAWHDPLAEEYDDEVEEIRKKDYEFVTILHSKGKLDWIGVNYYSRLVYGAKDGHLVPLPGYGFMSERGGFAKSGRPASDFGWEMYPEGLENLLKYLNNAYELPMIITENGMADAADRYRPHYQVSHLKAVYNAMK…	This work	Not Available
Pyrococcus furiosus	E39S/E101F/K276D/L387Q	archaea	mutant	105	90	1	1224	MKFPKNFMFGYSWSGFQFEMGLPGSEVESDWWVWVHDKSNIASGLVSGDLPENGPAYWHLYKQDHDIAEKLGMDCIRGGIEWARIFPKPTFDVKVDVEKDFEGNIISVDVPESTIKELEKIANMEALEHYRKIYSDWKERGKTFILNLYHWPLPLWIHDPIAVRKLGPDRAPAGWLDEKTVVEFVKFAAFVAYHLDDLVDMWSTMNEPNVVYNQGYINLRSGFPPGYLSFEAAEKAKFNLIQAHIGAYDAIKEYSEKSVGVIYAFAWHDPLAEEYDDEVEEIRKKDYEFVTILHSKGKLDWIGVNYYSRLVYGAKDGHLVPLPGYGFMSERGGFAKSGRPASDFGWEMYPEGLENLLKYLNNAYELPMIITENGMADAADRYRPHYQVSHLKAVYNAMK…	This work	Not Available
Pyrococcus furiosus	L45Q/E101S/K276D	archaea	mutant	105	90	1	902.88	MKFPKNFMFGYSWSGFQFEMGLPGSEVESDWWVWVHDKENIASGQVSGDLPENGPAYWHLYKQDHDIAEKLGMDCIRGGIEWARIFPKPTFDVKVDVEKDSEGNIISVDVPESTIKELEKIANMEALEHYRKIYSDWKERGKTFILNLYHWPLPLWIHDPIAVRKLGPDRAPAGWLDEKTVVEFVKFAAFVAYHLDDLVDMWSTMNEPNVVYNQGYINLRSGFPPGYLSFEAAEKAKFNLIQAHIGAYDAIKEYSEKSVGVIYAFAWHDPLAEEYDDEVEEIRKKDYEFVTILHSKGKLDWIGVNYYSRLVYGAKDGHLVPLPGYGFMSERGGFAKSGRPASDFGWEMYPEGLENLLKYLNNAYELPMIITENGMADAADRYRPHYLVSHLKAVYNAMK…	This work	Not Available
Pyrococcus furiosus	L45Q/E102H/A247E	archaea	mutant	105	90	1	531.36	MKFPKNFMFGYSWSGFQFEMGLPGSEVESDWWVWVHDKENIASGQVSGDLPENGPAYWHLYKQDHDIAEKLGMDCIRGGIEWARIFPKPTFDVKVDVEKDEHGNIISVDVPESTIKELEKIANMEALEHYRKIYSDWKERGKTFILNLYHWPLPLWIHDPIAVRKLGPDRAPAGWLDEKTVVEFVKFAAFVAYHLDDLVDMWSTMNEPNVVYNQGYINLRSGFPPGYLSFEAAEKAKFNLIQAHIGEYDAIKEYSEKSVGVIYAFAWHDPLAEEYKDEVEEIRKKDYEFVTILHSKGKLDWIGVNYYSRLVYGAKDGHLVPLPGYGFMSERGGFAKSGRPASDFGWEMYPEGLENLLKYLNNAYELPMIITENGMADAADRYRPHYLVSHLKAVYNAMK…	This work	Not Available
Pyrococcus furiosus	Q63F/K99Y/A173W/A233Q	archaea	mutant	105	90	1	326.88	MKFPKNFMFGYSWSGFQFEMGLPGSEVESDWWVWVHDKENIASGLVSGDLPENGPAYWHLYKFDHDIAEKLGMDCIRGGIEWARIFPKPTFDVKVDVEYDEEGNIISVDVPESTIKELEKIANMEALEHYRKIYSDWKERGKTFILNLYHWPLPLWIHDPIAVRKLGPDRAPWGWLDEKTVVEFVKFAAFVAYHLDDLVDMWSTMNEPNVVYNQGYINLRSGFPPGYLSFEAQEKAKFNLIQAHIGAYDAIKEYSEKSVGVIYAFAWHDPLAEEYKDEVEEIRKKDYEFVTILHSKGKLDWIGVNYYSRLVYGAKDGHLVPLPGYGFMSERGGFAKSGRPASDFGWEMYPEGLENLLKYLNNAYELPMIITENGMADAADRYRPHYLVSHLKAVYNAMK…	This work	Not Available
Pyrococcus furiosus	N104D/D169H/Y193V/A233Q/K392H	archaea	mutant	105	90	1	598	MKFPKNFMFGYSWSGFQFEMGLPGSEVESDWWVWVHDKENIASGLVSGDLPENGPAYWHLYKQDHDIAEKLGMDCIRGGIEWARIFPKPTFDVKVDVEKDEEGDIISVDVPESTIKELEKIANMEALEHYRKIYSDWKERGKTFILNLYHWPLPLWIHDPIAVRKLGPHRAPAGWLDEKTVVEFVKFAAFVAVHLDDLVDMWSTMNEPNVVYNQGYINLRSGFPPGYLSFEAAEKAKFNLIQAHIGAYDAIKEYSEKSVGVIYAFAWHDPLAEEYKDEVEEIRKKDYEFVTILHSKGKLDWIGVNYYSRLVYGAKDGHLVPLPGYGFMSERGGFAKSGRPASDFGWEMYPEGLENLLKYLNNAYELPMIITENGMADAADRYRPHYLVSHLHAVYNAMK…	This work	Not Available
Pyrococcus furiosus	A233Q/P321H/A402D/L463R	archaea	mutant	105	90	1	416	MKFPKNFMFGYSWSGFQFEMGLPGSEVESDWWVWVHDKENIASGLVSGDLPENGPAYWHLYKQDHDIAEKLGMDCIRGGIEWARIFPKPTFDVKVDVEKDEEGNIISVDVPESTIKELEKIANMEALEHYRKIYSDWKERGKTFILNLYHWPLPLWIHDPIAVRKLGPDRAPAGWLDEKTVVEFVKFAAFVAYHLDDLVDMWSTMNEPNVVYNQGYINLRSGFPPGYLSFEAQEKAKFNLIQAHIGAYDAIKEYSEKSVGVIYAFAWHDPLAEEYKDEVEEIRKKDYEFVTILHSKGKLDWIGVNYYSRLVYGAKDGHLVHLPGYGFMSERGGFAKSGRPASDFGWEMYPEGLENLLKYLNNAYELPMIITENGMADAADRYRPHYLVSHLKAVYNAMK…	This work	Not Available
Pyrococcus furiosus	W58V/N104D/D169H/A233Q	archaea	mutant	105	90	1	845	MKFPKNFMFGYSWSGFQFEMGLPGSEVESDWWVWVHDKENIASGLVSGDLPENGPAYVHLYKQDHDIAEKLGMDCIRGGIEWARIFPKPTFDVKVDVEKDEEGDIISVDVPESTIKELEKIANMEALEHYRKIYSDWKERGKTFILNLYHWPLPLWIHDPIAVRKLGPHRAPAGWLDEKTVVEFVKFAAFVAYHLDDLVDMWSTMNEPNVVYNQGYINLRSGFPPGYLSFEAQEKAKFNLIQAHIGAYDAIKEYSEKSVGVIYAFAWHDPLAEEYKDEVEEIRKKDYEFVTILHSKGKLDWIGVNYYSRLVYGAKDGHLVPLPGYGFMSERGGFAKSGRPASDFGWEMYPEGLENLLKYLNNAYELPMIITENGMADAADRYRPHYLVSHLKAVYNAMK…	This work	Not Available
Pyrococcus furiosus	Y11A/E119Y/P321H/Y439F	archaea	mutant	105	90	1	1105	MKFPKNFMFGASWSGFQFEMGLPGSEVESDWWVWVHDKENIASGLVSGDLPENGPAYWHLYKQDHDIAEKLGMDCIRGGIEWARIFPKPTFDVKVDVEKDEEGNIISVDVPESTIKELYKIANMEALEHYRKIYSDWKERGKTFILNLYHWPLPLWIHDPIAVRKLGPDRAPAGWLDEKTVVEFVKFAAFVAYHLDDLVDMWSTMNEPNVVYNQGYINLRSGFPPGYLSFEAAEKAKFNLIQAHIGAYDAIKEYSEKSVGVIYAFAWHDPLAEEYKDEVEEIRKKDYEFVTILHSKGKLDWIGVNYYSRLVYGAKDGHLVHLPGYGFMSERGGFAKSGRPASDFGWEMYPEGLENLLKYLNNAYELPMIITENGMADAADRYRPHYLVSHLKAVYNAMK…	This work	Not Available
Rasamsonia emersonii		fungi	wild	37	37	1	13.5	MRNGLLKVAALAAASAVNGENLAYSPPFYPSPWANGQGDWAEAYQKAVQFVSQLTLAEKVNLTTGTGWEQDRCVGQVGSIPRLGFPGLCMQDSPLGVRDTDYNSAFPAGVNVAATWDRNLAYRRGVAMGEEHRGKGVDVQLGPVAGPLGRSPDAGRNWEGFAPDPVLTGNMMASTIQGIQDAGVIACAKHFILYEQEHFRQGAQDGYDISDSISANADDKTMHELYLWPFADAVRAGVGSVMCSYNQVNNSYACSNSYTMNKLLKSELGFQGFVMTDWGGHHSGVGSALAGLDMSMPGDIAFDSGTSFWGTNLTVAVLNGSIPEWRVDDMAVRIMSAYYKVGRDRYSVPINFDSWTLDTYGPEHYAVGQGQTKINEHVDVRGNHAEIIHEIGAASAVLL…	https://doi.org/10.1107/s2059798316008482	https://www.uniprot.org/uniprot/Q8TGI8
Reticulitermes flavipes		animalia	wild	25	25	1	12.9	MRLQTVCFVIFVTAVFGADVDNETLFTFPEDFKLGAATASYQIEGGWNADGKGVNIWDTLTHERSQLVVDKSSGDVADDSYHLYKEDVKLLKNMGAQLYRFSISWARILPEGHDNKVNQAGIEYYNKLIDELLDNGIEPMVTMYHWDLPQTLQDLGGWPNRELAKYSENYARVLFQNFGDRVKLWLTFNEPLTFMDAYASETGMAPSIDTPGIGDYLAAHTVILAHANIYRMYEREFKEEQKGKVGIALNIHWCEPVTNSTKDVEACERYQQFNLGIYAHPIFSVEGDYPSVLKARVDANSVTEGYTTSRLPKFTTEEVDFIRGTHDFLGLNFYTAVTGADGVEGEPPSRYRDMGAITSQDPDWPESASSWLRVVPWGFRKELNWIANEYGNPPIYITE…	http://doi.org/10.1016/j.ibmb.2010.06.002	https://www.uniprot.org/uniprotkb/D9ILU1
Rhizomucor miehei		fungi	wild	50	50	1	0.42	MHLPSLSTTALVLLAAFSSVSQARPRSQYTDPISWEAAYSKAEALVKKMSLEQKVGLATGMGWEKTNCVGNTFASTDPDFPSLCLEDSPLGIRFGNNVTAGVSGINAAASFDKEQIRKRGEYIGEEAYGKGVHAILGPCVDVMRAPNAGRAWEAFGEDPYLAGIATMETVIGIQSRNVIATAKHYIGNNQEANRTASSSNIGKRALHEIWLWPYARAVEAGVGSIMCAYNQYNGTYACENEYTLNTVLKGELGFKGFVQSDWGATHSTAAAVNAGLDMTMPGDIVMGDGLSYFGSNLTKAVENGEVSEDRVTDMAVRIAAAWYKMGQDSENFPETTIRAFNQAESPYVPVQDDHGILVRQMGAASTVLLTNKDKTLPLDAKKLKSVAIIGSDAGPNPDG…	https://doi.org/10.1016/j.foodchem.2014.12.004	https://www.uniprot.org/uniprot/A0A0B4RUW2
Rhizomucor miehei		fungi	wild	50	30	0.25	0.105	MHLPSLSTTALVLLAAFSSVSQARPRSQYTDPISWEAAYSKAEALVKKMSLEQKVGLATGMGWEKTNCVGNTFASTDPDFPSLCLEDSPLGIRFGNNVTAGVSGINAAASFDKEQIRKRGEYIGEEAYGKGVHAILGPCVDVMRAPNAGRAWEAFGEDPYLAGIATMETVIGIQSRNVIATAKHYIGNNQEANRTASSSNIGKRALHEIWLWPYARAVEAGVGSIMCAYNQYNGTYACENEYTLNTVLKGELGFKGFVQSDWGATHSTAAAVNAGLDMTMPGDIVMGDGLSYFGSNLTKAVENGEVSEDRVTDMAVRIAAAWYKMGQDSENFPETTIRAFNQAESPYVPVQDDHGILVRQMGAASTVLLTNKDKTLPLDAKKLKSVAIIGSDAGPNPDG…	https://doi.org/10.1016/j.foodchem.2014.12.004	https://www.uniprot.org/uniprot/A0A0B4RUW2
Rhizomucor miehei		fungi	wild	50	35	0.35	0.147	MHLPSLSTTALVLLAAFSSVSQARPRSQYTDPISWEAAYSKAEALVKKMSLEQKVGLATGMGWEKTNCVGNTFASTDPDFPSLCLEDSPLGIRFGNNVTAGVSGINAAASFDKEQIRKRGEYIGEEAYGKGVHAILGPCVDVMRAPNAGRAWEAFGEDPYLAGIATMETVIGIQSRNVIATAKHYIGNNQEANRTASSSNIGKRALHEIWLWPYARAVEAGVGSIMCAYNQYNGTYACENEYTLNTVLKGELGFKGFVQSDWGATHSTAAAVNAGLDMTMPGDIVMGDGLSYFGSNLTKAVENGEVSEDRVTDMAVRIAAAWYKMGQDSENFPETTIRAFNQAESPYVPVQDDHGILVRQMGAASTVLLTNKDKTLPLDAKKLKSVAIIGSDAGPNPDG…	https://doi.org/10.1016/j.foodchem.2014.12.004	https://www.uniprot.org/uniprot/A0A0B4RUW2
Rhizomucor miehei		fungi	wild	50	40	0.4	0.168	MHLPSLSTTALVLLAAFSSVSQARPRSQYTDPISWEAAYSKAEALVKKMSLEQKVGLATGMGWEKTNCVGNTFASTDPDFPSLCLEDSPLGIRFGNNVTAGVSGINAAASFDKEQIRKRGEYIGEEAYGKGVHAILGPCVDVMRAPNAGRAWEAFGEDPYLAGIATMETVIGIQSRNVIATAKHYIGNNQEANRTASSSNIGKRALHEIWLWPYARAVEAGVGSIMCAYNQYNGTYACENEYTLNTVLKGELGFKGFVQSDWGATHSTAAAVNAGLDMTMPGDIVMGDGLSYFGSNLTKAVENGEVSEDRVTDMAVRIAAAWYKMGQDSENFPETTIRAFNQAESPYVPVQDDHGILVRQMGAASTVLLTNKDKTLPLDAKKLKSVAIIGSDAGPNPDG…	https://doi.org/10.1016/j.foodchem.2014.12.004	https://www.uniprot.org/uniprot/A0A0B4RUW2
Rhizomucor miehei		fungi	wild	50	45	0.8	0.336	MHLPSLSTTALVLLAAFSSVSQARPRSQYTDPISWEAAYSKAEALVKKMSLEQKVGLATGMGWEKTNCVGNTFASTDPDFPSLCLEDSPLGIRFGNNVTAGVSGINAAASFDKEQIRKRGEYIGEEAYGKGVHAILGPCVDVMRAPNAGRAWEAFGEDPYLAGIATMETVIGIQSRNVIATAKHYIGNNQEANRTASSSNIGKRALHEIWLWPYARAVEAGVGSIMCAYNQYNGTYACENEYTLNTVLKGELGFKGFVQSDWGATHSTAAAVNAGLDMTMPGDIVMGDGLSYFGSNLTKAVENGEVSEDRVTDMAVRIAAAWYKMGQDSENFPETTIRAFNQAESPYVPVQDDHGILVRQMGAASTVLLTNKDKTLPLDAKKLKSVAIIGSDAGPNPDG…	https://doi.org/10.1016/j.foodchem.2014.12.004	https://www.uniprot.org/uniprot/A0A0B4RUW2
Rhizomucor miehei		fungi	wild	50	55	0.95	0.399	MHLPSLSTTALVLLAAFSSVSQARPRSQYTDPISWEAAYSKAEALVKKMSLEQKVGLATGMGWEKTNCVGNTFASTDPDFPSLCLEDSPLGIRFGNNVTAGVSGINAAASFDKEQIRKRGEYIGEEAYGKGVHAILGPCVDVMRAPNAGRAWEAFGEDPYLAGIATMETVIGIQSRNVIATAKHYIGNNQEANRTASSSNIGKRALHEIWLWPYARAVEAGVGSIMCAYNQYNGTYACENEYTLNTVLKGELGFKGFVQSDWGATHSTAAAVNAGLDMTMPGDIVMGDGLSYFGSNLTKAVENGEVSEDRVTDMAVRIAAAWYKMGQDSENFPETTIRAFNQAESPYVPVQDDHGILVRQMGAASTVLLTNKDKTLPLDAKKLKSVAIIGSDAGPNPDG…	https://doi.org/10.1016/j.foodchem.2014.12.004	https://www.uniprot.org/uniprot/A0A0B4RUW2
Rhizomucor miehei		fungi	wild	50	60	0.9	0.378	MHLPSLSTTALVLLAAFSSVSQARPRSQYTDPISWEAAYSKAEALVKKMSLEQKVGLATGMGWEKTNCVGNTFASTDPDFPSLCLEDSPLGIRFGNNVTAGVSGINAAASFDKEQIRKRGEYIGEEAYGKGVHAILGPCVDVMRAPNAGRAWEAFGEDPYLAGIATMETVIGIQSRNVIATAKHYIGNNQEANRTASSSNIGKRALHEIWLWPYARAVEAGVGSIMCAYNQYNGTYACENEYTLNTVLKGELGFKGFVQSDWGATHSTAAAVNAGLDMTMPGDIVMGDGLSYFGSNLTKAVENGEVSEDRVTDMAVRIAAAWYKMGQDSENFPETTIRAFNQAESPYVPVQDDHGILVRQMGAASTVLLTNKDKTLPLDAKKLKSVAIIGSDAGPNPDG…	https://doi.org/10.1016/j.foodchem.2014.12.004	https://www.uniprot.org/uniprot/A0A0B4RUW2
Rhizomucor miehei		fungi	wild	50	65	0.42	0.1764	MHLPSLSTTALVLLAAFSSVSQARPRSQYTDPISWEAAYSKAEALVKKMSLEQKVGLATGMGWEKTNCVGNTFASTDPDFPSLCLEDSPLGIRFGNNVTAGVSGINAAASFDKEQIRKRGEYIGEEAYGKGVHAILGPCVDVMRAPNAGRAWEAFGEDPYLAGIATMETVIGIQSRNVIATAKHYIGNNQEANRTASSSNIGKRALHEIWLWPYARAVEAGVGSIMCAYNQYNGTYACENEYTLNTVLKGELGFKGFVQSDWGATHSTAAAVNAGLDMTMPGDIVMGDGLSYFGSNLTKAVENGEVSEDRVTDMAVRIAAAWYKMGQDSENFPETTIRAFNQAESPYVPVQDDHGILVRQMGAASTVLLTNKDKTLPLDAKKLKSVAIIGSDAGPNPDG…	https://doi.org/10.1016/j.foodchem.2014.12.004	https://www.uniprot.org/uniprot/A0A0B4RUW2
Saccharomonospora sp.		bacteria	wild	40	40	1	12489.9	MEVVEAVNGDVKPVTFPEGFLWGVATAAFQVEGSTTADGRSPSTWDAFCEREGAVANGDTGDPAADHYRRMPEDVALMRELGVGVYRFSVAWPRVRPDGGEVNPAGLDFYERLVDSLLEAGILPWPTLYHWDLPNALEERGGIANRDTAYRFADYAAAVLDRLGDRVRTWTTLNEPWCSAFLGYATGRHAPGRTEPESAVAAAHHLLLAHGLGADAVRSSASDSQVGITLNLFPVSAADPDSAEDREVARRVDGVQNRLFLDPVLRGRYPEDVFADLEPFGLRDVVREGDEDVIAGTDFLGVNYYRDLHVAATPEGEVRRPSEWVGVERVAFPKRGLPQTDSGWDVNAEPLTGLLVHLHTDYPRVPLYITENGVAYADVVGADGRVDDPDRIAFVEQHL…	https://doi.org/10.1016/j.enzmictec.2021.109799	https://doi.org/10.1016/j.enzmictec.2021.109799
Saccharomonospora sp.		bacteria	wild	40	25	0.35	4371.45	MEVVEAVNGDVKPVTFPEGFLWGVATAAFQVEGSTTADGRSPSTWDAFCEREGAVANGDTGDPAADHYRRMPEDVALMRELGVGVYRFSVAWPRVRPDGGEVNPAGLDFYERLVDSLLEAGILPWPTLYHWDLPNALEERGGIANRDTAYRFADYAAAVLDRLGDRVRTWTTLNEPWCSAFLGYATGRHAPGRTEPESAVAAAHHLLLAHGLGADAVRSSASDSQVGITLNLFPVSAADPDSAEDREVARRVDGVQNRLFLDPVLRGRYPEDVFADLEPFGLRDVVREGDEDVIAGTDFLGVNYYRDLHVAATPEGEVRRPSEWVGVERVAFPKRGLPQTDSGWDVNAEPLTGLLVHLHTDYPRVPLYITENGVAYADVVGADGRVDDPDRIAFVEQHL…	https://doi.org/10.1016/j.enzmictec.2021.109799	https://doi.org/10.1016/j.enzmictec.2021.109799
Saccharomonospora sp.		bacteria	wild	40	30	0.7	8742.91	MEVVEAVNGDVKPVTFPEGFLWGVATAAFQVEGSTTADGRSPSTWDAFCEREGAVANGDTGDPAADHYRRMPEDVALMRELGVGVYRFSVAWPRVRPDGGEVNPAGLDFYERLVDSLLEAGILPWPTLYHWDLPNALEERGGIANRDTAYRFADYAAAVLDRLGDRVRTWTTLNEPWCSAFLGYATGRHAPGRTEPESAVAAAHHLLLAHGLGADAVRSSASDSQVGITLNLFPVSAADPDSAEDREVARRVDGVQNRLFLDPVLRGRYPEDVFADLEPFGLRDVVREGDEDVIAGTDFLGVNYYRDLHVAATPEGEVRRPSEWVGVERVAFPKRGLPQTDSGWDVNAEPLTGLLVHLHTDYPRVPLYITENGVAYADVVGADGRVDDPDRIAFVEQHL…	https://doi.org/10.1016/j.enzmictec.2021.109799	https://doi.org/10.1016/j.enzmictec.2021.109799
Saccharomonospora sp.		bacteria	wild	40	35	0.8	9991.89	MEVVEAVNGDVKPVTFPEGFLWGVATAAFQVEGSTTADGRSPSTWDAFCEREGAVANGDTGDPAADHYRRMPEDVALMRELGVGVYRFSVAWPRVRPDGGEVNPAGLDFYERLVDSLLEAGILPWPTLYHWDLPNALEERGGIANRDTAYRFADYAAAVLDRLGDRVRTWTTLNEPWCSAFLGYATGRHAPGRTEPESAVAAAHHLLLAHGLGADAVRSSASDSQVGITLNLFPVSAADPDSAEDREVARRVDGVQNRLFLDPVLRGRYPEDVFADLEPFGLRDVVREGDEDVIAGTDFLGVNYYRDLHVAATPEGEVRRPSEWVGVERVAFPKRGLPQTDSGWDVNAEPLTGLLVHLHTDYPRVPLYITENGVAYADVVGADGRVDDPDRIAFVEQHL…	https://doi.org/10.1016/j.enzmictec.2021.109799	https://doi.org/10.1016/j.enzmictec.2021.109799
Saccharomonospora sp.		bacteria	wild	40	45	0.9	11240.9	MEVVEAVNGDVKPVTFPEGFLWGVATAAFQVEGSTTADGRSPSTWDAFCEREGAVANGDTGDPAADHYRRMPEDVALMRELGVGVYRFSVAWPRVRPDGGEVNPAGLDFYERLVDSLLEAGILPWPTLYHWDLPNALEERGGIANRDTAYRFADYAAAVLDRLGDRVRTWTTLNEPWCSAFLGYATGRHAPGRTEPESAVAAAHHLLLAHGLGADAVRSSASDSQVGITLNLFPVSAADPDSAEDREVARRVDGVQNRLFLDPVLRGRYPEDVFADLEPFGLRDVVREGDEDVIAGTDFLGVNYYRDLHVAATPEGEVRRPSEWVGVERVAFPKRGLPQTDSGWDVNAEPLTGLLVHLHTDYPRVPLYITENGVAYADVVGADGRVDDPDRIAFVEQHL…	https://doi.org/10.1016/j.enzmictec.2021.109799	https://doi.org/10.1016/j.enzmictec.2021.109799
Saccharomonospora sp.		bacteria	wild	40	50	0.8	9991.89	MEVVEAVNGDVKPVTFPEGFLWGVATAAFQVEGSTTADGRSPSTWDAFCEREGAVANGDTGDPAADHYRRMPEDVALMRELGVGVYRFSVAWPRVRPDGGEVNPAGLDFYERLVDSLLEAGILPWPTLYHWDLPNALEERGGIANRDTAYRFADYAAAVLDRLGDRVRTWTTLNEPWCSAFLGYATGRHAPGRTEPESAVAAAHHLLLAHGLGADAVRSSASDSQVGITLNLFPVSAADPDSAEDREVARRVDGVQNRLFLDPVLRGRYPEDVFADLEPFGLRDVVREGDEDVIAGTDFLGVNYYRDLHVAATPEGEVRRPSEWVGVERVAFPKRGLPQTDSGWDVNAEPLTGLLVHLHTDYPRVPLYITENGVAYADVVGADGRVDDPDRIAFVEQHL…	https://doi.org/10.1016/j.enzmictec.2021.109799	https://doi.org/10.1016/j.enzmictec.2021.109799
Saccharomonospora sp.		bacteria	wild	40	55	0.35	4371.45	MEVVEAVNGDVKPVTFPEGFLWGVATAAFQVEGSTTADGRSPSTWDAFCEREGAVANGDTGDPAADHYRRMPEDVALMRELGVGVYRFSVAWPRVRPDGGEVNPAGLDFYERLVDSLLEAGILPWPTLYHWDLPNALEERGGIANRDTAYRFADYAAAVLDRLGDRVRTWTTLNEPWCSAFLGYATGRHAPGRTEPESAVAAAHHLLLAHGLGADAVRSSASDSQVGITLNLFPVSAADPDSAEDREVARRVDGVQNRLFLDPVLRGRYPEDVFADLEPFGLRDVVREGDEDVIAGTDFLGVNYYRDLHVAATPEGEVRRPSEWVGVERVAFPKRGLPQTDSGWDVNAEPLTGLLVHLHTDYPRVPLYITENGVAYADVVGADGRVDDPDRIAFVEQHL…	https://doi.org/10.1016/j.enzmictec.2021.109799	https://doi.org/10.1016/j.enzmictec.2021.109799
Saccharomonospora sp.		bacteria	wild	40	60	0.3	3746.96	MEVVEAVNGDVKPVTFPEGFLWGVATAAFQVEGSTTADGRSPSTWDAFCEREGAVANGDTGDPAADHYRRMPEDVALMRELGVGVYRFSVAWPRVRPDGGEVNPAGLDFYERLVDSLLEAGILPWPTLYHWDLPNALEERGGIANRDTAYRFADYAAAVLDRLGDRVRTWTTLNEPWCSAFLGYATGRHAPGRTEPESAVAAAHHLLLAHGLGADAVRSSASDSQVGITLNLFPVSAADPDSAEDREVARRVDGVQNRLFLDPVLRGRYPEDVFADLEPFGLRDVVREGDEDVIAGTDFLGVNYYRDLHVAATPEGEVRRPSEWVGVERVAFPKRGLPQTDSGWDVNAEPLTGLLVHLHTDYPRVPLYITENGVAYADVVGADGRVDDPDRIAFVEQHL…	https://doi.org/10.1016/j.enzmictec.2021.109799	https://doi.org/10.1016/j.enzmictec.2021.109799
Saccharomonospora sp.		bacteria	wild	40	65	0.25	3122.47	MEVVEAVNGDVKPVTFPEGFLWGVATAAFQVEGSTTADGRSPSTWDAFCEREGAVANGDTGDPAADHYRRMPEDVALMRELGVGVYRFSVAWPRVRPDGGEVNPAGLDFYERLVDSLLEAGILPWPTLYHWDLPNALEERGGIANRDTAYRFADYAAAVLDRLGDRVRTWTTLNEPWCSAFLGYATGRHAPGRTEPESAVAAAHHLLLAHGLGADAVRSSASDSQVGITLNLFPVSAADPDSAEDREVARRVDGVQNRLFLDPVLRGRYPEDVFADLEPFGLRDVVREGDEDVIAGTDFLGVNYYRDLHVAATPEGEVRRPSEWVGVERVAFPKRGLPQTDSGWDVNAEPLTGLLVHLHTDYPRVPLYITENGVAYADVVGADGRVDDPDRIAFVEQHL…	https://doi.org/10.1016/j.enzmictec.2021.109799	https://doi.org/10.1016/j.enzmictec.2021.109799
Saccharomonospora sp.		bacteria	wild	40	70	0.1	1248.99	MEVVEAVNGDVKPVTFPEGFLWGVATAAFQVEGSTTADGRSPSTWDAFCEREGAVANGDTGDPAADHYRRMPEDVALMRELGVGVYRFSVAWPRVRPDGGEVNPAGLDFYERLVDSLLEAGILPWPTLYHWDLPNALEERGGIANRDTAYRFADYAAAVLDRLGDRVRTWTTLNEPWCSAFLGYATGRHAPGRTEPESAVAAAHHLLLAHGLGADAVRSSASDSQVGITLNLFPVSAADPDSAEDREVARRVDGVQNRLFLDPVLRGRYPEDVFADLEPFGLRDVVREGDEDVIAGTDFLGVNYYRDLHVAATPEGEVRRPSEWVGVERVAFPKRGLPQTDSGWDVNAEPLTGLLVHLHTDYPRVPLYITENGVAYADVVGADGRVDDPDRIAFVEQHL…	https://doi.org/10.1016/j.enzmictec.2021.109799	https://doi.org/10.1016/j.enzmictec.2021.109799
Saccharophagus degradans		bacteria	wild	30	30	1	61.5	MNRLTLPPSSRLRSKEFTFGVATSSYQIEGGIDSRLPCNWDTFCEQPNTIIDNTNGAIACDHINRWQDDIELIANLGVDAYRFSIAWGRVINLDGSLNNEGVTFYKNILTKLREKNLKAYITLYHWDLPQHLEDAGGWLNRDTAYKFRDYVNLITQALDDDVFCYTTLNEPFCSAYLGYEIGVHAPGIKDLASGRKAAHHLLLAHGLAMQVLRKNCPNSLSGIVLNMSPCYAGSNAQADIDAAKRADDLLFQWYAQPLLTGCYPDAINSLPDNAKPPICEGDMALISQPLDYLGLNYYTRAVFFADGNGGFTEQVPEGVELTDMGWEVYPQGLTDLLIDLNQRYTLPPLLITENGAAMVDELVNGEVNDIARINYFQTHLQAVHNAIEQGVDVRGYFAW…	https://doi.org/10.1016/j.enzmictec.2014.10.001	https://www.uniprot.org/uniprotkb/Q21KX3
Sclerotinia sclerotiorum		fungi	wild	55	55	1	9.517	MKVSSASLATLLAYTANASYTNSTPLYKDPNASVDDRVSDLLSRMTIQDKTAQLIQGDISNWRNMTDGRFNASGLEWNMATRAGQFYVGYPVAQQLIADGIKQAQDYLMHNTTLGIPALVQSEGIHGFLIENATIFNSPIGHACSWNPDLIRKMGAAIAQESLALGVNQIFGPLGDLARELRYGRVEETFGEDGYLAGEMGYAYVKGLQAGNVSSTVKHFAAYGTPEQGLNTGPQHGGERELRTTYLPSYKRIILDADAWSIMSAYHSYDGVALVASHHILTEILREEWGYKYWVTSDAGATDRLCDNFKMCRSKGNGLPIDSEAVTMFALPAGNDVEMGGGSFNFEKIPELVESGVLDIDIVDTAVSRLLRAKFTQGLFENPYLAVPANQTASLIHTP…	https://doi.org/10.1007/s12033-015-9892-z	https://www.uniprot.org/uniprotkb/A0A1D9QLH1
Sclerotinia sclerotiorum		fungi	wild	55	30	0.2	1.9034	MKVSSASLATLLAYTANASYTNSTPLYKDPNASVDDRVSDLLSRMTIQDKTAQLIQGDISNWRNMTDGRFNASGLEWNMATRAGQFYVGYPVAQQLIADGIKQAQDYLMHNTTLGIPALVQSEGIHGFLIENATIFNSPIGHACSWNPDLIRKMGAAIAQESLALGVNQIFGPLGDLARELRYGRVEETFGEDGYLAGEMGYAYVKGLQAGNVSSTVKHFAAYGTPEQGLNTGPQHGGERELRTTYLPSYKRIILDADAWSIMSAYHSYDGVALVASHHILTEILREEWGYKYWVTSDAGATDRLCDNFKMCRSKGNGLPIDSEAVTMFALPAGNDVEMGGGSFNFEKIPELVESGVLDIDIVDTAVSRLLRAKFTQGLFENPYLAVPANQTASLIHTP…	https://doi.org/10.1007/s12033-015-9892-z	https://www.uniprot.org/uniprotkb/A0A1D9QLH1
Sclerotinia sclerotiorum		fungi	wild	55	40	0.25	2.37925	MKVSSASLATLLAYTANASYTNSTPLYKDPNASVDDRVSDLLSRMTIQDKTAQLIQGDISNWRNMTDGRFNASGLEWNMATRAGQFYVGYPVAQQLIADGIKQAQDYLMHNTTLGIPALVQSEGIHGFLIENATIFNSPIGHACSWNPDLIRKMGAAIAQESLALGVNQIFGPLGDLARELRYGRVEETFGEDGYLAGEMGYAYVKGLQAGNVSSTVKHFAAYGTPEQGLNTGPQHGGERELRTTYLPSYKRIILDADAWSIMSAYHSYDGVALVASHHILTEILREEWGYKYWVTSDAGATDRLCDNFKMCRSKGNGLPIDSEAVTMFALPAGNDVEMGGGSFNFEKIPELVESGVLDIDIVDTAVSRLLRAKFTQGLFENPYLAVPANQTASLIHTP…	https://doi.org/10.1007/s12033-015-9892-z	https://www.uniprot.org/uniprotkb/A0A1D9QLH1
Sclerotinia sclerotiorum		fungi	wild	55	45	0.6	5.7102	MKVSSASLATLLAYTANASYTNSTPLYKDPNASVDDRVSDLLSRMTIQDKTAQLIQGDISNWRNMTDGRFNASGLEWNMATRAGQFYVGYPVAQQLIADGIKQAQDYLMHNTTLGIPALVQSEGIHGFLIENATIFNSPIGHACSWNPDLIRKMGAAIAQESLALGVNQIFGPLGDLARELRYGRVEETFGEDGYLAGEMGYAYVKGLQAGNVSSTVKHFAAYGTPEQGLNTGPQHGGERELRTTYLPSYKRIILDADAWSIMSAYHSYDGVALVASHHILTEILREEWGYKYWVTSDAGATDRLCDNFKMCRSKGNGLPIDSEAVTMFALPAGNDVEMGGGSFNFEKIPELVESGVLDIDIVDTAVSRLLRAKFTQGLFENPYLAVPANQTASLIHTP…	https://doi.org/10.1007/s12033-015-9892-z	https://www.uniprot.org/uniprotkb/A0A1D9QLH1
Sclerotinia sclerotiorum		fungi	wild	55	50	0.8	7.6136	MKVSSASLATLLAYTANASYTNSTPLYKDPNASVDDRVSDLLSRMTIQDKTAQLIQGDISNWRNMTDGRFNASGLEWNMATRAGQFYVGYPVAQQLIADGIKQAQDYLMHNTTLGIPALVQSEGIHGFLIENATIFNSPIGHACSWNPDLIRKMGAAIAQESLALGVNQIFGPLGDLARELRYGRVEETFGEDGYLAGEMGYAYVKGLQAGNVSSTVKHFAAYGTPEQGLNTGPQHGGERELRTTYLPSYKRIILDADAWSIMSAYHSYDGVALVASHHILTEILREEWGYKYWVTSDAGATDRLCDNFKMCRSKGNGLPIDSEAVTMFALPAGNDVEMGGGSFNFEKIPELVESGVLDIDIVDTAVSRLLRAKFTQGLFENPYLAVPANQTASLIHTP…	https://doi.org/10.1007/s12033-015-9892-z	https://www.uniprot.org/uniprotkb/A0A1D9QLH1
Sclerotinia sclerotiorum		fungi	wild	55	60	0.22	2.09374	MKVSSASLATLLAYTANASYTNSTPLYKDPNASVDDRVSDLLSRMTIQDKTAQLIQGDISNWRNMTDGRFNASGLEWNMATRAGQFYVGYPVAQQLIADGIKQAQDYLMHNTTLGIPALVQSEGIHGFLIENATIFNSPIGHACSWNPDLIRKMGAAIAQESLALGVNQIFGPLGDLARELRYGRVEETFGEDGYLAGEMGYAYVKGLQAGNVSSTVKHFAAYGTPEQGLNTGPQHGGERELRTTYLPSYKRIILDADAWSIMSAYHSYDGVALVASHHILTEILREEWGYKYWVTSDAGATDRLCDNFKMCRSKGNGLPIDSEAVTMFALPAGNDVEMGGGSFNFEKIPELVESGVLDIDIVDTAVSRLLRAKFTQGLFENPYLAVPANQTASLIHTP…	https://doi.org/10.1007/s12033-015-9892-z	https://www.uniprot.org/uniprotkb/A0A1D9QLH1
Sclerotinia sclerotiorum		fungi	wild	55	70	0.1	0.9517	MKVSSASLATLLAYTANASYTNSTPLYKDPNASVDDRVSDLLSRMTIQDKTAQLIQGDISNWRNMTDGRFNASGLEWNMATRAGQFYVGYPVAQQLIADGIKQAQDYLMHNTTLGIPALVQSEGIHGFLIENATIFNSPIGHACSWNPDLIRKMGAAIAQESLALGVNQIFGPLGDLARELRYGRVEETFGEDGYLAGEMGYAYVKGLQAGNVSSTVKHFAAYGTPEQGLNTGPQHGGERELRTTYLPSYKRIILDADAWSIMSAYHSYDGVALVASHHILTEILREEWGYKYWVTSDAGATDRLCDNFKMCRSKGNGLPIDSEAVTMFALPAGNDVEMGGGSFNFEKIPELVESGVLDIDIVDTAVSRLLRAKFTQGLFENPYLAVPANQTASLIHTP…	https://doi.org/10.1007/s12033-015-9892-z	https://www.uniprot.org/uniprotkb/A0A1D9QLH1
Sheep rumen		metagenome	wild	40	40	1	0.0413333	MAVKYQFPKNFWWGAATSGPQSEGRFHKAHRSVFDYWFDTEPEAFFHGVGPDVASNFYNDYTHDIALMKCIGLNSVRTSIQWTRLIKDFETGETDPDGVRFYNAVIDEFLKQGIRPILNLHHFDLPVELYEKYGGWESKHVVDLFALFAKRCFELFGDRVKDWVTFNEPMVVVEGEYLYEFHYPKLVDGKKACQVLYNLNLASAKAIEVFHASDCAKLGGRIGIVLNLTPAYPRSDAPEDVAAAKFAEDYKNNSFLDPAVHGTFTEDLVKVLAEDGVLWESTPEELEIIKNHTVDFLGINYYQPFRAKARETPFDASRGWLPEKHFESYEMPGRRMNPYRGWEIYPKAIYDIAINVRDNLGNIPWYISENGMGVEGEEKYRNADGFIEDDYRIDFIKEH…	https://doi.org/10.3389/fbioe.2020.00813	https://www.uniprot.org/uniprotkb/A0A7D3P6K6
Sheep rumen		metagenome	wild	40	20	0.25	0.0103333	MAVKYQFPKNFWWGAATSGPQSEGRFHKAHRSVFDYWFDTEPEAFFHGVGPDVASNFYNDYTHDIALMKCIGLNSVRTSIQWTRLIKDFETGETDPDGVRFYNAVIDEFLKQGIRPILNLHHFDLPVELYEKYGGWESKHVVDLFALFAKRCFELFGDRVKDWVTFNEPMVVVEGEYLYEFHYPKLVDGKKACQVLYNLNLASAKAIEVFHASDCAKLGGRIGIVLNLTPAYPRSDAPEDVAAAKFAEDYKNNSFLDPAVHGTFTEDLVKVLAEDGVLWESTPEELEIIKNHTVDFLGINYYQPFRAKARETPFDASRGWLPEKHFESYEMPGRRMNPYRGWEIYPKAIYDIAINVRDNLGNIPWYISENGMGVEGEEKYRNADGFIEDDYRIDFIKEH…	https://doi.org/10.3389/fbioe.2020.00813	https://www.uniprot.org/uniprotkb/A0A7D3P6K6
Sheep rumen		metagenome	wild	40	30	0.8	0.0330667	MAVKYQFPKNFWWGAATSGPQSEGRFHKAHRSVFDYWFDTEPEAFFHGVGPDVASNFYNDYTHDIALMKCIGLNSVRTSIQWTRLIKDFETGETDPDGVRFYNAVIDEFLKQGIRPILNLHHFDLPVELYEKYGGWESKHVVDLFALFAKRCFELFGDRVKDWVTFNEPMVVVEGEYLYEFHYPKLVDGKKACQVLYNLNLASAKAIEVFHASDCAKLGGRIGIVLNLTPAYPRSDAPEDVAAAKFAEDYKNNSFLDPAVHGTFTEDLVKVLAEDGVLWESTPEELEIIKNHTVDFLGINYYQPFRAKARETPFDASRGWLPEKHFESYEMPGRRMNPYRGWEIYPKAIYDIAINVRDNLGNIPWYISENGMGVEGEEKYRNADGFIEDDYRIDFIKEH…	https://doi.org/10.3389/fbioe.2020.00813	https://www.uniprot.org/uniprotkb/A0A7D3P6K6
Sheep rumen		metagenome	wild	40	50	0.6	0.0248	MAVKYQFPKNFWWGAATSGPQSEGRFHKAHRSVFDYWFDTEPEAFFHGVGPDVASNFYNDYTHDIALMKCIGLNSVRTSIQWTRLIKDFETGETDPDGVRFYNAVIDEFLKQGIRPILNLHHFDLPVELYEKYGGWESKHVVDLFALFAKRCFELFGDRVKDWVTFNEPMVVVEGEYLYEFHYPKLVDGKKACQVLYNLNLASAKAIEVFHASDCAKLGGRIGIVLNLTPAYPRSDAPEDVAAAKFAEDYKNNSFLDPAVHGTFTEDLVKVLAEDGVLWESTPEELEIIKNHTVDFLGINYYQPFRAKARETPFDASRGWLPEKHFESYEMPGRRMNPYRGWEIYPKAIYDIAINVRDNLGNIPWYISENGMGVEGEEKYRNADGFIEDDYRIDFIKEH…	https://doi.org/10.3389/fbioe.2020.00813	https://www.uniprot.org/uniprotkb/A0A7D3P6K6
Sheep rumen		metagenome	wild	40	60	0.3	0.0124	MAVKYQFPKNFWWGAATSGPQSEGRFHKAHRSVFDYWFDTEPEAFFHGVGPDVASNFYNDYTHDIALMKCIGLNSVRTSIQWTRLIKDFETGETDPDGVRFYNAVIDEFLKQGIRPILNLHHFDLPVELYEKYGGWESKHVVDLFALFAKRCFELFGDRVKDWVTFNEPMVVVEGEYLYEFHYPKLVDGKKACQVLYNLNLASAKAIEVFHASDCAKLGGRIGIVLNLTPAYPRSDAPEDVAAAKFAEDYKNNSFLDPAVHGTFTEDLVKVLAEDGVLWESTPEELEIIKNHTVDFLGINYYQPFRAKARETPFDASRGWLPEKHFESYEMPGRRMNPYRGWEIYPKAIYDIAINVRDNLGNIPWYISENGMGVEGEEKYRNADGFIEDDYRIDFIKEH…	https://doi.org/10.3389/fbioe.2020.00813	https://www.uniprot.org/uniprotkb/A0A7D3P6K6
Soil metagenome		metagenome	wild	50	50	1	76.2584	MTHPLDRTDPEGTSVSIDAIDLAALPHDFLWGTATSAYQIEGAVAEDGRSPSIWDTFSHTPGKIDNGDHGDVACDHYHRWREDIALMRRLGTNAYRMSVAWPRVLPGGDGPVNVKGLDFYDQLTDALLEAGITPSVTLYHWDLPQVLQDRGGWPERATAEHLAAYASVVAERLGDRVTHFTTLNEPLCSAWIGHLEGRMAPGLTDLTAAVRASYHLLLGHGLAAQAVRAAAPHAQVGIVNNLSTVHPASDRPEDVAAARRHDGHTNRWWLDPLHGRGFPADMREVYGVDLPERPGDLETIATPLDWLGLNYYFPAYIADDPDGPAPRARMVDREGVPRTGMGWEIDADGIETLLLRLTREYGARKLYVTENGSAFPDAVRPDGTVDDPERRDYLERHLA…	https://doi.org/10.1093/abbs/gmt061	https://www.uniprot.org/uniprotkb/K4I4U1
Soil metagenome		metagenome	wild	50	25	0.2	15.2517	MTHPLDRTDPEGTSVSIDAIDLAALPHDFLWGTATSAYQIEGAVAEDGRSPSIWDTFSHTPGKIDNGDHGDVACDHYHRWREDIALMRRLGTNAYRMSVAWPRVLPGGDGPVNVKGLDFYDQLTDALLEAGITPSVTLYHWDLPQVLQDRGGWPERATAEHLAAYASVVAERLGDRVTHFTTLNEPLCSAWIGHLEGRMAPGLTDLTAAVRASYHLLLGHGLAAQAVRAAAPHAQVGIVNNLSTVHPASDRPEDVAAARRHDGHTNRWWLDPLHGRGFPADMREVYGVDLPERPGDLETIATPLDWLGLNYYFPAYIADDPDGPAPRARMVDREGVPRTGMGWEIDADGIETLLLRLTREYGARKLYVTENGSAFPDAVRPDGTVDDPERRDYLERHLA…	https://doi.org/10.1093/abbs/gmt061	https://www.uniprot.org/uniprotkb/K4I4U1
Soil metagenome		metagenome	wild	50	30	0.4	30.5033	MTHPLDRTDPEGTSVSIDAIDLAALPHDFLWGTATSAYQIEGAVAEDGRSPSIWDTFSHTPGKIDNGDHGDVACDHYHRWREDIALMRRLGTNAYRMSVAWPRVLPGGDGPVNVKGLDFYDQLTDALLEAGITPSVTLYHWDLPQVLQDRGGWPERATAEHLAAYASVVAERLGDRVTHFTTLNEPLCSAWIGHLEGRMAPGLTDLTAAVRASYHLLLGHGLAAQAVRAAAPHAQVGIVNNLSTVHPASDRPEDVAAARRHDGHTNRWWLDPLHGRGFPADMREVYGVDLPERPGDLETIATPLDWLGLNYYFPAYIADDPDGPAPRARMVDREGVPRTGMGWEIDADGIETLLLRLTREYGARKLYVTENGSAFPDAVRPDGTVDDPERRDYLERHLA…	https://doi.org/10.1093/abbs/gmt061	https://www.uniprot.org/uniprotkb/K4I4U1
Soil metagenome		metagenome	wild	50	35	0.45	34.3163	MTHPLDRTDPEGTSVSIDAIDLAALPHDFLWGTATSAYQIEGAVAEDGRSPSIWDTFSHTPGKIDNGDHGDVACDHYHRWREDIALMRRLGTNAYRMSVAWPRVLPGGDGPVNVKGLDFYDQLTDALLEAGITPSVTLYHWDLPQVLQDRGGWPERATAEHLAAYASVVAERLGDRVTHFTTLNEPLCSAWIGHLEGRMAPGLTDLTAAVRASYHLLLGHGLAAQAVRAAAPHAQVGIVNNLSTVHPASDRPEDVAAARRHDGHTNRWWLDPLHGRGFPADMREVYGVDLPERPGDLETIATPLDWLGLNYYFPAYIADDPDGPAPRARMVDREGVPRTGMGWEIDADGIETLLLRLTREYGARKLYVTENGSAFPDAVRPDGTVDDPERRDYLERHLA…	https://doi.org/10.1093/abbs/gmt061	https://www.uniprot.org/uniprotkb/K4I4U1
Soil metagenome		metagenome	wild	50	40	0.65	49.5679	MTHPLDRTDPEGTSVSIDAIDLAALPHDFLWGTATSAYQIEGAVAEDGRSPSIWDTFSHTPGKIDNGDHGDVACDHYHRWREDIALMRRLGTNAYRMSVAWPRVLPGGDGPVNVKGLDFYDQLTDALLEAGITPSVTLYHWDLPQVLQDRGGWPERATAEHLAAYASVVAERLGDRVTHFTTLNEPLCSAWIGHLEGRMAPGLTDLTAAVRASYHLLLGHGLAAQAVRAAAPHAQVGIVNNLSTVHPASDRPEDVAAARRHDGHTNRWWLDPLHGRGFPADMREVYGVDLPERPGDLETIATPLDWLGLNYYFPAYIADDPDGPAPRARMVDREGVPRTGMGWEIDADGIETLLLRLTREYGARKLYVTENGSAFPDAVRPDGTVDDPERRDYLERHLA…	https://doi.org/10.1093/abbs/gmt061	https://www.uniprot.org/uniprotkb/K4I4U1
Soil metagenome		metagenome	wild	50	45	0.8	61.0067	MTHPLDRTDPEGTSVSIDAIDLAALPHDFLWGTATSAYQIEGAVAEDGRSPSIWDTFSHTPGKIDNGDHGDVACDHYHRWREDIALMRRLGTNAYRMSVAWPRVLPGGDGPVNVKGLDFYDQLTDALLEAGITPSVTLYHWDLPQVLQDRGGWPERATAEHLAAYASVVAERLGDRVTHFTTLNEPLCSAWIGHLEGRMAPGLTDLTAAVRASYHLLLGHGLAAQAVRAAAPHAQVGIVNNLSTVHPASDRPEDVAAARRHDGHTNRWWLDPLHGRGFPADMREVYGVDLPERPGDLETIATPLDWLGLNYYFPAYIADDPDGPAPRARMVDREGVPRTGMGWEIDADGIETLLLRLTREYGARKLYVTENGSAFPDAVRPDGTVDDPERRDYLERHLA…	https://doi.org/10.1093/abbs/gmt061	https://www.uniprot.org/uniprotkb/K4I4U1
Soil metagenome		metagenome	wild	50	55	0.9	68.6325	MTHPLDRTDPEGTSVSIDAIDLAALPHDFLWGTATSAYQIEGAVAEDGRSPSIWDTFSHTPGKIDNGDHGDVACDHYHRWREDIALMRRLGTNAYRMSVAWPRVLPGGDGPVNVKGLDFYDQLTDALLEAGITPSVTLYHWDLPQVLQDRGGWPERATAEHLAAYASVVAERLGDRVTHFTTLNEPLCSAWIGHLEGRMAPGLTDLTAAVRASYHLLLGHGLAAQAVRAAAPHAQVGIVNNLSTVHPASDRPEDVAAARRHDGHTNRWWLDPLHGRGFPADMREVYGVDLPERPGDLETIATPLDWLGLNYYFPAYIADDPDGPAPRARMVDREGVPRTGMGWEIDADGIETLLLRLTREYGARKLYVTENGSAFPDAVRPDGTVDDPERRDYLERHLA…	https://doi.org/10.1093/abbs/gmt061	https://www.uniprot.org/uniprotkb/K4I4U1
Soil metagenome		metagenome	wild	50	60	0.4	30.5033	MTHPLDRTDPEGTSVSIDAIDLAALPHDFLWGTATSAYQIEGAVAEDGRSPSIWDTFSHTPGKIDNGDHGDVACDHYHRWREDIALMRRLGTNAYRMSVAWPRVLPGGDGPVNVKGLDFYDQLTDALLEAGITPSVTLYHWDLPQVLQDRGGWPERATAEHLAAYASVVAERLGDRVTHFTTLNEPLCSAWIGHLEGRMAPGLTDLTAAVRASYHLLLGHGLAAQAVRAAAPHAQVGIVNNLSTVHPASDRPEDVAAARRHDGHTNRWWLDPLHGRGFPADMREVYGVDLPERPGDLETIATPLDWLGLNYYFPAYIADDPDGPAPRARMVDREGVPRTGMGWEIDADGIETLLLRLTREYGARKLYVTENGSAFPDAVRPDGTVDDPERRDYLERHLA…	https://doi.org/10.1093/abbs/gmt061	https://www.uniprot.org/uniprotkb/K4I4U1
Soil metagenome		metagenome	wild	50	65	0.1	7.62584	MTHPLDRTDPEGTSVSIDAIDLAALPHDFLWGTATSAYQIEGAVAEDGRSPSIWDTFSHTPGKIDNGDHGDVACDHYHRWREDIALMRRLGTNAYRMSVAWPRVLPGGDGPVNVKGLDFYDQLTDALLEAGITPSVTLYHWDLPQVLQDRGGWPERATAEHLAAYASVVAERLGDRVTHFTTLNEPLCSAWIGHLEGRMAPGLTDLTAAVRASYHLLLGHGLAAQAVRAAAPHAQVGIVNNLSTVHPASDRPEDVAAARRHDGHTNRWWLDPLHGRGFPADMREVYGVDLPERPGDLETIATPLDWLGLNYYFPAYIADDPDGPAPRARMVDREGVPRTGMGWEIDADGIETLLLRLTREYGARKLYVTENGSAFPDAVRPDGTVDDPERRDYLERHLA…	https://doi.org/10.1093/abbs/gmt061	https://www.uniprot.org/uniprotkb/K4I4U1
Soil under eucalyptus metagenome		metagenome	wild	37	37	1	5.96	MTAVRSESAELSQSPASYRFPPGFVWGAATAAYQIEGAAAEDGRTPSIWDTFSHTPGRVLNGDTGDIAADHYHRFRDDVALMSDLNLGAYRFSVSWSRVQPTGRGPAVQRGLDFYRQLVDELLEKGITPVATLYHWDLPQDLEDVGGWTVRDTPERFAEYTEIVAAALGDRVPYWTTLNEPWCSAYLGYGSGVHAPGRTDPEAALKAVHHLNLAHGRGIGVLRSLLPSTARTSITLNLHQIRPLSTSPADLDAARRIDAVGNRVWLGPILDGAYPQDVLADTGHLVDWDRLVRDGDLEEISRPIDLLGINYYTPTLVSDGRAHADGPAMPRNDGHGASAHSPWPGSEHVAFHLAPGETTAMRWAVDASGLYDLLMRIHREHPGLPMMVTENGAAYDDYI…	https://doi.org/10.1371/journal.pone.0167932	https://www.uniprot.org/uniprotkb/A0A1L3HS62
Soil under eucalyptus metagenome		metagenome	wild	37	10	0.2	1.192	MTAVRSESAELSQSPASYRFPPGFVWGAATAAYQIEGAAAEDGRTPSIWDTFSHTPGRVLNGDTGDIAADHYHRFRDDVALMSDLNLGAYRFSVSWSRVQPTGRGPAVQRGLDFYRQLVDELLEKGITPVATLYHWDLPQDLEDVGGWTVRDTPERFAEYTEIVAAALGDRVPYWTTLNEPWCSAYLGYGSGVHAPGRTDPEAALKAVHHLNLAHGRGIGVLRSLLPSTARTSITLNLHQIRPLSTSPADLDAARRIDAVGNRVWLGPILDGAYPQDVLADTGHLVDWDRLVRDGDLEEISRPIDLLGINYYTPTLVSDGRAHADGPAMPRNDGHGASAHSPWPGSEHVAFHLAPGETTAMRWAVDASGLYDLLMRIHREHPGLPMMVTENGAAYDDYI…	https://doi.org/10.1371/journal.pone.0167932	https://www.uniprot.org/uniprotkb/A0A1L3HS62
Soil under eucalyptus metagenome		metagenome	wild	37	15	0.4	2.384	MTAVRSESAELSQSPASYRFPPGFVWGAATAAYQIEGAAAEDGRTPSIWDTFSHTPGRVLNGDTGDIAADHYHRFRDDVALMSDLNLGAYRFSVSWSRVQPTGRGPAVQRGLDFYRQLVDELLEKGITPVATLYHWDLPQDLEDVGGWTVRDTPERFAEYTEIVAAALGDRVPYWTTLNEPWCSAYLGYGSGVHAPGRTDPEAALKAVHHLNLAHGRGIGVLRSLLPSTARTSITLNLHQIRPLSTSPADLDAARRIDAVGNRVWLGPILDGAYPQDVLADTGHLVDWDRLVRDGDLEEISRPIDLLGINYYTPTLVSDGRAHADGPAMPRNDGHGASAHSPWPGSEHVAFHLAPGETTAMRWAVDASGLYDLLMRIHREHPGLPMMVTENGAAYDDYI…	https://doi.org/10.1371/journal.pone.0167932	https://www.uniprot.org/uniprotkb/A0A1L3HS62
Soil under eucalyptus metagenome		metagenome	wild	37	25	0.7	4.172	MTAVRSESAELSQSPASYRFPPGFVWGAATAAYQIEGAAAEDGRTPSIWDTFSHTPGRVLNGDTGDIAADHYHRFRDDVALMSDLNLGAYRFSVSWSRVQPTGRGPAVQRGLDFYRQLVDELLEKGITPVATLYHWDLPQDLEDVGGWTVRDTPERFAEYTEIVAAALGDRVPYWTTLNEPWCSAYLGYGSGVHAPGRTDPEAALKAVHHLNLAHGRGIGVLRSLLPSTARTSITLNLHQIRPLSTSPADLDAARRIDAVGNRVWLGPILDGAYPQDVLADTGHLVDWDRLVRDGDLEEISRPIDLLGINYYTPTLVSDGRAHADGPAMPRNDGHGASAHSPWPGSEHVAFHLAPGETTAMRWAVDASGLYDLLMRIHREHPGLPMMVTENGAAYDDYI…	https://doi.org/10.1371/journal.pone.0167932	https://www.uniprot.org/uniprotkb/A0A1L3HS62
Soil under eucalyptus metagenome		metagenome	wild	37	30	0.8	4.768	MTAVRSESAELSQSPASYRFPPGFVWGAATAAYQIEGAAAEDGRTPSIWDTFSHTPGRVLNGDTGDIAADHYHRFRDDVALMSDLNLGAYRFSVSWSRVQPTGRGPAVQRGLDFYRQLVDELLEKGITPVATLYHWDLPQDLEDVGGWTVRDTPERFAEYTEIVAAALGDRVPYWTTLNEPWCSAYLGYGSGVHAPGRTDPEAALKAVHHLNLAHGRGIGVLRSLLPSTARTSITLNLHQIRPLSTSPADLDAARRIDAVGNRVWLGPILDGAYPQDVLADTGHLVDWDRLVRDGDLEEISRPIDLLGINYYTPTLVSDGRAHADGPAMPRNDGHGASAHSPWPGSEHVAFHLAPGETTAMRWAVDASGLYDLLMRIHREHPGLPMMVTENGAAYDDYI…	https://doi.org/10.1371/journal.pone.0167932	https://www.uniprot.org/uniprotkb/A0A1L3HS62
Soil under eucalyptus metagenome		metagenome	wild	37	40	0.65	3.874	MTAVRSESAELSQSPASYRFPPGFVWGAATAAYQIEGAAAEDGRTPSIWDTFSHTPGRVLNGDTGDIAADHYHRFRDDVALMSDLNLGAYRFSVSWSRVQPTGRGPAVQRGLDFYRQLVDELLEKGITPVATLYHWDLPQDLEDVGGWTVRDTPERFAEYTEIVAAALGDRVPYWTTLNEPWCSAYLGYGSGVHAPGRTDPEAALKAVHHLNLAHGRGIGVLRSLLPSTARTSITLNLHQIRPLSTSPADLDAARRIDAVGNRVWLGPILDGAYPQDVLADTGHLVDWDRLVRDGDLEEISRPIDLLGINYYTPTLVSDGRAHADGPAMPRNDGHGASAHSPWPGSEHVAFHLAPGETTAMRWAVDASGLYDLLMRIHREHPGLPMMVTENGAAYDDYI…	https://doi.org/10.1371/journal.pone.0167932	https://www.uniprot.org/uniprotkb/A0A1L3HS62
Soil under eucalyptus metagenome		metagenome	wild	37	45	0.2	1.192	MTAVRSESAELSQSPASYRFPPGFVWGAATAAYQIEGAAAEDGRTPSIWDTFSHTPGRVLNGDTGDIAADHYHRFRDDVALMSDLNLGAYRFSVSWSRVQPTGRGPAVQRGLDFYRQLVDELLEKGITPVATLYHWDLPQDLEDVGGWTVRDTPERFAEYTEIVAAALGDRVPYWTTLNEPWCSAYLGYGSGVHAPGRTDPEAALKAVHHLNLAHGRGIGVLRSLLPSTARTSITLNLHQIRPLSTSPADLDAARRIDAVGNRVWLGPILDGAYPQDVLADTGHLVDWDRLVRDGDLEEISRPIDLLGINYYTPTLVSDGRAHADGPAMPRNDGHGASAHSPWPGSEHVAFHLAPGETTAMRWAVDASGLYDLLMRIHREHPGLPMMVTENGAAYDDYI…	https://doi.org/10.1371/journal.pone.0167932	https://www.uniprot.org/uniprotkb/A0A1L3HS62
Sphingomonas sp.		bacteria	wild	37	37	1	146.03	MSNPFPDDFLWGCATAAYQIEGSPLADGAGASIWQRFSHDPRLMAAKGDTGDVACDHYNRMADDVALMKRLGLKAYRFSVAWGRVLPDGIGQVNEAGLGFYERLVDTLLANGIEPLCTLYHWDLPAALDDRGGWLNRDSADWFADYGRVLFERLDGRVTKWVTLNEPWVVTDGGYLHGALAPGHRNVFEAPIASRNLMRAHGAAVKAYREIGKHEIGLVVNLEPKYPASDSPEDQAATARAAAYMNRQYLDPAIHGTNPAELADIFGDAWVDWSAEDLALAEQPIDFVGVNYYTRNVTKADDSFPVRAGMVVQPQATYTTTGWEVFGQGLTDVLLWVKDKYGDPAIYITENGAAFYDPPAASQGRVEDPLRAAYLREHITAVGKAIEQGARIKGYMLWS…	https://doi.org/10.1016/j.jbiotec.2011.07.024	https://www.uniprot.org/uniprot/F1JZ12
Sphingomonas sp.		bacteria	wild	37	10	0.7	102.221	MSNPFPDDFLWGCATAAYQIEGSPLADGAGASIWQRFSHDPRLMAAKGDTGDVACDHYNRMADDVALMKRLGLKAYRFSVAWGRVLPDGIGQVNEAGLGFYERLVDTLLANGIEPLCTLYHWDLPAALDDRGGWLNRDSADWFADYGRVLFERLDGRVTKWVTLNEPWVVTDGGYLHGALAPGHRNVFEAPIASRNLMRAHGAAVKAYREIGKHEIGLVVNLEPKYPASDSPEDQAATARAAAYMNRQYLDPAIHGTNPAELADIFGDAWVDWSAEDLALAEQPIDFVGVNYYTRNVTKADDSFPVRAGMVVQPQATYTTTGWEVFGQGLTDVLLWVKDKYGDPAIYITENGAAFYDPPAASQGRVEDPLRAAYLREHITAVGKAIEQGARIKGYMLWS…	https://doi.org/10.1016/j.jbiotec.2011.07.024	https://www.uniprot.org/uniprot/F1JZ12
Sphingomonas sp.		bacteria	wild	37	15	0.6	87.618	MSNPFPDDFLWGCATAAYQIEGSPLADGAGASIWQRFSHDPRLMAAKGDTGDVACDHYNRMADDVALMKRLGLKAYRFSVAWGRVLPDGIGQVNEAGLGFYERLVDTLLANGIEPLCTLYHWDLPAALDDRGGWLNRDSADWFADYGRVLFERLDGRVTKWVTLNEPWVVTDGGYLHGALAPGHRNVFEAPIASRNLMRAHGAAVKAYREIGKHEIGLVVNLEPKYPASDSPEDQAATARAAAYMNRQYLDPAIHGTNPAELADIFGDAWVDWSAEDLALAEQPIDFVGVNYYTRNVTKADDSFPVRAGMVVQPQATYTTTGWEVFGQGLTDVLLWVKDKYGDPAIYITENGAAFYDPPAASQGRVEDPLRAAYLREHITAVGKAIEQGARIKGYMLWS…	https://doi.org/10.1016/j.jbiotec.2011.07.024	https://www.uniprot.org/uniprot/F1JZ12
Sphingomonas sp.		bacteria	wild	37	35	0.65	94.9195	MSNPFPDDFLWGCATAAYQIEGSPLADGAGASIWQRFSHDPRLMAAKGDTGDVACDHYNRMADDVALMKRLGLKAYRFSVAWGRVLPDGIGQVNEAGLGFYERLVDTLLANGIEPLCTLYHWDLPAALDDRGGWLNRDSADWFADYGRVLFERLDGRVTKWVTLNEPWVVTDGGYLHGALAPGHRNVFEAPIASRNLMRAHGAAVKAYREIGKHEIGLVVNLEPKYPASDSPEDQAATARAAAYMNRQYLDPAIHGTNPAELADIFGDAWVDWSAEDLALAEQPIDFVGVNYYTRNVTKADDSFPVRAGMVVQPQATYTTTGWEVFGQGLTDVLLWVKDKYGDPAIYITENGAAFYDPPAASQGRVEDPLRAAYLREHITAVGKAIEQGARIKGYMLWS…	https://doi.org/10.1016/j.jbiotec.2011.07.024	https://www.uniprot.org/uniprot/F1JZ12
Sphingomonas sp.		bacteria	wild	37	30	0.85	124.126	MSNPFPDDFLWGCATAAYQIEGSPLADGAGASIWQRFSHDPRLMAAKGDTGDVACDHYNRMADDVALMKRLGLKAYRFSVAWGRVLPDGIGQVNEAGLGFYERLVDTLLANGIEPLCTLYHWDLPAALDDRGGWLNRDSADWFADYGRVLFERLDGRVTKWVTLNEPWVVTDGGYLHGALAPGHRNVFEAPIASRNLMRAHGAAVKAYREIGKHEIGLVVNLEPKYPASDSPEDQAATARAAAYMNRQYLDPAIHGTNPAELADIFGDAWVDWSAEDLALAEQPIDFVGVNYYTRNVTKADDSFPVRAGMVVQPQATYTTTGWEVFGQGLTDVLLWVKDKYGDPAIYITENGAAFYDPPAASQGRVEDPLRAAYLREHITAVGKAIEQGARIKGYMLWS…	https://doi.org/10.1016/j.jbiotec.2011.07.024	https://www.uniprot.org/uniprot/F1JZ12
Sphingomonas sp.		bacteria	wild	37	45	0.67	97.8401	MSNPFPDDFLWGCATAAYQIEGSPLADGAGASIWQRFSHDPRLMAAKGDTGDVACDHYNRMADDVALMKRLGLKAYRFSVAWGRVLPDGIGQVNEAGLGFYERLVDTLLANGIEPLCTLYHWDLPAALDDRGGWLNRDSADWFADYGRVLFERLDGRVTKWVTLNEPWVVTDGGYLHGALAPGHRNVFEAPIASRNLMRAHGAAVKAYREIGKHEIGLVVNLEPKYPASDSPEDQAATARAAAYMNRQYLDPAIHGTNPAELADIFGDAWVDWSAEDLALAEQPIDFVGVNYYTRNVTKADDSFPVRAGMVVQPQATYTTTGWEVFGQGLTDVLLWVKDKYGDPAIYITENGAAFYDPPAASQGRVEDPLRAAYLREHITAVGKAIEQGARIKGYMLWS…	https://doi.org/10.1016/j.jbiotec.2011.07.024	https://www.uniprot.org/uniprot/F1JZ12
Streptomyces sp.		bacteria	wild	50	50	1	189	MVPAAQQTATAPDAALTFPEGFLWGSATASYQIEGAAAEDGRTPSIWDTYARTPGRVRNGDTGDVATDHYHRWREDVALMAELGLGAYRFSLAWPRIQPTGRGPALQKGLDFYRRLADELLAKGIQPVATLYHWDLPQELENPGGWPERPTAERFAEYAAIAADALGDRVKTWTTLNEPWCSAFLGYGSGVHAPGRTDPVAALRAAHHLNLGHGLAVQALRDRLPADAQCSVTLNIHHVRPLTDSEADADAVRRIDALANRVFTGPMLQGAYPEDLVKDTAGLTDWSFVRDGDLRLAHQKLDFLGVNYYSPTLVSEADGSGTHNSDGHGRSAHSPWPGADRVAFHQPPGETTAMGWAVDPSGLYELLRRLSSDFPALPLVITENGAAFHDYADPEGNVN…	https://doi.org/10.1021/bi002947j	https://www.uniprot.org/uniprotkb/Q59976
Streptomyces sp.	E178A	bacteria	mutant	50	50	1	0.0553846	MVPAAQQTATAPDAALTFPEGFLWGSATASYQIEGAAAEDGRTPSIWDTYARTPGRVRNGDTGDVATDHYHRWREDVALMAELGLGAYRFSLAWPRIQPTGRGPALQKGLDFYRRLADELLAKGIQPVATLYHWDLPQELENPGGWPERPTAERFAEYAAIAADALGDRVKTWTTLNAPWCSAFLGYGSGVHAPGRTDPVAALRAAHHLNLGHGLAVQALRDRLPADAQCSVTLNIHHVRPLTDSEADADAVRRIDALANRVFTGPMLQGAYPEDLVKDTAGLTDWSFVRDGDLRLAHQKLDFLGVNYYSPTLVSEADGSGTHNSDGHGRSAHSPWPGADRVAFHQPPGETTAMGWAVDPSGLYELLRRLSSDFPALPLVITENGAAFHDYADPEGNVN…	https://doi.org/10.1021/bi002947j	Not Available
Streptomyces sp.	E178Q	bacteria	mutant	50	50	1	0.75	MVPAAQQTATAPDAALTFPEGFLWGSATASYQIEGAAAEDGRTPSIWDTYARTPGRVRNGDTGDVATDHYHRWREDVALMAELGLGAYRFSLAWPRIQPTGRGPALQKGLDFYRRLADELLAKGIQPVATLYHWDLPQELENPGGWPERPTAERFAEYAAIAADALGDRVKTWTTLNQPWCSAFLGYGSGVHAPGRTDPVAALRAAHHLNLGHGLAVQALRDRLPADAQCSVTLNIHHVRPLTDSEADADAVRRIDALANRVFTGPMLQGAYPEDLVKDTAGLTDWSFVRDGDLRLAHQKLDFLGVNYYSPTLVSEADGSGTHNSDGHGRSAHSPWPGADRVAFHQPPGETTAMGWAVDPSGLYELLRRLSSDFPALPLVITENGAAFHDYADPEGNVN…	https://doi.org/10.1021/bi002947j	Not Available
Talaromyces amestolkiae		fungi	wild	60	60	1	267.3	YTARPQCTEPPATPTFRFQSFSYASLNDTIRYAISVPSPTTTHTYGPAYTDAVAKLSTKLTTTTWGSWVPSQTVISATDTADKYGQAAWSSQWLHASLANYTNIGLYTTTVNPTPLPSSELVLPPRDYFGPTDCYNFPEGFTFGVAGSAAQIEGAIGLEGRAPSILEKLLPDTEPQDYVTNENYYLYKQDIQRLASIGVKYYSFSISWGRILPFTVPGSPINEQGLKHYNDLIDYVLEVGMVPIVTMLHFDTPLYFINASAGYVVPDIGYQNGGYWNKEFVDSFVNYGKILFTHFADRVPFWVTINEPLLYAFNFTGLDNVVHAHAELYHFYHDTLNGTGKVGLKLNDNFGVPKHPENQTEIDAANRFNDMQLGVFAYPICLGQQYPKSILDTLPGAKP…	https://doi.org/10.1186/s12934-020-01386-1	https://www.uniprot.org/uniparc/UPI000DC2A0AA
Talaromyces amestolkiae		fungi	wild	60	60	1	2243	MYAAFILLLASAIPAVNAQSASWSAAYSKATAALGKLSQNDKIGMVTGVGWGKGPCVGNTAAPSGISYPSLCVQDSPLGVRYANPVTAFPAGTNAGLTWDRTLMNQRGAAIGAESKGLGVNVQLGPVAGPLGKIAQGGRGWEGFGTDPYLSGVAMIETITGMQSSGTQACAKHFIGNEQELNRESMSSNIDDRTLHELYLWPFADAVRANVASVMCSYNQINGSFSCENEASMTGILKKELGFPGYIMSDWDAQHTTVTSANSGLDMTMPGSDYSDTPSSVLWGQNLANAISSGQVAQSRLDDMVTRILAAWYLVGQDQGYPAVAFSSWNGGQASVNVTSNHNVVAHAVARDSIVLLKNTNGTLPLKKPSSIAIIGTDAQTNPSGPNACTDRGCDTGTL…	https://doi.org/10.1186/s13068-017-0946-2	https://doi.org/10.1186/s13068-017-0946-2
Talaromyces amestolkiae		fungi	wild	60	30	0.2	448.6	MYAAFILLLASAIPAVNAQSASWSAAYSKATAALGKLSQNDKIGMVTGVGWGKGPCVGNTAAPSGISYPSLCVQDSPLGVRYANPVTAFPAGTNAGLTWDRTLMNQRGAAIGAESKGLGVNVQLGPVAGPLGKIAQGGRGWEGFGTDPYLSGVAMIETITGMQSSGTQACAKHFIGNEQELNRESMSSNIDDRTLHELYLWPFADAVRANVASVMCSYNQINGSFSCENEASMTGILKKELGFPGYIMSDWDAQHTTVTSANSGLDMTMPGSDYSDTPSSVLWGQNLANAISSGQVAQSRLDDMVTRILAAWYLVGQDQGYPAVAFSSWNGGQASVNVTSNHNVVAHAVARDSIVLLKNTNGTLPLKKPSSIAIIGTDAQTNPSGPNACTDRGCDTGTL…	https://doi.org/10.1186/s13068-017-0946-2	https://doi.org/10.1186/s13068-017-0946-2
Talaromyces amestolkiae		fungi	wild	60	40	0.3	672.9	MYAAFILLLASAIPAVNAQSASWSAAYSKATAALGKLSQNDKIGMVTGVGWGKGPCVGNTAAPSGISYPSLCVQDSPLGVRYANPVTAFPAGTNAGLTWDRTLMNQRGAAIGAESKGLGVNVQLGPVAGPLGKIAQGGRGWEGFGTDPYLSGVAMIETITGMQSSGTQACAKHFIGNEQELNRESMSSNIDDRTLHELYLWPFADAVRANVASVMCSYNQINGSFSCENEASMTGILKKELGFPGYIMSDWDAQHTTVTSANSGLDMTMPGSDYSDTPSSVLWGQNLANAISSGQVAQSRLDDMVTRILAAWYLVGQDQGYPAVAFSSWNGGQASVNVTSNHNVVAHAVARDSIVLLKNTNGTLPLKKPSSIAIIGTDAQTNPSGPNACTDRGCDTGTL…	https://doi.org/10.1186/s13068-017-0946-2	https://doi.org/10.1186/s13068-017-0946-2
Talaromyces amestolkiae		fungi	wild	60	50	0.6	1345.8	MYAAFILLLASAIPAVNAQSASWSAAYSKATAALGKLSQNDKIGMVTGVGWGKGPCVGNTAAPSGISYPSLCVQDSPLGVRYANPVTAFPAGTNAGLTWDRTLMNQRGAAIGAESKGLGVNVQLGPVAGPLGKIAQGGRGWEGFGTDPYLSGVAMIETITGMQSSGTQACAKHFIGNEQELNRESMSSNIDDRTLHELYLWPFADAVRANVASVMCSYNQINGSFSCENEASMTGILKKELGFPGYIMSDWDAQHTTVTSANSGLDMTMPGSDYSDTPSSVLWGQNLANAISSGQVAQSRLDDMVTRILAAWYLVGQDQGYPAVAFSSWNGGQASVNVTSNHNVVAHAVARDSIVLLKNTNGTLPLKKPSSIAIIGTDAQTNPSGPNACTDRGCDTGTL…	https://doi.org/10.1186/s13068-017-0946-2	https://doi.org/10.1186/s13068-017-0946-2
Talaromyces amestolkiae		fungi	wild	60	70	0.9	2018.7	MYAAFILLLASAIPAVNAQSASWSAAYSKATAALGKLSQNDKIGMVTGVGWGKGPCVGNTAAPSGISYPSLCVQDSPLGVRYANPVTAFPAGTNAGLTWDRTLMNQRGAAIGAESKGLGVNVQLGPVAGPLGKIAQGGRGWEGFGTDPYLSGVAMIETITGMQSSGTQACAKHFIGNEQELNRESMSSNIDDRTLHELYLWPFADAVRANVASVMCSYNQINGSFSCENEASMTGILKKELGFPGYIMSDWDAQHTTVTSANSGLDMTMPGSDYSDTPSSVLWGQNLANAISSGQVAQSRLDDMVTRILAAWYLVGQDQGYPAVAFSSWNGGQASVNVTSNHNVVAHAVARDSIVLLKNTNGTLPLKKPSSIAIIGTDAQTNPSGPNACTDRGCDTGTL…	https://doi.org/10.1186/s13068-017-0946-2	https://doi.org/10.1186/s13068-017-0946-2
Talaromyces amestolkiae		fungi	wild	70	70	1	9710.2	MRNSLLISALAAAALAEGKAYSPPAAYPAPWASGAGEWAQAHDRAVEFVSQLTLAEKINLTTGVGWEGGQCVGNTGSIPRLGFRSLCMQDSPLGVRDTDYNTAFPAGVNVAATWDLDLAYRRGVAMAEEHRGKGVDVQLGPVAGPLGRAPEGGRNWEGFAPDPVLTGQMMASTIEGMQDTGVIACAKHYIGNEQEHFRQGSQENYTVADAISSNIDDVTLHELYLWPFADAVRAGVGSVMCSYNQLNNSYSCGNSYSLNHILKGELDFQGFVMTDWGAQHSGVGDALAGADMDMPGDVAFDSGTAFWGTNLTIAVLNGTVPEWRIDDMAVRIMSAFYKVGRDRTQVPINFASWTLDTYGNEYYYAGEGYKEINQHVDVRGDHAKVVREIGSASIVLLKN…	https://doi.org/10.1186/s13068-018-1125-9	https://www.uniprot.org/uniprotkb/A0A186NAE5
Talaromyces amestolkiae		fungi	wild	70	30	0.3	2913.06	MRNSLLISALAAAALAEGKAYSPPAAYPAPWASGAGEWAQAHDRAVEFVSQLTLAEKINLTTGVGWEGGQCVGNTGSIPRLGFRSLCMQDSPLGVRDTDYNTAFPAGVNVAATWDLDLAYRRGVAMAEEHRGKGVDVQLGPVAGPLGRAPEGGRNWEGFAPDPVLTGQMMASTIEGMQDTGVIACAKHYIGNEQEHFRQGSQENYTVADAISSNIDDVTLHELYLWPFADAVRAGVGSVMCSYNQLNNSYSCGNSYSLNHILKGELDFQGFVMTDWGAQHSGVGDALAGADMDMPGDVAFDSGTAFWGTNLTIAVLNGTVPEWRIDDMAVRIMSAFYKVGRDRTQVPINFASWTLDTYGNEYYYAGEGYKEINQHVDVRGDHAKVVREIGSASIVLLKN…	https://doi.org/10.1186/s13068-018-1125-9	https://www.uniprot.org/uniprotkb/A0A186NAE5
Talaromyces amestolkiae		fungi	wild	70	40	0.4	3884.08	MRNSLLISALAAAALAEGKAYSPPAAYPAPWASGAGEWAQAHDRAVEFVSQLTLAEKINLTTGVGWEGGQCVGNTGSIPRLGFRSLCMQDSPLGVRDTDYNTAFPAGVNVAATWDLDLAYRRGVAMAEEHRGKGVDVQLGPVAGPLGRAPEGGRNWEGFAPDPVLTGQMMASTIEGMQDTGVIACAKHYIGNEQEHFRQGSQENYTVADAISSNIDDVTLHELYLWPFADAVRAGVGSVMCSYNQLNNSYSCGNSYSLNHILKGELDFQGFVMTDWGAQHSGVGDALAGADMDMPGDVAFDSGTAFWGTNLTIAVLNGTVPEWRIDDMAVRIMSAFYKVGRDRTQVPINFASWTLDTYGNEYYYAGEGYKEINQHVDVRGDHAKVVREIGSASIVLLKN…	https://doi.org/10.1186/s13068-018-1125-9	https://www.uniprot.org/uniprotkb/A0A186NAE5
Talaromyces amestolkiae		fungi	wild	70	50	0.7	6797.14	MRNSLLISALAAAALAEGKAYSPPAAYPAPWASGAGEWAQAHDRAVEFVSQLTLAEKINLTTGVGWEGGQCVGNTGSIPRLGFRSLCMQDSPLGVRDTDYNTAFPAGVNVAATWDLDLAYRRGVAMAEEHRGKGVDVQLGPVAGPLGRAPEGGRNWEGFAPDPVLTGQMMASTIEGMQDTGVIACAKHYIGNEQEHFRQGSQENYTVADAISSNIDDVTLHELYLWPFADAVRAGVGSVMCSYNQLNNSYSCGNSYSLNHILKGELDFQGFVMTDWGAQHSGVGDALAGADMDMPGDVAFDSGTAFWGTNLTIAVLNGTVPEWRIDDMAVRIMSAFYKVGRDRTQVPINFASWTLDTYGNEYYYAGEGYKEINQHVDVRGDHAKVVREIGSASIVLLKN…	https://doi.org/10.1186/s13068-018-1125-9	https://www.uniprot.org/uniprotkb/A0A186NAE5
Talaromyces amestolkiae		fungi	wild	70	60	0.8	7768.16	MRNSLLISALAAAALAEGKAYSPPAAYPAPWASGAGEWAQAHDRAVEFVSQLTLAEKINLTTGVGWEGGQCVGNTGSIPRLGFRSLCMQDSPLGVRDTDYNTAFPAGVNVAATWDLDLAYRRGVAMAEEHRGKGVDVQLGPVAGPLGRAPEGGRNWEGFAPDPVLTGQMMASTIEGMQDTGVIACAKHYIGNEQEHFRQGSQENYTVADAISSNIDDVTLHELYLWPFADAVRAGVGSVMCSYNQLNNSYSCGNSYSLNHILKGELDFQGFVMTDWGAQHSGVGDALAGADMDMPGDVAFDSGTAFWGTNLTIAVLNGTVPEWRIDDMAVRIMSAFYKVGRDRTQVPINFASWTLDTYGNEYYYAGEGYKEINQHVDVRGDHAKVVREIGSASIVLLKN…	https://doi.org/10.1186/s13068-018-1125-9	https://www.uniprot.org/uniprotkb/A0A186NAE5
Talaromyces amestolkiae	Cellulose Binding Domain Truncated Form	fungi	mutant	70	70	1	2563	MYAAFILLLASAIPAVNAQSASWSAAYSKATAALGKLSQNDKIGMVTGVGWGKGPCVGNTAAPSGISYPSLCVQDSPLGVRYANPVTAFPAGTNAGLTWDRTLMNQRGAAIGAESKGLGVNVQLGPVAGPLGKIAQGGRGWEGFGTDPYLSGVAMIETITGMQSSGTQACAKHFIGNEQELNRESMSSNIDDRTLHELYLWPFADAVRANVASVMCSYNQINGSFSCENEASMTGILKKELGFPGYIMSDWDAQHTTVTSANSGLDMTMPGSDYSDTPSSVLWGQNLANAISSGQVAQSRLDDMVTRILAAWYLVGQDQGYPAVAFSSWNGGQASVNVTSNHNVVAHAVARDSIVLLKNTNGTLPLKKPSSIAIIGTDAQTNPSGPNACTDRGCDTGTL…	https://doi.org/10.1186/s13068-017-0946-2	Not Available
Talaromyces amestolkiae	Cellulose Binding Domain Truncated Form	fungi	mutant	70	30	0.2	512.6	MYAAFILLLASAIPAVNAQSASWSAAYSKATAALGKLSQNDKIGMVTGVGWGKGPCVGNTAAPSGISYPSLCVQDSPLGVRYANPVTAFPAGTNAGLTWDRTLMNQRGAAIGAESKGLGVNVQLGPVAGPLGKIAQGGRGWEGFGTDPYLSGVAMIETITGMQSSGTQACAKHFIGNEQELNRESMSSNIDDRTLHELYLWPFADAVRANVASVMCSYNQINGSFSCENEASMTGILKKELGFPGYIMSDWDAQHTTVTSANSGLDMTMPGSDYSDTPSSVLWGQNLANAISSGQVAQSRLDDMVTRILAAWYLVGQDQGYPAVAFSSWNGGQASVNVTSNHNVVAHAVARDSIVLLKNTNGTLPLKKPSSIAIIGTDAQTNPSGPNACTDRGCDTGTL…	https://doi.org/10.1186/s13068-017-0946-2	Not Available
Talaromyces amestolkiae	Cellulose Binding Domain Truncated Form	fungi	mutant	70	40	0.3	768.9	MYAAFILLLASAIPAVNAQSASWSAAYSKATAALGKLSQNDKIGMVTGVGWGKGPCVGNTAAPSGISYPSLCVQDSPLGVRYANPVTAFPAGTNAGLTWDRTLMNQRGAAIGAESKGLGVNVQLGPVAGPLGKIAQGGRGWEGFGTDPYLSGVAMIETITGMQSSGTQACAKHFIGNEQELNRESMSSNIDDRTLHELYLWPFADAVRANVASVMCSYNQINGSFSCENEASMTGILKKELGFPGYIMSDWDAQHTTVTSANSGLDMTMPGSDYSDTPSSVLWGQNLANAISSGQVAQSRLDDMVTRILAAWYLVGQDQGYPAVAFSSWNGGQASVNVTSNHNVVAHAVARDSIVLLKNTNGTLPLKKPSSIAIIGTDAQTNPSGPNACTDRGCDTGTL…	https://doi.org/10.1186/s13068-017-0946-2	Not Available
Talaromyces amestolkiae	Cellulose Binding Domain Truncated Form	fungi	mutant	70	50	0.5	1281.5	MYAAFILLLASAIPAVNAQSASWSAAYSKATAALGKLSQNDKIGMVTGVGWGKGPCVGNTAAPSGISYPSLCVQDSPLGVRYANPVTAFPAGTNAGLTWDRTLMNQRGAAIGAESKGLGVNVQLGPVAGPLGKIAQGGRGWEGFGTDPYLSGVAMIETITGMQSSGTQACAKHFIGNEQELNRESMSSNIDDRTLHELYLWPFADAVRANVASVMCSYNQINGSFSCENEASMTGILKKELGFPGYIMSDWDAQHTTVTSANSGLDMTMPGSDYSDTPSSVLWGQNLANAISSGQVAQSRLDDMVTRILAAWYLVGQDQGYPAVAFSSWNGGQASVNVTSNHNVVAHAVARDSIVLLKNTNGTLPLKKPSSIAIIGTDAQTNPSGPNACTDRGCDTGTL…	https://doi.org/10.1186/s13068-017-0946-2	Not Available
Talaromyces amestolkiae	Cellulose Binding Domain Truncated Form	fungi	mutant	70	60	0.7	1794.1	MYAAFILLLASAIPAVNAQSASWSAAYSKATAALGKLSQNDKIGMVTGVGWGKGPCVGNTAAPSGISYPSLCVQDSPLGVRYANPVTAFPAGTNAGLTWDRTLMNQRGAAIGAESKGLGVNVQLGPVAGPLGKIAQGGRGWEGFGTDPYLSGVAMIETITGMQSSGTQACAKHFIGNEQELNRESMSSNIDDRTLHELYLWPFADAVRANVASVMCSYNQINGSFSCENEASMTGILKKELGFPGYIMSDWDAQHTTVTSANSGLDMTMPGSDYSDTPSSVLWGQNLANAISSGQVAQSRLDDMVTRILAAWYLVGQDQGYPAVAFSSWNGGQASVNVTSNHNVVAHAVARDSIVLLKNTNGTLPLKKPSSIAIIGTDAQTNPSGPNACTDRGCDTGTL…	https://doi.org/10.1186/s13068-017-0946-2	Not Available
Thermoanaerobacterium aotearoense		bacteria	wild	60	60	1	226.33	MANFPKGFLFGTATSSYQIEGAVNEDGRTPSIWDTFSKTSGMTYNGDTGDIACDHYHRYKEDVVILKEIGVKAYRFSIAWPRIFPEKGNFNPKGIDFYKRLVEELLKNDIIPVATIYHWDLPQWAGDLGGWLNRDLIYWYSEYSQKLFKEIGNVVPMWITHNEPWCASILSYGIGEHAPGHKDYREALIAAHHILLSHGEAVKIFRDMNIKESQIGITLNLTPAYPASERDVDRLAAQYADGFSNRWFLDPIFKGNYPEDMIELYKEEIGKFDFIKSEDLGIISQPIDFLGINFYSRSIVKYSEKSMLKWIGVEGPGAKTDMGWEIRPESLYDLLKRLDKEYTRIPIYITENGAAFKDIITEDGKVHDQERIEYIKEHLKYANKFIKEGGNLKGYFLWS…	https://doi.org/10.1007/s00253-015-6619-9	https://www.ncbi.nlm.nih.gov/nuccore/KP772230
Thermoanaerobacterium aotearoense		bacteria	wild	60	40	0.6	135.798	MANFPKGFLFGTATSSYQIEGAVNEDGRTPSIWDTFSKTSGMTYNGDTGDIACDHYHRYKEDVVILKEIGVKAYRFSIAWPRIFPEKGNFNPKGIDFYKRLVEELLKNDIIPVATIYHWDLPQWAGDLGGWLNRDLIYWYSEYSQKLFKEIGNVVPMWITHNEPWCASILSYGIGEHAPGHKDYREALIAAHHILLSHGEAVKIFRDMNIKESQIGITLNLTPAYPASERDVDRLAAQYADGFSNRWFLDPIFKGNYPEDMIELYKEEIGKFDFIKSEDLGIISQPIDFLGINFYSRSIVKYSEKSMLKWIGVEGPGAKTDMGWEIRPESLYDLLKRLDKEYTRIPIYITENGAAFKDIITEDGKVHDQERIEYIKEHLKYANKFIKEGGNLKGYFLWS…	https://doi.org/10.1007/s00253-015-6619-9	https://www.ncbi.nlm.nih.gov/nuccore/KP772230
Thermoanaerobacterium aotearoense		bacteria	wild	60	45	0.7	158.431	MANFPKGFLFGTATSSYQIEGAVNEDGRTPSIWDTFSKTSGMTYNGDTGDIACDHYHRYKEDVVILKEIGVKAYRFSIAWPRIFPEKGNFNPKGIDFYKRLVEELLKNDIIPVATIYHWDLPQWAGDLGGWLNRDLIYWYSEYSQKLFKEIGNVVPMWITHNEPWCASILSYGIGEHAPGHKDYREALIAAHHILLSHGEAVKIFRDMNIKESQIGITLNLTPAYPASERDVDRLAAQYADGFSNRWFLDPIFKGNYPEDMIELYKEEIGKFDFIKSEDLGIISQPIDFLGINFYSRSIVKYSEKSMLKWIGVEGPGAKTDMGWEIRPESLYDLLKRLDKEYTRIPIYITENGAAFKDIITEDGKVHDQERIEYIKEHLKYANKFIKEGGNLKGYFLWS…	https://doi.org/10.1007/s00253-015-6619-9	https://www.ncbi.nlm.nih.gov/nuccore/KP772230
Thermoanaerobacterium aotearoense		bacteria	wild	60	50	0.75	169.748	MANFPKGFLFGTATSSYQIEGAVNEDGRTPSIWDTFSKTSGMTYNGDTGDIACDHYHRYKEDVVILKEIGVKAYRFSIAWPRIFPEKGNFNPKGIDFYKRLVEELLKNDIIPVATIYHWDLPQWAGDLGGWLNRDLIYWYSEYSQKLFKEIGNVVPMWITHNEPWCASILSYGIGEHAPGHKDYREALIAAHHILLSHGEAVKIFRDMNIKESQIGITLNLTPAYPASERDVDRLAAQYADGFSNRWFLDPIFKGNYPEDMIELYKEEIGKFDFIKSEDLGIISQPIDFLGINFYSRSIVKYSEKSMLKWIGVEGPGAKTDMGWEIRPESLYDLLKRLDKEYTRIPIYITENGAAFKDIITEDGKVHDQERIEYIKEHLKYANKFIKEGGNLKGYFLWS…	https://doi.org/10.1007/s00253-015-6619-9	https://www.ncbi.nlm.nih.gov/nuccore/KP772230
Thermoanaerobacterium aotearoense		bacteria	wild	60	55	0.9	203.697	MANFPKGFLFGTATSSYQIEGAVNEDGRTPSIWDTFSKTSGMTYNGDTGDIACDHYHRYKEDVVILKEIGVKAYRFSIAWPRIFPEKGNFNPKGIDFYKRLVEELLKNDIIPVATIYHWDLPQWAGDLGGWLNRDLIYWYSEYSQKLFKEIGNVVPMWITHNEPWCASILSYGIGEHAPGHKDYREALIAAHHILLSHGEAVKIFRDMNIKESQIGITLNLTPAYPASERDVDRLAAQYADGFSNRWFLDPIFKGNYPEDMIELYKEEIGKFDFIKSEDLGIISQPIDFLGINFYSRSIVKYSEKSMLKWIGVEGPGAKTDMGWEIRPESLYDLLKRLDKEYTRIPIYITENGAAFKDIITEDGKVHDQERIEYIKEHLKYANKFIKEGGNLKGYFLWS…	https://doi.org/10.1007/s00253-015-6619-9	https://www.ncbi.nlm.nih.gov/nuccore/KP772230
Thermoanaerobacterium aotearoense		bacteria	wild	60	65	0.85	192.381	MANFPKGFLFGTATSSYQIEGAVNEDGRTPSIWDTFSKTSGMTYNGDTGDIACDHYHRYKEDVVILKEIGVKAYRFSIAWPRIFPEKGNFNPKGIDFYKRLVEELLKNDIIPVATIYHWDLPQWAGDLGGWLNRDLIYWYSEYSQKLFKEIGNVVPMWITHNEPWCASILSYGIGEHAPGHKDYREALIAAHHILLSHGEAVKIFRDMNIKESQIGITLNLTPAYPASERDVDRLAAQYADGFSNRWFLDPIFKGNYPEDMIELYKEEIGKFDFIKSEDLGIISQPIDFLGINFYSRSIVKYSEKSMLKWIGVEGPGAKTDMGWEIRPESLYDLLKRLDKEYTRIPIYITENGAAFKDIITEDGKVHDQERIEYIKEHLKYANKFIKEGGNLKGYFLWS…	https://doi.org/10.1007/s00253-015-6619-9	https://www.ncbi.nlm.nih.gov/nuccore/KP772230
Thermoanaerobacterium aotearoense		bacteria	wild	60	70	0.5	113.165	MANFPKGFLFGTATSSYQIEGAVNEDGRTPSIWDTFSKTSGMTYNGDTGDIACDHYHRYKEDVVILKEIGVKAYRFSIAWPRIFPEKGNFNPKGIDFYKRLVEELLKNDIIPVATIYHWDLPQWAGDLGGWLNRDLIYWYSEYSQKLFKEIGNVVPMWITHNEPWCASILSYGIGEHAPGHKDYREALIAAHHILLSHGEAVKIFRDMNIKESQIGITLNLTPAYPASERDVDRLAAQYADGFSNRWFLDPIFKGNYPEDMIELYKEEIGKFDFIKSEDLGIISQPIDFLGINFYSRSIVKYSEKSMLKWIGVEGPGAKTDMGWEIRPESLYDLLKRLDKEYTRIPIYITENGAAFKDIITEDGKVHDQERIEYIKEHLKYANKFIKEGGNLKGYFLWS…	https://doi.org/10.1007/s00253-015-6619-9	https://www.ncbi.nlm.nih.gov/nuccore/KP772230
Thermoanaerobacterium aotearoense		bacteria	wild	60	75	0.4	90.532	MANFPKGFLFGTATSSYQIEGAVNEDGRTPSIWDTFSKTSGMTYNGDTGDIACDHYHRYKEDVVILKEIGVKAYRFSIAWPRIFPEKGNFNPKGIDFYKRLVEELLKNDIIPVATIYHWDLPQWAGDLGGWLNRDLIYWYSEYSQKLFKEIGNVVPMWITHNEPWCASILSYGIGEHAPGHKDYREALIAAHHILLSHGEAVKIFRDMNIKESQIGITLNLTPAYPASERDVDRLAAQYADGFSNRWFLDPIFKGNYPEDMIELYKEEIGKFDFIKSEDLGIISQPIDFLGINFYSRSIVKYSEKSMLKWIGVEGPGAKTDMGWEIRPESLYDLLKRLDKEYTRIPIYITENGAAFKDIITEDGKVHDQERIEYIKEHLKYANKFIKEGGNLKGYFLWS…	https://doi.org/10.1007/s00253-015-6619-9	https://www.ncbi.nlm.nih.gov/nuccore/KP772230
Thermoanaerobacterium aotearoense	P92E/D363K/G390D/N440H	bacteria	mutant	60	60	1	461	MANFPKGFLFGTATSSYQIEGAVNEDGRTPSIWDTFSKTSGMTYNGDTGDIACDHYHRYKEDVVILKEIGVKAYRFSIAWPRIFPEKGNFNEKGIDFYKRLVEELLKNDIIPVATIYHWDLPQWAGDLGGWLNRDLIYWYSEYSQKLFKEIGNVVPMWITHNEPWCASILSYGIGEHAPGHKDYREALIAAHHILLSHGEAVKIFRDMNIKESQIGITLNLTPAYPASERDVDRLAAQYADGFSNRWFLDPIFKGNYPEDMIELYKEEIGKFDFIKSEDLGIISQPIDFLGINFYSRSIVKYSEKSMLKWIGVEGPGAKTDMGWEIRPESLYDLLKRLDKEYTRIPIYITENGAAFKDIITEKGKVHDQERIEYIKEHLKYANKFIKEGDNLKGYFLWS…	This work	Not Available
Thermoanaerobacterium aotearoense	I269K/S306G/G390D/N440H	bacteria	mutant	60	60	1	281	MANFPKGFLFGTATSSYQIEGAVNEDGRTPSIWDTFSKTSGMTYNGDTGDIACDHYHRYKEDVVILKEIGVKAYRFSIAWPRIFPEKGNFNPKGIDFYKRLVEELLKNDIIPVATIYHWDLPQWAGDLGGWLNRDLIYWYSEYSQKLFKEIGNVVPMWITHNEPWCASILSYGIGEHAPGHKDYREALIAAHHILLSHGEAVKIFRDMNIKESQIGITLNLTPAYPASERDVDRLAAQYADGFSNRWFLDPIFKGNYPEDMIELYKEEKGKFDFIKSEDLGIISQPIDFLGINFYSRSIVKYSEKGMLKWIGVEGPGAKTDMGWEIRPESLYDLLKRLDKEYTRIPIYITENGAAFKDIITEDGKVHDQERIEYIKEHLKYANKFIKEGDNLKGYFLWS…	This work	Not Available
Thermoanaerobacterium aotearoense	W310A/I311E/G312	bacteria	mutant	60	50	1	623	MANFPKGFLFGTATSSYQIEGAVNEDGRTPSIWDTFSKTSGMTYNGDTGDIACDHYHRYKEDVVILKEIGVKAYRFSIAWPRIFPEKGNFNPKGIDFYKRLVEELLKNDIIPVATIYHWDLPQWAGDLGGWLNRDLIYWYSEYSQKLFKEIGNVVPMWITHNEPWCASILSYGIGEHAPGHKDYREALIAAHHILLSHGEAVKIFRDMNIKESQIGITLNLTPAYPASERDVDRLAAQYADGFSNRWFLDPIFKGNYPEDMIELYKEEIGKFDFIKSEDLGIISQPIDFLGINFYSRSIVKYSEKSMLKAENVEGPGAKTDMGWEIRPESLYDLLKRLDKEYTRIPIYITENGAAFKDIITEDGKVHDQERIEYIKEHLKYANKFIKEGGNLKGYFLWS…	This work	Not Available
Thermoanaerobacterium aotearoense	V155I	bacteria	mutant	60	50	1	770	MANFPKGFLFGTATSSYQIEGAVNEDGRTPSIWDTFSKTSGMTYNGDTGDIACDHYHRYKEDVVILKEIGVKAYRFSIAWPRIFPEKGNFNPKGIDFYKRLVEELLKNDIIPVATIYHWDLPQWAGDLGGWLNRDLIYWYSEYSQKLFKEIGNVIPMWITHNEPWCASILSYGIGEHAPGHKDYREALIAAHHILLSHGEAVKIFRDMNIKESQIGITLNLTPAYPASERDVDRLAAQYADGFSNRWFLDPIFKGNYPEDMIELYKEEIGKFDFIKSEDLGIISQPIDFLGINFYSRSIVKYSEKSMLKWIGVEGPGAKTDMGWEIRPESLYDLLKRLDKEYTRIPIYITENGAAFKDIITEDGKVHDQERIEYIKEHLKYANKFIKEGGNLKGYFLWS…	This work	Not Available
Thermoanaerobacterium aotearoense	I111K	bacteria	mutant	60	50	1	812	MANFPKGFLFGTATSSYQIEGAVNEDGRTPSIWDTFSKTSGMTYNGDTGDIACDHYHRYKEDVVILKEIGVKAYRFSIAWPRIFPEKGNFNPKGIDFYKRLVEELLKNDIKPVATIYHWDLPQWAGDLGGWLNRDLIYWYSEYSQKLFKEIGNVVPMWITHNEPWCASILSYGIGEHAPGHKDYREALIAAHHILLSHGEAVKIFRDMNIKESQIGITLNLTPAYPASERDVDRLAAQYADGFSNRWFLDPIFKGNYPEDMIELYKEEIGKFDFIKSEDLGIISQPIDFLGINFYSRSIVKYSEKSMLKWIGVEGPGAKTDMGWEIRPESLYDLLKRLDKEYTRIPIYITENGAAFKDIITEDGKVHDQERIEYIKEHLKYANKFIKEGGNLKGYFLWS…	This work	Not Available
Thermoanaerobacterium aotearoense	I311E	bacteria	mutant	60	50	1	971	MANFPKGFLFGTATSSYQIEGAVNEDGRTPSIWDTFSKTSGMTYNGDTGDIACDHYHRYKEDVVILKEIGVKAYRFSIAWPRIFPEKGNFNPKGIDFYKRLVEELLKNDIIPVATIYHWDLPQWAGDLGGWLNRDLIYWYSEYSQKLFKEIGNVVPMWITHNEPWCASILSYGIGEHAPGHKDYREALIAAHHILLSHGEAVKIFRDMNIKESQIGITLNLTPAYPASERDVDRLAAQYADGFSNRWFLDPIFKGNYPEDMIELYKEEIGKFDFIKSEDLGIISQPIDFLGINFYSRSIVKYSEKSMLKWEGVEGPGAKTDMGWEIRPESLYDLLKRLDKEYTRIPIYITENGAAFKDIITEDGKVHDQERIEYIKEHLKYANKFIKEGGNLKGYFLWS…	This work	Not Available
Thermoanaerobacterium aotearoense	V155I/I111K/I311E	bacteria	mutant	60	50	1	430	MANFPKGFLFGTATSSYQIEGAVNEDGRTPSIWDTFSKTSGMTYNGDTGDIACDHYHRYKEDVVILKEIGVKAYRFSIAWPRIFPEKGNFNPKGIDFYKRLVEELLKNDIKPVATIYHWDLPQWAGDLGGWLNRDLIYWYSEYSQKLFKEIGNVIPMWITHNEPWCASILSYGIGEHAPGHKDYREALIAAHHILLSHGEAVKIFRDMNIKESQIGITLNLTPAYPASERDVDRLAAQYADGFSNRWFLDPIFKGNYPEDMIELYKEEIGKFDFIKSEDLGIISQPIDFLGINFYSRSIVKYSEKSMLKWEGVEGPGAKTDMGWEIRPESLYDLLKRLDKEYTRIPIYITENGAAFKDIITEDGKVHDQERIEYIKEHLKYANKFIKEGGNLKGYFLWS…	This work	Not Available
Thermoanaerobacterium thermosaccharolyticum		bacteria	wild	70	70	1	89	MSDFNKDFLFGVATASYQVEGAYNEDGRSMSIWDTFCRQDGKVYKGHNGDVACDHYHLYKDDVKMMKDLGIEAYRFSIAWPRIFPEKGHYNPKGIDFYKRLTDELLKNDIKPFVTIYHWDLPQWADDLGGWLNREVVDWFGEYVSKLFNELGGYIRNWITLNEPWCSSFLSYFIGEHAPGHKDLGEAVLVSHNLLLAHGKAVEIFRDINSSDSKIGITLNLNEVFPATDSPEDKAAARIADGFQNRWFLDPIFKGEYPKDMLELFGKYAKTDFITDGDLKRISQKLDFLGVNYYTRAVVKKGNDGILNAEQIDVDNEKTEMGWEVYPESLYNILMRLKNEYTFDLPLYITENGAAYKDVVSDDGHVHDEKRVEFLKKHFKQAKRFIDDGGNLRGYFVWS…	https://doi.org/10.1186/1754-6834-5-31	https://www.uniprot.org/uniprotkb/D9TR57
Thermoanaerobacterium thermosaccharolyticum		bacteria	wild	70	40	0.2	17.8	MSDFNKDFLFGVATASYQVEGAYNEDGRSMSIWDTFCRQDGKVYKGHNGDVACDHYHLYKDDVKMMKDLGIEAYRFSIAWPRIFPEKGHYNPKGIDFYKRLTDELLKNDIKPFVTIYHWDLPQWADDLGGWLNREVVDWFGEYVSKLFNELGGYIRNWITLNEPWCSSFLSYFIGEHAPGHKDLGEAVLVSHNLLLAHGKAVEIFRDINSSDSKIGITLNLNEVFPATDSPEDKAAARIADGFQNRWFLDPIFKGEYPKDMLELFGKYAKTDFITDGDLKRISQKLDFLGVNYYTRAVVKKGNDGILNAEQIDVDNEKTEMGWEVYPESLYNILMRLKNEYTFDLPLYITENGAAYKDVVSDDGHVHDEKRVEFLKKHFKQAKRFIDDGGNLRGYFVWS…	https://doi.org/10.1186/1754-6834-5-31	https://www.uniprot.org/uniprotkb/D9TR57
Thermoanaerobacterium thermosaccharolyticum		bacteria	wild	70	45	0.35	31.15	MSDFNKDFLFGVATASYQVEGAYNEDGRSMSIWDTFCRQDGKVYKGHNGDVACDHYHLYKDDVKMMKDLGIEAYRFSIAWPRIFPEKGHYNPKGIDFYKRLTDELLKNDIKPFVTIYHWDLPQWADDLGGWLNREVVDWFGEYVSKLFNELGGYIRNWITLNEPWCSSFLSYFIGEHAPGHKDLGEAVLVSHNLLLAHGKAVEIFRDINSSDSKIGITLNLNEVFPATDSPEDKAAARIADGFQNRWFLDPIFKGEYPKDMLELFGKYAKTDFITDGDLKRISQKLDFLGVNYYTRAVVKKGNDGILNAEQIDVDNEKTEMGWEVYPESLYNILMRLKNEYTFDLPLYITENGAAYKDVVSDDGHVHDEKRVEFLKKHFKQAKRFIDDGGNLRGYFVWS…	https://doi.org/10.1186/1754-6834-5-31	https://www.uniprot.org/uniprotkb/D9TR57
Thermoanaerobacterium thermosaccharolyticum		bacteria	wild	70	50	0.55	48.95	MSDFNKDFLFGVATASYQVEGAYNEDGRSMSIWDTFCRQDGKVYKGHNGDVACDHYHLYKDDVKMMKDLGIEAYRFSIAWPRIFPEKGHYNPKGIDFYKRLTDELLKNDIKPFVTIYHWDLPQWADDLGGWLNREVVDWFGEYVSKLFNELGGYIRNWITLNEPWCSSFLSYFIGEHAPGHKDLGEAVLVSHNLLLAHGKAVEIFRDINSSDSKIGITLNLNEVFPATDSPEDKAAARIADGFQNRWFLDPIFKGEYPKDMLELFGKYAKTDFITDGDLKRISQKLDFLGVNYYTRAVVKKGNDGILNAEQIDVDNEKTEMGWEVYPESLYNILMRLKNEYTFDLPLYITENGAAYKDVVSDDGHVHDEKRVEFLKKHFKQAKRFIDDGGNLRGYFVWS…	https://doi.org/10.1186/1754-6834-5-31	https://www.uniprot.org/uniprotkb/D9TR57
Thermoanaerobacterium thermosaccharolyticum		bacteria	wild	70	55	0.75	66.75	MSDFNKDFLFGVATASYQVEGAYNEDGRSMSIWDTFCRQDGKVYKGHNGDVACDHYHLYKDDVKMMKDLGIEAYRFSIAWPRIFPEKGHYNPKGIDFYKRLTDELLKNDIKPFVTIYHWDLPQWADDLGGWLNREVVDWFGEYVSKLFNELGGYIRNWITLNEPWCSSFLSYFIGEHAPGHKDLGEAVLVSHNLLLAHGKAVEIFRDINSSDSKIGITLNLNEVFPATDSPEDKAAARIADGFQNRWFLDPIFKGEYPKDMLELFGKYAKTDFITDGDLKRISQKLDFLGVNYYTRAVVKKGNDGILNAEQIDVDNEKTEMGWEVYPESLYNILMRLKNEYTFDLPLYITENGAAYKDVVSDDGHVHDEKRVEFLKKHFKQAKRFIDDGGNLRGYFVWS…	https://doi.org/10.1186/1754-6834-5-31	https://www.uniprot.org/uniprotkb/D9TR57
Thermoanaerobacterium thermosaccharolyticum		bacteria	wild	70	60	0.8	71.2	MSDFNKDFLFGVATASYQVEGAYNEDGRSMSIWDTFCRQDGKVYKGHNGDVACDHYHLYKDDVKMMKDLGIEAYRFSIAWPRIFPEKGHYNPKGIDFYKRLTDELLKNDIKPFVTIYHWDLPQWADDLGGWLNREVVDWFGEYVSKLFNELGGYIRNWITLNEPWCSSFLSYFIGEHAPGHKDLGEAVLVSHNLLLAHGKAVEIFRDINSSDSKIGITLNLNEVFPATDSPEDKAAARIADGFQNRWFLDPIFKGEYPKDMLELFGKYAKTDFITDGDLKRISQKLDFLGVNYYTRAVVKKGNDGILNAEQIDVDNEKTEMGWEVYPESLYNILMRLKNEYTFDLPLYITENGAAYKDVVSDDGHVHDEKRVEFLKKHFKQAKRFIDDGGNLRGYFVWS…	https://doi.org/10.1186/1754-6834-5-31	https://www.uniprot.org/uniprotkb/D9TR57
Thermoanaerobacterium thermosaccharolyticum		bacteria	wild	70	65	0.95	84.55	MSDFNKDFLFGVATASYQVEGAYNEDGRSMSIWDTFCRQDGKVYKGHNGDVACDHYHLYKDDVKMMKDLGIEAYRFSIAWPRIFPEKGHYNPKGIDFYKRLTDELLKNDIKPFVTIYHWDLPQWADDLGGWLNREVVDWFGEYVSKLFNELGGYIRNWITLNEPWCSSFLSYFIGEHAPGHKDLGEAVLVSHNLLLAHGKAVEIFRDINSSDSKIGITLNLNEVFPATDSPEDKAAARIADGFQNRWFLDPIFKGEYPKDMLELFGKYAKTDFITDGDLKRISQKLDFLGVNYYTRAVVKKGNDGILNAEQIDVDNEKTEMGWEVYPESLYNILMRLKNEYTFDLPLYITENGAAYKDVVSDDGHVHDEKRVEFLKKHFKQAKRFIDDGGNLRGYFVWS…	https://doi.org/10.1186/1754-6834-5-31	https://www.uniprot.org/uniprotkb/D9TR57
Thermoanaerobacterium thermosaccharolyticum		bacteria	wild	70	75	0.6	53.4	MSDFNKDFLFGVATASYQVEGAYNEDGRSMSIWDTFCRQDGKVYKGHNGDVACDHYHLYKDDVKMMKDLGIEAYRFSIAWPRIFPEKGHYNPKGIDFYKRLTDELLKNDIKPFVTIYHWDLPQWADDLGGWLNREVVDWFGEYVSKLFNELGGYIRNWITLNEPWCSSFLSYFIGEHAPGHKDLGEAVLVSHNLLLAHGKAVEIFRDINSSDSKIGITLNLNEVFPATDSPEDKAAARIADGFQNRWFLDPIFKGEYPKDMLELFGKYAKTDFITDGDLKRISQKLDFLGVNYYTRAVVKKGNDGILNAEQIDVDNEKTEMGWEVYPESLYNILMRLKNEYTFDLPLYITENGAAYKDVVSDDGHVHDEKRVEFLKKHFKQAKRFIDDGGNLRGYFVWS…	https://doi.org/10.1186/1754-6834-5-31	https://www.uniprot.org/uniprotkb/D9TR57
Thermoanaerobacterium thermosaccharolyticum		bacteria	wild	70	80	0.2	17.8	MSDFNKDFLFGVATASYQVEGAYNEDGRSMSIWDTFCRQDGKVYKGHNGDVACDHYHLYKDDVKMMKDLGIEAYRFSIAWPRIFPEKGHYNPKGIDFYKRLTDELLKNDIKPFVTIYHWDLPQWADDLGGWLNREVVDWFGEYVSKLFNELGGYIRNWITLNEPWCSSFLSYFIGEHAPGHKDLGEAVLVSHNLLLAHGKAVEIFRDINSSDSKIGITLNLNEVFPATDSPEDKAAARIADGFQNRWFLDPIFKGEYPKDMLELFGKYAKTDFITDGDLKRISQKLDFLGVNYYTRAVVKKGNDGILNAEQIDVDNEKTEMGWEVYPESLYNILMRLKNEYTFDLPLYITENGAAYKDVVSDDGHVHDEKRVEFLKKHFKQAKRFIDDGGNLRGYFVWS…	https://doi.org/10.1186/1754-6834-5-31	https://www.uniprot.org/uniprotkb/D9TR57
Thermoanaerobacterium thermosaccharolyticum		bacteria	wild	70	85	0.1	8.9	MSDFNKDFLFGVATASYQVEGAYNEDGRSMSIWDTFCRQDGKVYKGHNGDVACDHYHLYKDDVKMMKDLGIEAYRFSIAWPRIFPEKGHYNPKGIDFYKRLTDELLKNDIKPFVTIYHWDLPQWADDLGGWLNREVVDWFGEYVSKLFNELGGYIRNWITLNEPWCSSFLSYFIGEHAPGHKDLGEAVLVSHNLLLAHGKAVEIFRDINSSDSKIGITLNLNEVFPATDSPEDKAAARIADGFQNRWFLDPIFKGEYPKDMLELFGKYAKTDFITDGDLKRISQKLDFLGVNYYTRAVVKKGNDGILNAEQIDVDNEKTEMGWEVYPESLYNILMRLKNEYTFDLPLYITENGAAYKDVVSDDGHVHDEKRVEFLKKHFKQAKRFIDDGGNLRGYFVWS…	https://doi.org/10.1186/1754-6834-5-31	https://www.uniprot.org/uniprotkb/D9TR57
Thermoanaerobacterium xylanolyticum		bacteria	wild	75	60	1	272	MRKVIILLFIFIFTISAILTGCSEKININEDKISHKIDIPDSAWTIGIGEKFKNAGHPNVKYPMIDDSYVQGAPLGGFGAGTIGRTYNGGFSRWHLEIGKNKYTTVYANQFSVFQKVEGNKDGVAQVLYAGEPENGYLSSWKWDYPKESGMYYALYPNSWYTYTNKDLPVQLAVKQFSPIIPYNYKETSYPVAVFKWTAYNPTNKNVDVSIMFTWQNMIGFFGKQVNVNSGNFNKIIKDKSKDSEIVAAVMGNISNDNEEWNGEYSIGVKKVPGVDISYKAKFVTTGDGSDLWHEFSKNGILDNKDDETPTKQDGIGSAIAVNFKLQPGQTIEVPFALSWDLPIMKFGGGDKWYKMYTKYFGKNGKNSFAILKEALNNYQKWEKMIDDWQKPILSNKSK…	https://doi.org/10.1021/acschembio.6b00192	https://www.uniprot.org/uniprotkb/F6BL85
Thermoanaerobacterium xylanolyticum	D508H	bacteria	mutant	65	60	1	0.031	MRKVIILLFIFIFTISAILTGCSEKININEDKISHKIDIPDSAWTIGIGEKFKNAGHPNVKYPMIDDSYVQGAPLGGFGAGTIGRTYNGGFSRWHLEIGKNKYTTVYANQFSVFQKVEGNKDGVAQVLYAGEPENGYLSSWKWDYPKESGMYYALYPNSWYTYTNKDLPVQLAVKQFSPIIPYNYKETSYPVAVFKWTAYNPTNKNVDVSIMFTWQNMIGFFGKQVNVNSGNFNKIIKDKSKDSEIVAAVMGNISNDNEEWNGEYSIGVKKVPGVDISYKAKFVTTGDGSDLWHEFSKNGILDNKDDETPTKQDGIGSAIAVNFKLQPGQTIEVPFALSWDLPIMKFGGGDKWYKMYTKYFGKNGKNSFAILKEALNNYQKWEKMIDDWQKPILSNKSK…	https://doi.org/10.1021/acschembio.6b00192	Not Available
Thermoanaerobacterium xylanolyticum	D508N	bacteria	mutant	60	60	1	0.74	MRKVIILLFIFIFTISAILTGCSEKININEDKISHKIDIPDSAWTIGIGEKFKNAGHPNVKYPMIDDSYVQGAPLGGFGAGTIGRTYNGGFSRWHLEIGKNKYTTVYANQFSVFQKVEGNKDGVAQVLYAGEPENGYLSSWKWDYPKESGMYYALYPNSWYTYTNKDLPVQLAVKQFSPIIPYNYKETSYPVAVFKWTAYNPTNKNVDVSIMFTWQNMIGFFGKQVNVNSGNFNKIIKDKSKDSEIVAAVMGNISNDNEEWNGEYSIGVKKVPGVDISYKAKFVTTGDGSDLWHEFSKNGILDNKDDETPTKQDGIGSAIAVNFKLQPGQTIEVPFALSWDLPIMKFGGGDKWYKMYTKYFGKNGKNSFAILKEALNNYQKWEKMIDDWQKPILSNKSK…	https://doi.org/10.1021/acschembio.6b00192	Not Available
Thermoanaerobacterium xylanolyticum	R544W	bacteria	mutant	60	60	1	186	MRKVIILLFIFIFTISAILTGCSEKININEDKISHKIDIPDSAWTIGIGEKFKNAGHPNVKYPMIDDSYVQGAPLGGFGAGTIGRTYNGGFSRWHLEIGKNKYTTVYANQFSVFQKVEGNKDGVAQVLYAGEPENGYLSSWKWDYPKESGMYYALYPNSWYTYTNKDLPVQLAVKQFSPIIPYNYKETSYPVAVFKWTAYNPTNKNVDVSIMFTWQNMIGFFGKQVNVNSGNFNKIIKDKSKDSEIVAAVMGNISNDNEEWNGEYSIGVKKVPGVDISYKAKFVTTGDGSDLWHEFSKNGILDNKDDETPTKQDGIGSAIAVNFKLQPGQTIEVPFALSWDLPIMKFGGGDKWYKMYTKYFGKNGKNSFAILKEALNNYQKWEKMIDDWQKPILSNKSK…	https://doi.org/10.1021/acschembio.6b00192	Not Available
Thermoanaerobacterium xylanolyticum	R786H	bacteria	mutant	70	60	1	12.3	MRKVIILLFIFIFTISAILTGCSEKININEDKISHKIDIPDSAWTIGIGEKFKNAGHPNVKYPMIDDSYVQGAPLGGFGAGTIGRTYNGGFSRWHLEIGKNKYTTVYANQFSVFQKVEGNKDGVAQVLYAGEPENGYLSSWKWDYPKESGMYYALYPNSWYTYTNKDLPVQLAVKQFSPIIPYNYKETSYPVAVFKWTAYNPTNKNVDVSIMFTWQNMIGFFGKQVNVNSGNFNKIIKDKSKDSEIVAAVMGNISNDNEEWNGEYSIGVKKVPGVDISYKAKFVTTGDGSDLWHEFSKNGILDNKDDETPTKQDGIGSAIAVNFKLQPGQTIEVPFALSWDLPIMKFGGGDKWYKMYTKYFGKNGKNSFAILKEALNNYQKWEKMIDDWQKPILSNKSK…	https://doi.org/10.1021/acschembio.6b00192	Not Available
Thermoascus aurantiacus		fungi	wild	40	40	1	25.4	MACAIALTAVSLFLSSVFSSPIDTSGNVRRDSVPTGYESPPYYPAPPGGWVSDWAPAYAKAYEVVSNMTLAEKVNMTTGTGIFMGPCVGQTGSALRFGIPNLCLMDSPLGIRNTDHNTAFPAGITVGATFDKELMYARGVALGEEARGKGVNVLMGPMVGPIGRKPRGGRNWEGFGADPTLQAIGGAQTIKGMQSTGVIATLKHFIGNEQEMYRMTSVIQRGYSSNIDDRTLHELYLWPFAEGVRAGVGSVMMAYNDVNGSACSQNSKLINGILKDELGFQGFVMTDWLTQIGGVSSALAGLDMAMPGDGPIPLFGDSYWGSELSRAVLNGTVPVDRLNDMVTRIVATWYKFGQDKDFPLPNFSSNTDAATGLLYPGAVFSPIGVVNQFVDVQGDHKVV…	https://doi.org/10.1007/s00253-006-0428-0	https://www.ncbi.nlm.nih.gov/nuccore/DQ011523
Thermobifida fusca		bacteria	wild	37	37	1	19.9444	MTSQSTTPLGNLEETPKPDIRFPSDFVWGVATASFQIEGSTTADGRGPSIWDTFCATPGKVENGDTGDPACDHYNRYRDDVALMRELGVGAYRFSIAWPRIQPEGKGTPVEAGLDFYDRLVDCLLEAGIEPWPTLYHWDLPQALEDAGGWPNRDTAKRFADYAEIVYRRLGDRITNWNTLNEPWCSAFLGYASGVHAPGRQEPAAALAAAHHLMLGHGLAAAVMRDLAGQAGRSVRIGVAHNQTTVRPYTDSEADRDAARRIDALRNRIFTEPLVKGRYPEDLIEDVAAVTDYSFVQDGDLKTISANLDMMGVNFYNPSWVSGNRENGGSDRLPDEGYSPSVGSEHVVEVDPGLPVTAMGWPIDPTGLYDTLTRLANDYPGLPLYITENGAAFEDKVVD…	https://doi.org/10.1016/j.biortech.2010.11.025	https://www.uniprot.org/uniprot/Q9LAV5
Thermobifida fusca	A433V/L444Y/G447S	bacteria	mutant	37	37	1	16	MTSQSTTPLGNLEETPKPDIRFPSDFVWGVATASFQIEGSTTADGRGPSIWDTFCATPGKVENGDTGDPACDHYNRYRDDVALMRELGVGAYRFSIAWPRIQPEGKGTPVEAGLDFYDRLVDCLLEAGIEPWPTLYHWDLPQALEDAGGWPNRDTAKRFADYAEIVYRRLGDRITNWNTLNEPWCSAFLGYASGVHAPGRQEPAAALAAAHHLMLGHGLAAAVMRDLAGQAGRSVRIGVAHNQTTVRPYTDSEADRDAARRIDALRNRIFTEPLVKGRYPEDLIEDVAAVTDYSFVQDGDLKTISANLDMMGVNFYNPSWVSGNRENGGSDRLPDEGYSPSVGSEHVVEVDPGLPVTAMGWPIDPTGLYDTLTRLANDYPGLPLYITENGAAFEDKVVD…	https://doi.org/10.1016/j.biortech.2010.11.025	Not Available
Thermobifida fusca	A433V/L444Y/G447T	bacteria	mutant	37	37	1	13.5	MTSQSTTPLGNLEETPKPDIRFPSDFVWGVATASFQIEGSTTADGRGPSIWDTFCATPGKVENGDTGDPACDHYNRYRDDVALMRELGVGAYRFSIAWPRIQPEGKGTPVEAGLDFYDRLVDCLLEAGIEPWPTLYHWDLPQALEDAGGWPNRDTAKRFADYAEIVYRRLGDRITNWNTLNEPWCSAFLGYASGVHAPGRQEPAAALAAAHHLMLGHGLAAAVMRDLAGQAGRSVRIGVAHNQTTVRPYTDSEADRDAARRIDALRNRIFTEPLVKGRYPEDLIEDVAAVTDYSFVQDGDLKTISANLDMMGVNFYNPSWVSGNRENGGSDRLPDEGYSPSVGSEHVVEVDPGLPVTAMGWPIDPTGLYDTLTRLANDYPGLPLYITENGAAFEDKVVD…	https://doi.org/10.1016/j.biortech.2010.11.025	Not Available
Thermobifida fusca	A433V/M437L/L444W/G447S	bacteria	mutant	37	37	1	17.5357	MTSQSTTPLGNLEETPKPDIRFPSDFVWGVATASFQIEGSTTADGRGPSIWDTFCATPGKVENGDTGDPACDHYNRYRDDVALMRELGVGAYRFSIAWPRIQPEGKGTPVEAGLDFYDRLVDCLLEAGIEPWPTLYHWDLPQALEDAGGWPNRDTAKRFADYAEIVYRRLGDRITNWNTLNEPWCSAFLGYASGVHAPGRQEPAAALAAAHHLMLGHGLAAAVMRDLAGQAGRSVRIGVAHNQTTVRPYTDSEADRDAARRIDALRNRIFTEPLVKGRYPEDLIEDVAAVTDYSFVQDGDLKTISANLDMMGVNFYNPSWVSGNRENGGSDRLPDEGYSPSVGSEHVVEVDPGLPVTAMGWPIDPTGLYDTLTRLANDYPGLPLYITENGAAFEDKVVD…	https://doi.org/10.1016/j.biortech.2010.11.025	Not Available
Thermobifida fusca	L444W/G447S	bacteria	mutant	37	37	1	14.85	MTSQSTTPLGNLEETPKPDIRFPSDFVWGVATASFQIEGSTTADGRGPSIWDTFCATPGKVENGDTGDPACDHYNRYRDDVALMRELGVGAYRFSIAWPRIQPEGKGTPVEAGLDFYDRLVDCLLEAGIEPWPTLYHWDLPQALEDAGGWPNRDTAKRFADYAEIVYRRLGDRITNWNTLNEPWCSAFLGYASGVHAPGRQEPAAALAAAHHLMLGHGLAAAVMRDLAGQAGRSVRIGVAHNQTTVRPYTDSEADRDAARRIDALRNRIFTEPLVKGRYPEDLIEDVAAVTDYSFVQDGDLKTISANLDMMGVNFYNPSWVSGNRENGGSDRLPDEGYSPSVGSEHVVEVDPGLPVTAMGWPIDPTGLYDTLTRLANDYPGLPLYITENGAAFEDKVVD…	https://doi.org/10.1016/j.biortech.2010.11.025	Not Available
Thermobifida fusca	L444Y/G447S	bacteria	mutant	37	37	1	14.6818	MTSQSTTPLGNLEETPKPDIRFPSDFVWGVATASFQIEGSTTADGRGPSIWDTFCATPGKVENGDTGDPACDHYNRYRDDVALMRELGVGAYRFSIAWPRIQPEGKGTPVEAGLDFYDRLVDCLLEAGIEPWPTLYHWDLPQALEDAGGWPNRDTAKRFADYAEIVYRRLGDRITNWNTLNEPWCSAFLGYASGVHAPGRQEPAAALAAAHHLMLGHGLAAAVMRDLAGQAGRSVRIGVAHNQTTVRPYTDSEADRDAARRIDALRNRIFTEPLVKGRYPEDLIEDVAAVTDYSFVQDGDLKTISANLDMMGVNFYNPSWVSGNRENGGSDRLPDEGYSPSVGSEHVVEVDPGLPVTAMGWPIDPTGLYDTLTRLANDYPGLPLYITENGAAFEDKVVD…	https://doi.org/10.1016/j.biortech.2010.11.025	Not Available
[truncated: 147 more rows]
